# Supplementary material for: Crystal structure of pyriproxyfen
Source: Acta Crystallogr E Crystallogr Commun. 2015 Jul 22;71(Pt 8):o588. doi: 10.1107/S2056989015013481 (PMC4571411; doi:10.1107/S2056989015013481)
Supplement: Supplementary file 1 [file e-71-0o588-sup1.cif]

##############################################################################
#                                                                            #
# This CIF contains the data in a paper accepted for publication in          #
# Acta Crystallographica Section E. It conforms to the requirements of       #
# Notes for Authors for Acta Crystallographica Section E, and has been       #
# peer reviewed under the auspices of the IUCr Commission on Journals.       #
#                                                                            #
# Full details of the Crystallographic Information File format               #
# are given in the paper "The Crystallographic Information File (CIF):       #
# a New Standard Archive File for Crystallography" by S. R. Hall, F. H.      #
# Allen and I. D. Brown [Acta Cryst. (1991), A47, 655-685].                  #
#                                                                            #
# The current version of the core CIF dictionary is obtainable from          #
# ftp://ftp.iucr.org/pub/cif_core.dic.                                       #
#                                                                            #
# Software is freely available for graphical display of the structure(s)     #
# in this CIF. For information consult the CIF software page                 #
# http://www.iucr.org/resources/cif/software.                                #
#                                                                            #
# This file may be used for bona fide research purposes within the           #
# scientific community so long as proper attribution is given to the journal # 
# article from which it was obtained.                                        #
#                                                                            #
##############################################################################
data_global
_audit_creation_method     'form.cif (version 2.0)'
_journal_data_validation_number     ?
_journal_date_recd_electronic     2015-07-07
_journal_date_accepted     2015-07-14
_journal_name_full     'Acta Crystallographica, Section E'
_journal_year     2015
_journal_volume     71
_journal_issue      8
_journal_page_first     o588
_journal_page_last     o588
_journal_paper_category     HO
_journal_paper_doi     10.1107/S2056989015013481
_journal_coeditor_code     HB7462
loop_
    _publ_contact_author_name
    _publ_contact_author_address
    _publ_contact_author_email
    'Kim, Tae Ho'
;
Department of Chemistry and Research Institute of Natural Sciences,
Gyeongsang National University, Jinju 660-701, Republic of Korea
;
;
thkim@gnu.ac.kr
;
    'Kim, Jineun'
;
Department of Chemistry and Research Institute of Natural Sciences,
Gyeongsang National University, Jinju 660-701, Republic of Korea
;
;
jekim@gnu.ac.kr
;
_publ_contact_author_fax     '+82-55-772-2789'
_publ_contact_author_phone     '+82-55-772-2789'
_publ_section_title
;
Crystal structure of pyriproxyfen
;
loop_
    _publ_author_name
    _publ_author_address
    'Kang, Gihaeng'
;
Department of Chemistry and Research Institute of Natural Sciences,
Gyeongsang National University, Jinju 660-701, Republic of Korea
;
    'Kim, Jineun'
;
Department of Chemistry and Research Institute of Natural Sciences,
Gyeongsang National University, Jinju 660-701, Republic of Korea
;
    'Park, Hyunjin'
;
Department of Chemistry and Research Institute of Natural Sciences,
Gyeongsang National University, Jinju 660-701, Republic of Korea
;
    'Kim, Tae Ho'
;
Department of Chemistry and Research Institute of Natural Sciences,
Gyeongsang National University, Jinju 660-701, Republic of Korea
;
_publ_section_synopsis     .
data_I
_database_code_depnum_ccdc_archive 'CCDC 1412612'
_audit_creation_method     SHELXL-2013
_chemical_name_systematic
;
4-Phenoxyphenyl (<i>RS</i>)-2-[(pyridin-2-yl)oxy]propyl ether
;
_chemical_name_common
;
Pyriproxyfen
;
_chemical_formula_moiety     'C20 H19 N O3'
_chemical_formula_sum     'C20 H19 N O3'
_chemical_formula_iupac     'C20 H19 N O3'
_chemical_formula_weight     321.36
_chemical_melting_point     ?
_shelx_space_group_comment
;
The symmetry employed for this shelxl refinement is uniquely defined
by the following loop, which should always be used as a source of
symmetry information in preference to the above space-group names.
They are only intended as comments.
;
_space_group_crystal_system     orthorhombic
_space_group_name_H-M_alt     'P b c a'
_space_group_name_Hall     '-P 2ac 2ab'
loop_
    _space_group_symop_operation_xyz
    'x, y, z'
    '-x+1/2, -y, z+1/2'
    'x+1/2, -y+1/2, -z'
    '-x, y+1/2, -z+1/2'
    '-x, -y, -z'
    'x-1/2, y, -z-1/2'
    '-x-1/2, y-1/2, z'
    'x, -y-1/2, z-1/2'
_cell_length_a     10.0676(2)
_cell_length_b     8.02790(10)
_cell_length_c     40.9129(7)
_cell_angle_alpha     90
_cell_angle_beta     90
_cell_angle_gamma     90
_cell_volume     3306.65(10)
_cell_formula_units_Z     8
_cell_measurement_reflns_used     7580
_cell_measurement_theta_min     2.25
_cell_measurement_theta_max     21.98
_cell_measurement_temperature     173(2)
_exptl_crystal_description     block
_exptl_crystal_colour     colourless
_exptl_crystal_size_max     0.250
_exptl_crystal_size_mid     0.130
_exptl_crystal_size_min     0.030
_exptl_crystal_density_diffrn     1.291
_exptl_crystal_density_meas     ?
_exptl_crystal_density_method     ?
_exptl_crystal_F_000     1360
_exptl_absorpt_coefficient_mu     0.087
_exptl_absorpt_correction_type     multi-scan
_exptl_absorpt_process_details
;
(SADABS; Bruker, 2009)
;
_shelx_estimated_absorpt_T_min     0.979
_shelx_estimated_absorpt_T_max     0.997
_exptl_absorpt_correction_T_min     0.979
_exptl_absorpt_correction_T_max     0.997
_exptl_special_details     ?
_diffrn_ambient_temperature     173(2)
_diffrn_radiation_type     MoK\a
_diffrn_radiation_wavelength     0.71073
_diffrn_measurement_device_type     'Bruker APEXII CCD'
_diffrn_measurement_method     '\f and \w scans'
_diffrn_detector_area_resol_mean     ?
_diffrn_reflns_number     52074
_diffrn_reflns_av_R_equivalents     0.0648
_diffrn_reflns_theta_min     1.991
_diffrn_reflns_theta_max     25.994
_diffrn_reflns_theta_full     25.242
_diffrn_measured_fraction_theta_max     0.999
_diffrn_measured_fraction_theta_full     0.999
_diffrn_reflns_limit_h_min     -12
_diffrn_reflns_limit_h_max     12
_diffrn_reflns_limit_k_min     -9
_diffrn_reflns_limit_k_max     9
_diffrn_reflns_limit_l_min     -50
_diffrn_reflns_limit_l_max     50
_refine_special_details     ?
_reflns_number_total     3238
_reflns_number_gt     2515
_reflns_threshold_expression     'I > 2\s(I)'
_refine_ls_structure_factor_coef     Fsqd
_refine_ls_matrix_type     full
_refine_ls_R_factor_all     0.0739
_refine_ls_R_factor_gt     0.0556
_refine_ls_wR_factor_gt     0.1400
_refine_ls_wR_factor_ref     0.1481
_refine_ls_goodness_of_fit_ref     1.040
_refine_ls_restrained_S_all     1.040
_refine_ls_number_reflns     3238
_refine_ls_number_parameters     218
_refine_ls_number_restraints     0
_refine_ls_hydrogen_treatment     constr
_refine_ls_weighting_scheme     calc
_refine_ls_weighting_details
              'w=1/[\s^2^(Fo^2^)+(0.0576P)^2^+2.9207P] where P=(Fo^2^+2Fc^2^)/3'
_atom_sites_solution_hydrogens     geom
_atom_sites_solution_primary     ?
_atom_sites_solution_secondary     ?
_refine_ls_shift/su_max     0.001
_refine_ls_shift/su_mean     0.000
_refine_diff_density_max     0.659
_refine_diff_density_min     -0.250
_refine_ls_extinction_method     none
_refine_ls_extinction_coef     .
loop_
    _atom_type_symbol
    _atom_type_description
    _atom_type_scat_dispersion_real
    _atom_type_scat_dispersion_imag
    _atom_type_scat_source
    'C' 'C' 0.0033 0.0016
                         'International Tables Vol C Tables 4.2.6.8 and 6.1.1.4'
    'H' 'H' 0.0000 0.0000
                         'International Tables Vol C Tables 4.2.6.8 and 6.1.1.4'
    'N' 'N' 0.0061 0.0033
                         'International Tables Vol C Tables 4.2.6.8 and 6.1.1.4'
    'O' 'O' 0.0106 0.0060
                         'International Tables Vol C Tables 4.2.6.8 and 6.1.1.4'
_computing_data_collection
;
APEX2 (Bruker, 2009)
;
_computing_cell_refinement
;
SAINT (Bruker, 2009)
;
_computing_data_reduction
;
SAINT (Bruker, 2009)
;
_computing_structure_solution
;
SHELXS97 (Sheldrick 2008)
;
_computing_structure_refinement
;
SHELXL2013 (Sheldrick, 2015)
;
_computing_molecular_graphics
;
DIAMOND (Brandenburg, 2010)
;
_computing_publication_material
;
SHELXTL (Sheldrick, 2008)
;
loop_
    _atom_site_type_symbol
    _atom_site_label
    _atom_site_fract_x
    _atom_site_fract_y
    _atom_site_fract_z
    _atom_site_U_iso_or_equiv
    _atom_site_adp_type
    _atom_site_calc_flag
    _atom_site_occupancy
    _atom_site_disorder_assembly
    _atom_site_disorder_group
    O O1 0.93462(16) -0.1993(2) 0.07340(4) 0.0440(4) Uani d 1 . .
    O O2 0.97257(17) 0.12811(19) 0.10028(4) 0.0407(4) Uani d 1 . .
    O O3 0.84983(16) 0.6264(2) 0.18833(4) 0.0470(4) Uani d 1 . .
    N N1 0.9994(2) -0.2077(3) 0.01922(5) 0.0430(5) Uani d 1 . .
    C C1 0.8083(2) -0.3616(3) 0.03714(6) 0.0427(6) Uani d 1 . .
    H H1 0.7514 -0.3931 0.0546 0.051 Uiso calc 1 . .
    C C2 0.7879(2) -0.4169(3) 0.00560(6) 0.0454(6) Uani d 1 . .
    H H2 0.7164 -0.4901 0.0008 0.054 Uiso calc 1 . .
    C C3 0.8727(2) -0.3645(3) -0.01884(6) 0.0446(6) Uani d 1 . .
    H H3 0.8595 -0.3993 -0.0408 0.054 Uiso calc 1 . .
    C C4 0.9750(2) -0.2626(3) -0.01099(6) 0.0443(6) Uani d 1 . .
    H H4 1.0329 -0.2280 -0.0280 0.053 Uiso calc 1 . .
    C C5 0.9177(2) -0.2561(3) 0.04197(5) 0.0357(5) Uani d 1 . .
    C C6 1.0603(2) -0.1277(3) 0.08188(5) 0.0385(5) Uani d 1 . .
    H H6 1.0927 -0.0579 0.0633 0.046 Uiso calc 1 . .
    C C7 1.1605(3) -0.2635(3) 0.08878(6) 0.0516(7) Uani d 1 . .
    H H7A 1.1273 -0.3353 0.1063 0.077 Uiso calc 1 . .
    H H7B 1.2449 -0.2131 0.0955 0.077 Uiso calc 1 . .
    H H7C 1.1743 -0.3300 0.0690 0.077 Uiso calc 1 . .
    C C8 1.0369(3) -0.0192(3) 0.11085(6) 0.0413(6) Uani d 1 . .
    H H8A 0.9807 -0.0781 0.1270 0.050 Uiso calc 1 . .
    H H8B 1.1225 0.0088 0.1214 0.050 Uiso calc 1 . .
    C C9 0.9480(2) 0.2473(3) 0.12354(5) 0.0328(5) Uani d 1 . .
    C C10 0.8926(3) 0.3944(3) 0.11212(6) 0.0418(6) Uani d 1 . .
    H H10 0.8755 0.4079 0.0894 0.050 Uiso calc 1 . .
    C C11 0.8624(2) 0.5218(3) 0.13372(6) 0.0419(6) Uani d 1 . .
    H H11 0.8244 0.6227 0.1260 0.050 Uiso calc 1 . .
    C C12 0.8880(2) 0.5010(3) 0.16646(6) 0.0381(5) Uani d 1 . .
    C C13 0.9423(2) 0.3563(3) 0.17803(6) 0.0405(6) Uani d 1 . .
    H H13 0.9588 0.3437 0.2008 0.049 Uiso calc 1 . .
    C C14 0.9732(2) 0.2277(3) 0.15657(5) 0.0389(5) Uani d 1 . .
    H H14 1.0114 0.1273 0.1645 0.047 Uiso calc 1 . .
    C C15 0.9434(2) 0.7403(3) 0.19842(5) 0.0335(5) Uani d 1 . .
    C C16 1.0758(2) 0.7374(3) 0.18908(5) 0.0376(5) Uani d 1 . .
    H H16 1.1078 0.6548 0.1744 0.045 Uiso calc 1 . .
    C C17 1.1612(3) 0.8584(3) 0.20167(6) 0.0441(6) Uani d 1 . .
    H H17 1.2521 0.8581 0.1955 0.053 Uiso calc 1 . .
    C C18 1.1157(3) 0.9779(3) 0.22293(6) 0.0465(6) Uani d 1 . .
    H H18 1.1751 1.0585 0.2316 0.056 Uiso calc 1 . .
    C C19 0.9830(3) 0.9803(3) 0.23162(5) 0.0434(6) Uani d 1 . .
    H H19 0.9510 1.0640 0.2460 0.052 Uiso calc 1 . .
    C C20 0.8970(2) 0.8620(3) 0.21951(5) 0.0387(5) Uani d 1 . .
    H H20 0.8060 0.8639 0.2256 0.046 Uiso calc 1 . .
loop_
    _atom_site_aniso_label
    _atom_site_aniso_U_11
    _atom_site_aniso_U_22
    _atom_site_aniso_U_33
    _atom_site_aniso_U_12
    _atom_site_aniso_U_13
    _atom_site_aniso_U_23
    O1 0.0434(10) 0.0497(10) 0.0389(9) -0.0070(8) 0.0040(7) -0.0049(7)
    O2 0.0592(10) 0.0341(8) 0.0290(8) 0.0042(8) -0.0059(7) 0.0004(6)
    O3 0.0366(9) 0.0428(10) 0.0618(11) -0.0025(8) 0.0069(8) -0.0159(8)
    N1 0.0424(11) 0.0441(12) 0.0424(11) 0.0004(9) 0.0015(9) -0.0029(9)
    C1 0.0396(13) 0.0426(14) 0.0459(14) 0.0053(11) 0.0021(11) 0.0098(11)
    C2 0.0387(13) 0.0353(13) 0.0622(16) -0.0019(11) -0.0161(12) 0.0006(12)
    C3 0.0472(14) 0.0498(14) 0.0368(13) 0.0126(12) -0.0118(11) -0.0084(11)
    C4 0.0430(14) 0.0494(15) 0.0404(13) 0.0033(12) 0.0011(11) 0.0014(11)
    C5 0.0401(12) 0.0340(12) 0.0330(11) 0.0096(10) -0.0075(10) -0.0037(9)
    C6 0.0378(13) 0.0424(13) 0.0353(12) -0.0025(11) -0.0014(10) -0.0053(10)
    C7 0.0529(16) 0.0536(16) 0.0484(14) 0.0071(13) -0.0012(12) -0.0074(12)
    C8 0.0508(14) 0.0360(13) 0.0372(12) 0.0029(11) -0.0045(10) -0.0006(10)
    C9 0.0363(12) 0.0306(11) 0.0314(11) -0.0030(9) -0.0030(9) -0.0007(9)
    C10 0.0506(14) 0.0385(13) 0.0362(12) -0.0009(11) -0.0043(11) 0.0079(10)
    C11 0.0430(14) 0.0335(12) 0.0493(14) 0.0031(11) -0.0012(11) 0.0057(11)
    C12 0.0315(11) 0.0365(12) 0.0461(13) -0.0038(10) 0.0016(10) -0.0065(10)
    C13 0.0429(13) 0.0452(14) 0.0334(12) 0.0002(11) -0.0040(10) -0.0040(10)
    C14 0.0470(14) 0.0355(12) 0.0343(12) 0.0029(11) -0.0064(10) 0.0017(10)
    C15 0.0376(12) 0.0306(11) 0.0322(11) -0.0006(10) -0.0030(9) 0.0020(9)
    C16 0.0398(13) 0.0362(12) 0.0368(12) 0.0040(10) 0.0008(10) 0.0029(10)
    C17 0.0384(13) 0.0463(14) 0.0477(14) -0.0033(11) -0.0069(11) 0.0093(12)
    C18 0.0561(16) 0.0392(13) 0.0440(13) -0.0040(12) -0.0170(12) 0.0032(11)
    C19 0.0605(16) 0.0382(13) 0.0314(12) 0.0032(12) -0.0073(11) -0.0018(10)
    C20 0.0436(13) 0.0390(12) 0.0335(12) 0.0068(11) -0.0007(10) 0.0010(10)
_geom_special_details
;
All e.s.d.'s (except the e.s.d. in the dihedral angle between two l.s. planes)
are estimated using the full covariance matrix. The cell e.s.d.'s are taken
into account individually in the estimation of e.s.d.'s in distances, angles
and torsion angles; correlations between e.s.d.'s in cell parameters are only
used when they are defined by crystal symmetry. An approximate (isotropic)
treatment of cell e.s.d.'s is used for estimating e.s.d.'s involving l.s.
planes.
;
loop_
    _geom_bond_atom_site_label_1
    _geom_bond_atom_site_label_2
    _geom_bond_site_symmetry_2
    _geom_bond_distance
    _geom_bond_publ_flag
    O1 C5 . 1.375(3) ?
    O1 C6 . 1.432(3) ?
    O2 C9 . 1.372(3) ?
    O2 C8 . 1.416(3) ?
    O3 C15 . 1.376(3) ?
    O3 C12 . 1.401(3) ?
    N1 C5 . 1.302(3) ?
    N1 C4 . 1.335(3) ?
    C1 C2 . 1.380(3) ?
    C1 C5 . 1.404(3) ?
    C1 H1 . 0.9500 ?
    C2 C3 . 1.380(4) ?
    C2 H2 . 0.9500 ?
    C3 C4 . 1.354(4) ?
    C3 H3 . 0.9500 ?
    C4 H4 . 0.9500 ?
    C6 C8 . 1.490(3) ?
    C6 C7 . 1.511(3) ?
    C6 H6 . 1.0000 ?
    C7 H7A . 0.9800 ?
    C7 H7B . 0.9800 ?
    C7 H7C . 0.9800 ?
    C8 H8A . 0.9900 ?
    C8 H8B . 0.9900 ?
    C9 C14 . 1.384(3) ?
    C9 C10 . 1.387(3) ?
    C10 C11 . 1.386(3) ?
    C10 H10 . 0.9500 ?
    C11 C12 . 1.374(3) ?
    C11 H11 . 0.9500 ?
    C12 C13 . 1.368(3) ?
    C13 C14 . 1.391(3) ?
    C13 H13 . 0.9500 ?
    C14 H14 . 0.9500 ?
    C15 C20 . 1.385(3) ?
    C15 C16 . 1.387(3) ?
    C16 C17 . 1.395(3) ?
    C16 H16 . 0.9500 ?
    C17 C18 . 1.373(4) ?
    C17 H17 . 0.9500 ?
    C18 C19 . 1.382(4) ?
    C18 H18 . 0.9500 ?
    C19 C20 . 1.377(3) ?
    C19 H19 . 0.9500 ?
    C20 H20 . 0.9500 ?
loop_
    _geom_angle_atom_site_label_1
    _geom_angle_atom_site_label_2
    _geom_angle_atom_site_label_3
    _geom_angle_site_symmetry_1
    _geom_angle_site_symmetry_3
    _geom_angle
    _geom_angle_publ_flag
    C5 O1 C6 . . 117.96(18) ?
    C9 O2 C8 . . 116.94(16) ?
    C15 O3 C12 . . 118.77(17) ?
    C5 N1 C4 . . 116.5(2) ?
    C2 C1 C5 . . 116.3(2) ?
    C2 C1 H1 . . 121.9 ?
    C5 C1 H1 . . 121.9 ?
    C1 C2 C3 . . 119.1(2) ?
    C1 C2 H2 . . 120.4 ?
    C3 C2 H2 . . 120.4 ?
    C4 C3 C2 . . 118.9(2) ?
    C4 C3 H3 . . 120.6 ?
    C2 C3 H3 . . 120.6 ?
    N1 C4 C3 . . 124.0(2) ?
    N1 C4 H4 . . 118.0 ?
    C3 C4 H4 . . 118.0 ?
    N1 C5 O1 . . 119.5(2) ?
    N1 C5 C1 . . 125.1(2) ?
    O1 C5 C1 . . 115.4(2) ?
    O1 C6 C8 . . 106.72(19) ?
    O1 C6 C7 . . 110.2(2) ?
    C8 C6 C7 . . 112.2(2) ?
    O1 C6 H6 . . 109.2 ?
    C8 C6 H6 . . 109.2 ?
    C7 C6 H6 . . 109.2 ?
    C6 C7 H7A . . 109.5 ?
    C6 C7 H7B . . 109.5 ?
    H7A C7 H7B . . 109.5 ?
    C6 C7 H7C . . 109.5 ?
    H7A C7 H7C . . 109.5 ?
    H7B C7 H7C . . 109.5 ?
    O2 C8 C6 . . 108.52(18) ?
    O2 C8 H8A . . 110.0 ?
    C6 C8 H8A . . 110.0 ?
    O2 C8 H8B . . 110.0 ?
    C6 C8 H8B . . 110.0 ?
    H8A C8 H8B . . 108.4 ?
    O2 C9 C14 . . 124.4(2) ?
    O2 C9 C10 . . 115.65(19) ?
    C14 C9 C10 . . 120.0(2) ?
    C11 C10 C9 . . 120.1(2) ?
    C11 C10 H10 . . 119.9 ?
    C9 C10 H10 . . 119.9 ?
    C12 C11 C10 . . 119.4(2) ?
    C12 C11 H11 . . 120.3 ?
    C10 C11 H11 . . 120.3 ?
    C13 C12 C11 . . 121.0(2) ?
    C13 C12 O3 . . 119.9(2) ?
    C11 C12 O3 . . 118.9(2) ?
    C12 C13 C14 . . 120.1(2) ?
    C12 C13 H13 . . 119.9 ?
    C14 C13 H13 . . 119.9 ?
    C9 C14 C13 . . 119.4(2) ?
    C9 C14 H14 . . 120.3 ?
    C13 C14 H14 . . 120.3 ?
    O3 C15 C20 . . 115.1(2) ?
    O3 C15 C16 . . 124.4(2) ?
    C20 C15 C16 . . 120.5(2) ?
    C15 C16 C17 . . 118.6(2) ?
    C15 C16 H16 . . 120.7 ?
    C17 C16 H16 . . 120.7 ?
    C18 C17 C16 . . 121.0(2) ?
    C18 C17 H17 . . 119.5 ?
    C16 C17 H17 . . 119.5 ?
    C17 C18 C19 . . 119.6(2) ?
    C17 C18 H18 . . 120.2 ?
    C19 C18 H18 . . 120.2 ?
    C20 C19 C18 . . 120.4(2) ?
    C20 C19 H19 . . 119.8 ?
    C18 C19 H19 . . 119.8 ?
    C19 C20 C15 . . 119.9(2) ?
    C19 C20 H20 . . 120.1 ?
    C15 C20 H20 . . 120.1 ?
loop_
    _geom_torsion_atom_site_label_1
    _geom_torsion_atom_site_label_2
    _geom_torsion_atom_site_label_3
    _geom_torsion_atom_site_label_4
    _geom_torsion_site_symmetry_1
    _geom_torsion_site_symmetry_2
    _geom_torsion_site_symmetry_3
    _geom_torsion_site_symmetry_4
    _geom_torsion
    _geom_torsion_publ_flag
    C5 C1 C2 C3 . . . . -1.1(3) ?
    C1 C2 C3 C4 . . . . 1.2(4) ?
    C5 N1 C4 C3 . . . . -0.5(4) ?
    C2 C3 C4 N1 . . . . -0.4(4) ?
    C4 N1 C5 O1 . . . . -177.7(2) ?
    C4 N1 C5 C1 . . . . 0.7(3) ?
    C6 O1 C5 N1 . . . . -17.0(3) ?
    C6 O1 C5 C1 . . . . 164.4(2) ?
    C2 C1 C5 N1 . . . . 0.1(3) ?
    C2 C1 C5 O1 . . . . 178.6(2) ?
    C5 O1 C6 C8 . . . . 157.85(19) ?
    C5 O1 C6 C7 . . . . -80.0(2) ?
    C9 O2 C8 C6 . . . . -177.21(19) ?
    O1 C6 C8 O2 . . . . -75.0(2) ?
    C7 C6 C8 O2 . . . . 164.1(2) ?
    C8 O2 C9 C14 . . . . -4.7(3) ?
    C8 O2 C9 C10 . . . . 176.0(2) ?
    O2 C9 C10 C11 . . . . 179.2(2) ?
    C14 C9 C10 C11 . . . . -0.1(4) ?
    C9 C10 C11 C12 . . . . 0.1(4) ?
    C10 C11 C12 C13 . . . . -0.3(4) ?
    C10 C11 C12 O3 . . . . -176.2(2) ?
    C15 O3 C12 C13 . . . . 86.0(3) ?
    C15 O3 C12 C11 . . . . -98.0(3) ?
    C11 C12 C13 C14 . . . . 0.4(4) ?
    O3 C12 C13 C14 . . . . 176.3(2) ?
    O2 C9 C14 C13 . . . . -179.0(2) ?
    C10 C9 C14 C13 . . . . 0.2(3) ?
    C12 C13 C14 C9 . . . . -0.4(4) ?
    C12 O3 C15 C20 . . . . 178.8(2) ?
    C12 O3 C15 C16 . . . . -1.8(3) ?
    O3 C15 C16 C17 . . . . -178.6(2) ?
    C20 C15 C16 C17 . . . . 0.7(3) ?
    C15 C16 C17 C18 . . . . 0.1(3) ?
    C16 C17 C18 C19 . . . . -1.0(4) ?
    C17 C18 C19 C20 . . . . 1.1(3) ?
    C18 C19 C20 C15 . . . . -0.2(3) ?
    O3 C15 C20 C19 . . . . 178.7(2) ?
    C16 C15 C20 C19 . . . . -0.7(3) ?
loop_
    _geom_hbond_atom_site_label_D
    _geom_hbond_atom_site_label_H
    _geom_hbond_atom_site_label_A
    _geom_hbond_site_symmetry_A
    _geom_hbond_distance_DH
    _geom_hbond_distance_HA
    _geom_hbond_distance_DA
    _geom_hbond_angle_DHA
    C2 H2 Cg1 7_755 0.95 2.85 3.667(3) 145
    C14 H14 Cg2 1_545 0.95 2.86 3.733(2) 152
    C19 H19 Cg2 4_755 0.95 2.97 3.857(2) 156
_shelx_hkl_file
;
  -1   0   0   -0.28    0.02
  -1   0   0   -0.27    0.02
  -1   0   0   -0.34    0.03
  -1   0   0   -0.31    0.05
   1   0   0   -0.32    0.02
   1   0   0   -0.31    0.02
   1   0   0   -0.30    0.03
   1   0   0   -0.31    0.05
   1   0   0   -0.31    0.02
  -2   0   0  207.67    5.75
  -2   0   0  209.93    6.22
  -2   0   0  210.08    5.42
  -2   0   0  213.76    5.42
   2   0   0  208.92    5.62
   2   0   0  206.55    5.75
   2   0   0  212.34    5.61
   2   0   0  209.64    5.84
   2   0   0  214.08    5.46
   2   0   0  218.60    6.22
  -3   0   0    0.02    0.08
  -3   0   0    0.02    0.03
  -3   0   0    0.01    0.03
  -3   0   0   -0.19    0.08
   3   0   0   -0.06    0.10
   3   0   0    0.01    0.06
   3   0   0    0.08    0.10
   3   0   0    0.05    0.06
   3   0   0   -0.01    0.05
  -4   0   0    4.71    0.45
   4   0   0    4.49    0.43
   4   0   0    4.02    0.31
   4   0   0    4.72    0.56
   4   0   0    4.56    0.31
   4   0   0    4.54    0.31
  -5   0   0    0.19    0.15
   5   0   0    0.10    0.10
   5   0   0    0.31    0.13
   5   0   0    0.21    0.12
   5   0   0    0.01    0.20
  -6   0   0    0.78    0.25
   6   0   0    1.28    0.26
   6   0   0    1.06    0.23
  -7   0   0    0.25    0.22
   7   0   0    0.56    0.23
  -8   0   0   84.65    3.09
   8   0   0   80.14    2.83
   8   0   0   83.62    2.53
   9   0   0   -0.15    0.13
   9   0   0    0.08    0.21
  10   0   0    0.84    0.36
  10   0   1   -0.08    0.23
   9   0   1    0.05    0.21
   9   0   1    0.15    0.17
   8   0   1   -0.01    0.17
  -8   0  -1    0.33    0.23
   7   0   1    0.08    0.16
   7   0   1   -0.22    0.30
  -7   0  -1    0.06    0.19
   6   0   1    0.04    0.10
   6   0   1   -0.08    0.09
   6   0   1    0.03    0.10
   6   0   1    0.01    0.25
  -6   0  -1    0.04    0.13
   5   0   1   -0.23    0.17
   5   0   1    0.13    0.09
   5   0   1    0.07    0.10
   5   0   1    0.15    0.08
  -5   0  -1    0.17    0.13
   4   0   1   -0.02    0.04
   4   0   1    0.06    0.05
   4   0   1    0.01    0.15
   4   0   1   -0.03    0.05
   4   0   1   -0.04    0.09
  -4   0  -1    0.03    0.09
   3   0   1    0.16    0.09
   3   0   1    0.02    0.13
  -3   0  -1    0.01    0.07
  -3   0  -1    0.06    0.12
   2   0   1   -0.14    0.11
   2   0   1   -0.12    0.06
  -2   0  -1   -0.18    0.10
  -2   0  -1    0.04    0.09
   1   0   1   -0.33    0.03
   1   0   1   -0.27    0.03
  -1   0  -1   -0.23    0.05
  -1   0  -1   -0.22    0.04
   0   0   1   -1.44    0.02
   0   0   1   -1.43    0.02
   0   0   1   -1.45    0.02
   0   0   1   -1.43    0.02
   0   0   1   -1.45    0.01
   0   0   1   -1.46    0.02
   0   0   1   -1.40    0.02
   0   0  -1   -1.42    0.02
   0   0  -1   -1.44    0.02
   0   0  -1   -1.45    0.01
   0   0  -1   -1.43    0.01
  -1   0   1   -0.17    0.05
  -1   0   1   -0.29    0.05
  -1   0   1   -0.27    0.03
  -1   0   1   -0.18    0.05
  -1   0   1   -0.24    0.04
  -1   0   1   -0.20    0.05
  -1   0   1   -0.21    0.06
   1   0  -1   -0.15    0.05
   1   0  -1   -0.23    0.06
   1   0  -1   -0.13    0.06
   1   0  -1   -0.21    0.06
   1   0  -1   -0.24    0.04
   1   0  -1   -0.27    0.04
   1   0  -1   -0.28    0.04
  -2   0   1   -0.16    0.06
  -2   0   1   -0.18    0.05
  -2   0   1   -0.03    0.07
  -2   0   1    0.28    0.17
  -2   0   1   -0.17    0.07
  -2   0   1    0.06    0.11
  -2   0   1   -0.08    0.08
   2   0  -1   -0.15    0.06
   2   0  -1   -0.12    0.06
   2   0  -1   -0.15    0.08
   2   0  -1   -0.06    0.11
   2   0  -1   -0.10    0.09
   2   0  -1   -0.06    0.06
   2   0  -1   -0.14    0.09
  -3   0   1    0.12    0.08
  -3   0   1    0.16    0.11
  -3   0   1    0.08    0.07
  -3   0   1    0.05    0.07
   3   0  -1    0.02    0.08
   3   0  -1    0.11    0.08
   3   0  -1    0.11    0.06
   3   0  -1    0.09    0.06
   3   0  -1    0.13    0.08
   3   0  -1    0.09    0.11
   3   0  -1    0.20    0.10
  -4   0   1    0.03    0.07
  -4   0   1   -0.10    0.05
  -4   0   1    0.01    0.07
  -4   0   1    0.08    0.14
   4   0  -1    0.00    0.07
   4   0  -1   -0.03    0.08
   4   0  -1    0.09    0.12
   4   0  -1   -0.08    0.06
   4   0  -1    0.05    0.10
   4   0  -1   -0.08    0.13
  -5   0   1    0.20    0.16
  -5   0   1    0.13    0.09
  -5   0   1    0.47    0.11
   5   0  -1    0.21    0.13
   5   0  -1    0.53    0.19
   5   0  -1    0.30    0.11
   5   0  -1    0.30    0.15
   5   0  -1    0.32    0.12
  -6   0   1    0.05    0.06
  -6   0   1    0.04    0.17
  -6   0   1    0.02    0.05
   6   0  -1    0.03    0.15
   6   0  -1    0.20    0.13
  -7   0   1   -0.08    0.17
   7   0  -1    0.06    0.14
   7   0  -1    0.06    0.20
  -8   0   1    0.13    0.21
   8   0  -1    0.29    0.22
   8   0  -1    0.29    0.18
   9   0  -1    0.13    0.24
  10   0  -1    0.45    0.35
  10   0   2    0.11    0.22
   9   0   2   -0.10    0.16
   8   0   2    8.64    0.61
   8   0   2    7.76    1.06
  -8   0  -2    9.77    0.92
   7   0   2   -0.15    0.27
   7   0   2    0.11    0.15
  -7   0  -2    0.36    0.22
   6   0   2    1.54    0.20
   6   0   2    1.50    0.19
   6   0   2    1.05    0.39
   6   0   2    1.27    0.21
  -6   0  -2    1.54    0.33
   5   0   2    2.68    0.50
  -5   0  -2    3.56    0.42
   4   0   2   88.96    2.73
   4   0   2   86.95    3.18
  -4   0  -2   88.78    2.74
   3   0   2    2.73    0.29
   3   0   2    2.54    0.30
   3   0   2    2.22    0.38
  -3   0  -2    1.87    0.24
   2   0   2  186.72    5.06
   2   0   2  176.85    4.99
  -2   0  -2  181.38    5.01
   1   0   2    0.54    0.12
  -1   0  -2    0.65    0.13
   0   0   2  955.85   26.99
   0   0   2  989.37   26.64
   0   0   2  941.97   25.51
   0   0   2 1000.00   25.81
   0   0   2  979.03   25.40
   0   0   2  937.72   27.32
   0   0  -2  957.91   26.09
   0   0  -2  949.99   25.00
   0   0  -2  947.67   24.98
   0   0  -2  963.54   27.27
   0   0  -2  979.15   25.99
  -1   0   2    2.25    0.22
  -1   0   2    2.61    0.19
  -1   0   2    2.11    0.22
  -1   0   2    2.95    0.27
  -1   0   2    2.18    0.19
  -1   0   2    2.80    0.25
  -1   0   2    2.98    0.27
   1   0  -2    2.86    0.22
   1   0  -2    2.83    0.26
   1   0  -2    3.01    0.27
   1   0  -2    2.55    0.25
   1   0  -2    3.28    0.26
   1   0  -2    2.24    0.19
  -2   0   2  175.24    4.58
  -2   0   2  170.53    4.86
  -2   0   2  176.28    5.02
  -2   0   2  175.36    4.62
  -2   0   2  170.94    4.68
  -2   0   2  171.32    4.80
  -2   0   2  171.25    4.59
   2   0  -2  170.55    4.62
   2   0  -2  173.81    4.86
   2   0  -2  176.28    4.83
   2   0  -2  176.51    4.71
   2   0  -2  173.03    4.63
   2   0  -2  177.13    4.60
  -3   0   2    3.00    0.35
  -3   0   2    2.76    0.29
  -3   0   2    2.90    0.24
  -3   0   2    2.63    0.29
   3   0  -2    2.53    0.31
   3   0  -2    2.37    0.24
   3   0  -2    2.76    0.32
   3   0  -2    2.92    0.33
   3   0  -2    2.67    0.33
   3   0  -2    2.91    0.26
  -4   0   2   86.21    2.55
  -4   0   2   88.05    2.73
  -4   0   2   85.97    2.77
   4   0  -2   89.52    2.77
   4   0  -2   84.97    2.72
   4   0  -2   86.27    2.51
   4   0  -2   84.02    2.79
   4   0  -2   88.15    2.64
   4   0  -2   89.46    2.49
  -5   0   2    2.34    0.28
  -5   0   2    2.54    0.40
  -5   0   2    3.08    0.31
  -5   0   2    2.65    0.32
   5   0  -2    2.84    0.40
   5   0  -2    2.51    0.31
   5   0  -2    2.70    0.40
   5   0  -2    2.38    0.36
   5   0  -2    2.71    0.30
  -6   0   2    0.93    0.19
  -6   0   2    1.46    0.23
  -6   0   2    1.72    0.38
   6   0  -2    0.92    0.23
   6   0  -2    0.94    0.30
   6   0  -2    0.84    0.21
  -7   0   2    0.71    0.31
  -7   0   2    0.78    0.16
  -7   0   2    0.41    0.14
   7   0  -2    0.55    0.27
   7   0  -2    0.61    0.22
  -8   0   2   12.16    1.11
   8   0  -2   11.35    1.05
   8   0  -2   12.88    0.77
   9   0  -2    0.11    0.27
  10   0  -2    0.55    0.37
  10   0   3    0.02    0.22
   9   0   3    0.00    0.16
   9   0   3   -0.26    0.34
   8   0   3   -0.11    0.20
   8   0   3   -0.19    0.11
   8   0   3   -0.22    0.25
  -8   0  -3   -0.12    0.19
   7   0   3    0.09    0.11
   7   0   3   -0.04    0.24
   7   0   3    0.07    0.18
  -7   0  -3   -0.02    0.17
   6   0   3   -0.08    0.16
   6   0   3   -0.08    0.13
  -6   0  -3    0.12    0.17
   5   0   3    0.15    0.24
   5   0   3    0.09    0.13
  -5   0  -3    0.17    0.14
   4   0   3    0.15    0.12
   4   0   3    0.15    0.18
   4   0   3    0.14    0.12
  -4   0  -3    0.04    0.11
   3   0   3   -0.01    0.14
   3   0   3   -0.02    0.07
   3   0   3    0.03    0.09
  -3   0  -3    0.07    0.10
   2   0   3    0.03    0.07
   2   0   3    0.16    0.09
  -2   0  -3    0.13    0.08
   1   0   3    0.03    0.08
   1   0   3   -0.15    0.04
  -1   0  -3    0.00    0.06
   0   0   3    0.01    0.08
   0   0   3    0.11    0.08
   0   0   3    0.12    0.08
   0   0   3    0.13    0.06
   0   0   3    0.14    0.07
   0   0   3    0.05    0.10
   0   0  -3    0.02    0.06
   0   0  -3    0.24    0.10
   0   0  -3   -0.02    0.02
   0   0  -3    0.08    0.08
  -1   0   3    0.07    0.09
  -1   0   3   -0.03    0.12
  -1   0   3   -0.01    0.07
  -1   0   3   -0.01    0.11
  -1   0   3    0.05    0.10
  -1   0   3   -0.04    0.11
   1   0  -3   -0.13    0.09
   1   0  -3   -0.09    0.08
   1   0  -3   -0.10    0.08
   1   0  -3    0.03    0.11
   1   0  -3   -0.12    0.09
   1   0  -3   -0.09    0.07
  -2   0   3    0.05    0.08
  -2   0   3    0.19    0.10
  -2   0   3    0.06    0.10
  -2   0   3    0.10    0.14
  -2   0   3    0.08    0.11
  -2   0   3    0.19    0.12
  -2   0   3   -0.07    0.11
   2   0  -3    0.03    0.09
   2   0  -3   -0.04    0.11
   2   0  -3    0.04    0.10
   2   0  -3    0.18    0.11
   2   0  -3    0.04    0.09
   2   0  -3    0.18    0.14
  -3   0   3    0.06    0.12
  -3   0   3    0.06    0.12
  -3   0   3    0.11    0.09
  -3   0   3    0.00    0.14
  -3   0   3    0.17    0.13
  -3   0   3    0.16    0.16
   3   0  -3    0.08    0.15
   3   0  -3    0.27    0.16
   3   0  -3    0.27    0.16
   3   0  -3    0.00    0.10
   3   0  -3    0.13    0.10
  -4   0   3    0.12    0.13
  -4   0   3   -0.05    0.03
  -4   0   3    0.05    0.08
  -4   0   3    0.23    0.13
  -4   0   3    0.11    0.16
  -4   0   3    0.03    0.12
   4   0  -3   -0.03    0.12
   4   0  -3   -0.12    0.12
   4   0  -3   -0.05    0.11
   4   0  -3    0.15    0.11
  -5   0   3    0.02    0.07
  -5   0   3    0.06    0.12
  -5   0   3   -0.09    0.10
  -5   0   3   -0.01    0.15
   5   0  -3    0.13    0.19
   5   0  -3   -0.11    0.13
   5   0  -3   -0.10    0.14
   5   0  -3    0.16    0.14
  -6   0   3    0.08    0.14
  -6   0   3    0.10    0.20
   6   0  -3   -0.14    0.13
   6   0  -3    0.29    0.23
   6   0  -3   -0.06    0.17
  -7   0   3   -0.05    0.21
  -7   0   3    0.01    0.12
   7   0  -3   -0.04    0.20
   7   0  -3    0.00    0.16
  -8   0   3    0.02    0.11
   8   0  -3   -0.08    0.21
   8   0  -3    0.25    0.21
   9   0  -3    0.27    0.31
  10   0  -3    0.04    0.28
  10   0   4    0.13    0.19
   9   0   4    1.26    0.28
   9   0   4    1.37    0.61
   8   0   4    3.10    0.56
   8   0   4    2.64    0.31
   8   0   4    2.15    0.61
  -8   0  -4    2.87    0.51
   7   0   4    1.94    0.52
   7   0   4    0.81    0.30
  -7   0  -4    1.78    0.40
   6   0   4    7.11    0.75
   6   0   4    4.07    0.72
  -6   0  -4    6.30    0.65
   5   0   4    7.65    0.93
   5   0   4    7.83    0.72
  -5   0  -4    8.05    0.57
   4   0   4   10.71    0.66
   4   0   4   10.78    0.62
   4   0   4   11.96    0.91
   3   0   4   99.08    3.05
   3   0   4  104.35    3.13
  -3   0  -4  100.99    3.14
   2   0   4   32.18    0.90
   2   0   4   33.13    1.18
   2   0   4   33.00    0.90
   2   0   4   32.46    1.19
  -2   0  -4   31.27    1.20
   1   0   4   16.24    0.70
   1   0   4   16.33    0.53
   1   0   4   16.63    0.61
   1   0   4   16.29    0.61
  -1   0  -4   15.98    0.49
  -1   0  -4   16.05    0.49
  -1   0  -4   16.36    0.71
   0   0   4   30.12    0.96
   0   0   4   31.53    0.98
   0   0   4   30.06    1.11
   0   0   4   31.79    1.06
   0   0   4   31.17    0.99
   0   0   4   31.06    1.05
   0   0   4   30.07    1.08
   0   0  -4   32.57    1.12
   0   0  -4   30.03    1.02
   0   0  -4   29.94    0.93
  -1   0   4   20.18    0.79
  -1   0   4   20.60    0.86
  -1   0   4   19.74    0.76
  -1   0   4   19.39    0.82
  -1   0   4   20.67    0.87
   1   0  -4   19.98    0.83
   1   0  -4   20.76    0.73
   1   0  -4   21.60    0.87
   1   0  -4   20.83    0.71
   1   0  -4   20.40    0.80
   1   0  -4   22.15    0.85
  -2   0   4   32.24    1.18
  -2   0   4   33.04    1.22
  -2   0   4   32.20    1.31
  -2   0   4   32.38    1.26
  -2   0   4   32.41    1.26
   2   0  -4   33.99    1.15
   2   0  -4   33.55    1.24
   2   0  -4   34.03    1.15
   2   0  -4   33.19    1.11
   2   0  -4   34.25    1.27
   2   0  -4   33.71    1.27
  -3   0   4   86.83    2.55
  -3   0   4   88.08    2.64
  -3   0   4   88.41    2.80
  -3   0   4   89.20    2.72
  -3   0   4   86.18    2.82
  -3   0   4   92.01    2.93
   3   0  -4   86.56    2.73
   3   0  -4   87.18    2.57
   3   0  -4   89.30    2.62
   3   0  -4   86.06    2.81
  -4   0   4   10.37    0.60
  -4   0   4   10.30    0.69
  -4   0   4   10.95    0.65
  -4   0   4   11.80    0.74
  -4   0   4    9.85    0.65
  -4   0   4    9.46    0.50
   4   0  -4   11.03    0.69
   4   0  -4   10.03    0.69
   4   0  -4   10.36    0.60
   4   0  -4    9.92    0.56
  -5   0   4    7.38    0.40
  -5   0   4    7.78    0.46
  -5   0   4    7.53    0.65
  -5   0   4    4.59    0.54
  -5   0   4    7.29    0.75
   5   0  -4    8.35    0.54
   5   0  -4    8.76    0.76
   5   0  -4    6.93    0.60
   5   0  -4    7.46    0.74
  -6   0   4    3.87    0.49
  -6   0   4    5.48    0.68
   6   0  -4    6.53    0.58
   6   0  -4    5.72    0.57
   6   0  -4    4.46    0.61
  -7   0   4    2.05    0.47
  -7   0   4    0.96    0.26
   7   0  -4    1.67    0.37
   7   0  -4    0.93    0.34
  -8   0   4    2.33    0.36
   8   0  -4    3.22    0.50
   8   0  -4    2.02    0.48
  -9   0   4    1.29    0.26
   9   0  -4    1.20    0.44
  10   0  -4   -0.25    0.29
   9   0   5    0.36    0.47
   9   0   5   -0.10    0.13
   8   0   5    0.43    0.33
   8   0   5    0.00    0.22
  -8   0  -5   -0.15    0.20
   7   0   5    0.09    0.22
   7   0   5    0.32    0.33
  -7   0  -5   -0.18    0.17
   6   0   5    0.04    0.22
   6   0   5    0.13    0.18
   5   0   5    0.00    0.12
   5   0   5   -0.06    0.21
   4   0   5    0.02    0.19
   4   0   5   -0.13    0.08
   3   0   5    0.02    0.09
   3   0   5   -0.03    0.08
  -3   0  -5   -0.03    0.09
   2   0   5    0.02    0.07
   2   0   5    0.06    0.08
   2   0   5    0.26    0.13
  -2   0  -5   -0.04    0.09
   1   0   5   -0.07    0.04
   1   0   5   -0.11    0.09
   1   0   5   -0.18    0.07
   1   0   5   -0.09    0.08
   1   0   5    0.07    0.05
   1   0   5   -0.10    0.07
   1   0   5    0.02    0.09
  -1   0  -5   -0.10    0.07
  -1   0  -5   -0.06    0.05
  -1   0  -5   -0.01    0.05
   0   0   5    0.43    0.16
   0   0   5    0.47    0.13
   0   0   5    0.45    0.12
   0   0   5    0.45    0.15
   0   0   5    0.85    0.20
   0   0   5    0.63    0.17
   0   0  -5    0.68    0.15
   0   0  -5    0.53    0.13
   0   0  -5    0.43    0.08
   0   0  -5    0.54    0.17
  -1   0   5   -0.05    0.09
  -1   0   5    0.08    0.15
  -1   0   5   -0.04    0.09
  -1   0   5    0.13    0.13
  -1   0   5    0.12    0.16
   1   0  -5    0.07    0.07
   1   0  -5   -0.12    0.09
   1   0  -5    0.01    0.11
   1   0  -5    0.00    0.07
   1   0  -5   -0.03    0.12
   1   0  -5    0.05    0.10
  -2   0   5    0.60    0.22
  -2   0   5    0.15    0.17
  -2   0   5    0.45    0.21
  -2   0   5    0.52    0.21
  -2   0   5    0.58    0.24
   2   0  -5    0.60    0.18
   2   0  -5    0.19    0.11
   2   0  -5    0.18    0.16
   2   0  -5    0.45    0.16
   2   0  -5    0.63    0.20
  -3   0   5    0.34    0.21
  -3   0   5   -0.09    0.19
  -3   0   5    0.17    0.15
  -3   0   5   -0.03    0.14
  -3   0   5    0.23    0.16
   3   0  -5    0.11    0.16
   3   0  -5    0.02    0.13
   3   0  -5   -0.17    0.09
   3   0  -5   -0.01    0.11
  -4   0   5    0.15    0.17
  -4   0   5    0.02    0.15
  -4   0   5   -0.09    0.11
  -4   0   5   -0.29    0.14
  -4   0   5    0.28    0.24
  -4   0   5    0.05    0.15
   4   0  -5    0.05    0.14
   4   0  -5   -0.25    0.11
   4   0  -5    0.10    0.17
   4   0  -5   -0.01    0.15
  -5   0   5    0.35    0.21
  -5   0   5    0.03    0.23
  -5   0   5    0.02    0.20
   5   0  -5   -0.09    0.13
   5   0  -5    0.10    0.21
   5   0  -5   -0.07    0.19
   5   0  -5    0.10    0.18
  -6   0   5   -0.15    0.15
  -6   0   5   -0.01    0.14
  -6   0   5   -0.17    0.20
   6   0  -5   -0.01    0.17
   6   0  -5   -0.11    0.18
   6   0  -5   -0.18    0.19
  -7   0   5   -0.08    0.16
   7   0  -5    0.05    0.19
   7   0  -5    0.02    0.18
   7   0  -5    0.05    0.21
  -8   0   5   -0.02    0.18
   8   0  -5   -0.29    0.21
   8   0  -5   -0.17    0.20
  -9   0   5    0.05    0.18
   9   0  -5    0.29    0.32
   9   0   6    3.94    0.35
   8   0   6    0.51    0.38
   7   0   6    0.17    0.21
   7   0   6   -0.09    0.28
   6   0   6    2.06    0.41
   6   0   6    1.18    0.44
   5   0   6    8.31    1.07
   5   0   6    8.51    0.80
   4   0   6    2.49    0.39
   3   0   6    2.17    0.21
   3   0   6    2.26    0.36
   3   0   6    1.81    0.20
   2   0   6    3.21    0.32
   2   0   6    3.13    0.32
   2   0   6    3.18    0.40
   2   0   6    2.78    0.20
   1   0   6    2.88    0.34
   1   0   6    3.23    0.31
   1   0   6    2.85    0.33
   1   0   6    2.95    0.24
   1   0   6    3.13    0.41
   1   0   6    2.37    0.31
  -1   0  -6    2.87    0.40
  -1   0  -6    2.90    0.20
  -1   0  -6    2.84    0.20
  -1   0   6    7.62    0.47
  -1   0   6    7.48    0.53
  -1   0   6    6.28    0.58
  -1   0   6    5.69    0.57
  -1   0   6    7.11    0.50
   1   0  -6    6.38    0.34
   1   0  -6    6.97    0.49
   1   0  -6    6.45    0.33
   1   0  -6    6.41    0.46
   1   0  -6    6.56    0.43
  -2   0   6    1.34    0.31
  -2   0   6    0.67    0.29
  -2   0   6    1.80    0.34
  -2   0   6    0.58    0.25
  -2   0   6    0.96    0.28
   2   0  -6    1.40    0.29
   2   0  -6    1.25    0.22
   2   0  -6    1.04    0.19
   2   0  -6    1.17    0.29
   2   0  -6    1.32    0.31
  -3   0   6    3.63    0.52
  -3   0   6    3.75    0.51
  -3   0   6    3.71    0.52
  -3   0   6    3.76    0.50
  -3   0   6    3.95    0.57
   3   0  -6    3.15    0.39
   3   0  -6    4.38    0.56
   3   0  -6    3.79    0.39
   3   0  -6    3.67    0.52
  -4   0   6    3.57    0.50
  -4   0   6    2.92    0.50
  -4   0   6    2.41    0.44
  -4   0   6    3.83    0.55
  -4   0   6    2.32    0.45
   4   0  -6    3.77    0.47
   4   0  -6    2.51    0.45
   4   0  -6    2.65    0.47
   4   0  -6    3.03    0.41
  -5   0   6    7.86    0.77
  -5   0   6    7.53    0.69
  -5   0   6    6.97    0.81
   5   0  -6    9.80    0.92
   5   0  -6   10.51    0.99
   5   0  -6    7.80    0.68
   5   0  -6    7.98    0.74
  -6   0   6    2.51    0.38
  -6   0   6    2.70    0.48
  -6   0   6    1.80    0.44
   6   0  -6    1.54    0.42
   6   0  -6    2.19    0.39
   6   0  -6    3.08    0.48
  -7   0   6    0.10    0.21
   7   0  -6    0.08    0.24
   7   0  -6    0.23    0.24
   7   0  -6    0.09    0.23
  -8   0   6    0.00    0.20
   8   0  -6   -0.15    0.23
   8   0  -6   -0.06    0.27
  -9   0   6    5.02    0.61
   9   0  -6    3.93    0.81
   7   0   7    0.79    0.39
   6   0   7   -0.05    0.22
   6   0   7    0.44    0.23
   5   0   7    0.31    0.29
   5   0   7    0.15    0.19
   4   0   7    0.07    0.08
   4   0   7   -0.15    0.11
   4   0   7    0.13    0.10
   3   0   7   -0.03    0.10
   3   0   7    0.26    0.17
   2   0   7   -0.10    0.09
   2   0   7    0.07    0.18
   2   0   7   -0.19    0.11
   1   0   7   -0.06    0.17
   1   0   7   -0.11    0.10
   1   0   7   -0.14    0.11
   1   0   7   -0.11    0.07
  -1   0  -7    0.06    0.08
  -1   0  -7    0.02    0.07
   0   0   7    2.10    0.29
  -1   0   7   -0.17    0.13
  -1   0   7    0.14    0.17
  -1   0   7    0.15    0.22
  -1   0   7   -0.33    0.19
   1   0  -7    0.05    0.13
   1   0  -7   -0.03    0.07
   1   0  -7   -0.05    0.07
   1   0  -7    0.16    0.16
  -2   0   7    0.52    0.28
  -2   0   7   -0.06    0.16
  -2   0   7   -0.27    0.20
  -2   0   7   -0.02    0.18
  -2   0   7   -0.07    0.16
   2   0  -7   -0.01    0.16
   2   0  -7   -0.02    0.11
   2   0  -7    0.41    0.21
  -3   0   7   -0.10    0.25
  -3   0   7    0.12    0.21
  -3   0   7   -0.16    0.19
  -3   0   7    0.18    0.28
  -3   0   7   -0.18    0.16
   3   0  -7   -0.17    0.16
   3   0  -7    0.12    0.22
   3   0  -7   -0.05    0.13
   3   0  -7   -0.07    0.12
  -4   0   7    0.02    0.24
  -4   0   7   -0.12    0.16
  -4   0   7   -0.27    0.15
  -4   0   7    0.20    0.24
  -4   0   7    0.22    0.30
   4   0  -7   -0.09    0.15
   4   0  -7   -0.24    0.18
   4   0  -7   -0.20    0.14
   4   0  -7    0.09    0.22
  -5   0   7   -0.29    0.22
  -5   0   7    0.13    0.26
  -5   0   7    0.03    0.22
   5   0  -7   -0.04    0.18
   5   0  -7    0.02    0.21
   5   0  -7    0.01    0.23
   5   0  -7   -0.18    0.14
  -6   0   7    0.20    0.26
  -6   0   7   -0.39    0.16
   6   0  -7   -0.42    0.17
   6   0  -7    0.14    0.22
   6   0  -7   -0.16    0.25
  -7   0   7   -0.18    0.18
  -7   0   7    0.52    0.29
   7   0  -7    0.33    0.28
   7   0  -7    0.76    0.37
   7   0  -7    0.94    0.32
  -8   0   7    0.04    0.23
   8   0  -7   -0.23    0.26
   8   0  -7   -0.24    0.26
  -9   0   7    0.31    0.27
   9   0  -7    0.01    0.34
   7   0   8    0.12    0.38
   6   0   8    2.50    0.71
   6   0   8    3.77    0.24
   5   0   8    0.78    0.41
   5   0   8    0.82    0.16
   5   0   8    0.58    0.25
   4   0   8    0.06    0.14
   4   0   8    0.06    0.11
   3   0   8    0.66    0.27
   3   0   8    0.69    0.20
   2   0   8   24.60    1.08
   2   0   8   23.49    1.17
   1   0   8    6.03    0.61
   1   0   8    6.79    0.69
  -1   0  -8    8.21    0.37
  -1   0  -8    7.74    0.36
   0   0   8    1.44    0.36
   0   0   8    1.73    0.34
   0   0   8    1.18    0.29
   0   0  -8    1.82    0.29
  -1   0   8    7.62    0.81
  -1   0   8    6.78    0.71
  -1   0   8    7.43    0.67
  -1   0   8    5.66    0.70
   1   0  -8    5.73    0.40
   1   0  -8    5.21    0.55
  -2   0   8   21.19    1.25
  -2   0   8   22.25    1.23
  -2   0   8   23.88    1.26
  -2   0   8   25.67    1.23
  -2   0   8   23.77    1.20
   2   0  -8   22.93    1.16
   2   0  -8   21.39    0.85
  -3   0   8    0.07    0.30
  -3   0   8   -0.01    0.19
  -3   0   8   -0.18    0.23
  -3   0   8    0.15    0.24
  -3   0   8   -0.08    0.19
   3   0  -8   -0.16    0.19
   3   0  -8    0.14    0.15
  -4   0   8   -0.14    0.27
  -4   0   8   -0.34    0.21
  -4   0   8    0.07    0.24
  -4   0   8    0.01    0.24
   4   0  -8   -0.30    0.17
   4   0  -8   -0.05    0.14
  -5   0   8    0.31    0.31
  -5   0   8    0.30    0.27
   5   0  -8    0.50    0.24
   5   0  -8    0.20    0.27
  -6   0   8    5.09    0.72
  -6   0   8    4.96    0.63
   6   0  -8    4.24    0.56
  -7   0   8    0.23    0.27
  -7   0   8    0.25    0.30
  -8   0   8    0.59    0.35
   7   0   9   -0.01    0.10
   6   0   9    0.18    0.34
   6   0   9   -0.08    0.09
   5   0   9   -0.13    0.10
   4   0   9   -0.04    0.13
   4   0   9    0.08    0.18
   3   0   9   -0.07    0.15
   3   0   9    0.02    0.14
   2   0   9    0.18    0.17
   2   0   9   -0.01    0.20
   1   0   9   -0.10    0.22
   1   0   9    0.09    0.16
  -1   0  -9    0.15    0.07
  -1   0  -9   -0.02    0.07
   0   0   9    0.11    0.18
   0   0   9    0.18    0.27
   0   0  -9    0.36    0.18
  -1   0   9    0.04    0.25
  -1   0   9    0.17    0.22
  -1   0   9    0.06    0.18
  -1   0   9    0.29    0.28
   1   0  -9    0.06    0.16
  -2   0   9   -0.04    0.21
  -2   0   9    0.34    0.31
  -2   0   9    0.20    0.26
  -2   0   9    0.06    0.27
   2   0  -9   -0.05    0.18
   2   0  -9    0.06    0.10
  -3   0   9    0.03    0.24
  -3   0   9    0.09    0.21
  -3   0   9    0.07    0.30
  -3   0   9   -0.19    0.24
   3   0  -9   -0.10    0.13
   3   0  -9   -0.04    0.20
  -4   0   9   -0.20    0.31
  -4   0   9   -0.20    0.22
   4   0  -9   -0.08    0.22
   4   0  -9    0.26    0.18
  -5   0   9   -0.12    0.33
  -5   0   9    0.23    0.30
   5   0  -9    0.14    0.20
   5   0  -9    0.24    0.28
  -6   0   9   -0.16    0.25
   6   0  -9   -0.12    0.26
  -7   0   9    0.37    0.33
   7   0  10   -0.03    0.13
   6   0  10    0.10    0.16
   5   0  10    0.10    0.16
   4   0  10    0.02    0.16
   3   0  10    0.43    0.29
   3   0  10    0.32    0.19
   2   0  10    1.65    0.42
   2   0  10    1.88    0.38
   1   0  10    0.34    0.26
   1   0  10    0.11    0.19
   0   0  10    2.46    0.51
   0   0  10    2.99    0.55
   0   0  10    1.11    0.39
   0   0 -10    1.73    0.31
  -1   0  10    0.04    0.25
  -1   0  10    0.19    0.26
  -1   0  10    0.12    0.24
   1   0 -10    0.04    0.16
  -2   0  10    1.76    0.48
  -2   0  10    2.12    0.49
  -2   0  10    2.72    0.55
   2   0 -10    1.66    0.41
  -3   0  10    0.86    0.35
  -3   0  10    0.27    0.33
  -3   0  10    0.10    0.37
   3   0 -10    0.54    0.18
   3   0 -10    0.95    0.34
  -4   0  10   -0.53    0.32
   4   0 -10    0.33    0.19
  -5   0  10    0.24    0.35
   5   0 -10    0.15    0.31
  -6   0  10    0.07    0.33
   6   0 -10    0.82    0.42
  -7   0  10    0.39    0.38
   6   0  11    0.13    0.17
   5   0  11    0.00    0.16
   4   0  11   -0.08    0.17
   3   0  11    0.29    0.24
   2   0  11    0.20    0.22
   1   0  11   -0.09    0.21
   1   0  11   -0.21    0.22
   0   0  11   -0.20    0.17
   0   0  11   -0.19    0.24
   0   0 -11   -0.05    0.13
  -1   0  11   -0.02    0.28
  -1   0  11    0.00    0.23
   1   0 -11   -0.09    0.17
  -2   0  11   -0.12    0.23
  -2   0  11    0.06    0.29
  -2   0  11   -0.02    0.35
   2   0 -11   -0.11    0.18
  -3   0  11   -0.01    0.31
  -3   0  11   -0.69    0.31
   3   0 -11    0.35    0.27
   4   0 -11   -0.09    0.25
   5   0 -11    0.14    0.31
   6   0 -11    0.02    0.37
   4   0  12    0.36    0.27
   3   0  12    0.46    0.27
   2   0  12    3.55    0.66
   1   0  12   -0.01    0.22
   0   0  12    0.60    0.33
   0   0 -12    0.81    0.22
  -1   0  12    0.03    0.25
   1   0 -12    0.03    0.20
  -2   0  12    2.65    0.64
   2   0 -12    3.35    0.56
   3   0 -12    0.22    0.26
   4   0 -12   -0.04    0.30
   2   0  13    0.20    0.28
   1   0  13    0.14    0.31
   0   0  13    0.07    0.29
  -1   0  13    0.09    0.32
   1   0 -13   -0.24    0.18
  -2   0  13   -0.21    0.29
   2   0 -13   -0.09    0.23
   2  -1 -13    0.43    0.31
  -2   1  13   -0.12    0.32
   1  -1 -13    0.17    0.24
  -1   1  13    0.73    0.44
   0   1  13   -0.04    0.25
   1   1  13    0.20    0.32
   2   1  13    0.50    0.35
   4  -1 -12   -0.23    0.27
   3  -1 -12    0.79    0.35
   2  -1 -12    0.80    0.33
  -2   1  12   -0.13    0.26
   1  -1 -12    0.28    0.24
  -1   1  12    0.75    0.36
   0  -1 -12    0.17    0.15
   0   1  12   -0.17    0.21
   1   1  12    0.61    0.34
   2   1  12    0.07    0.22
   3   1  12    1.63    0.43
   4   1  12    0.43    0.29
   6  -1 -11    0.64    0.44
   5  -1 -11    0.44    0.36
   4  -1 -11    0.31    0.29
   3  -1 -11    0.05    0.26
  -3   1  11    0.05    0.41
  -3   1  11   -0.13    0.26
   2  -1 -11    0.61    0.29
  -2   1  11    0.09    0.38
  -2   1  11    0.50    0.36
  -2   1  11    0.75    0.37
   1  -1 -11    0.04    0.18
  -1   1  11    0.07    0.25
  -1   1  11   -0.12    0.25
   0  -1 -11   -0.06    0.13
   0   1  11   -0.31    0.21
   0   1  11    0.03    0.22
   1   1  11   -0.34    0.17
   2   1  11    0.37    0.26
   3   1  11    0.02    0.21
   4   1  11    0.27    0.23
   5   1  11    0.13    0.18
   6   1  11    0.59    0.24
  -7   1  10    0.03    0.35
   6  -1 -10   -0.11    0.27
  -6   1  10    0.13    0.33
   5  -1 -10    0.46    0.35
  -5   1  10    0.88    0.44
   4  -1 -10    0.06    0.26
   4  -1 -10    0.11    0.17
  -4   1  10   -0.03    0.38
   3  -1 -10    2.08    0.48
   3  -1 -10    2.34    0.30
  -3   1  10    2.56    0.57
  -3   1  10    2.30    0.58
  -3   1  10    2.02    0.50
   2  -1 -10    0.14    0.23
  -2   1  10    0.03    0.24
  -2   1  10    0.46    0.35
  -2   1  10    0.47    0.30
   1  -1 -10    0.03    0.18
  -1   1  10    0.02    0.22
  -1   1  10    0.15    0.22
  -1   1  10   -0.03    0.24
   0  -1 -10   -0.06    0.14
   0   1  10    0.10    0.19
   0   1  10    0.36    0.30
   0   1  10    0.22    0.24
   1   1  10    0.12    0.19
   1   1  10    0.06    0.24
   1   1  10    0.65    0.28
   2   1  10    0.73    0.25
   2   1  10    0.57    0.29
   3   1  10    2.35    0.41
   3   1  10    3.57    0.59
   4   1  10   -0.28    0.12
   5   1  10    0.53    0.21
   6   1  10    0.18    0.15
   6   1  10    0.29    0.46
   7   1  10    0.07    0.15
  -7   1   9    0.61    0.38
   6  -1  -9   -0.12    0.28
  -6   1   9    0.33    0.30
   5  -1  -9    0.56    0.24
   5  -1  -9    0.48    0.33
  -5   1   9    0.67    0.39
  -5   1   9    0.58    0.40
   4  -1  -9    0.36    0.20
   4  -1  -9    0.54    0.31
  -4   1   9    0.32    0.37
  -4   1   9    0.48    0.30
   3  -1  -9    0.04    0.22
   3  -1  -9   -0.03    0.13
  -3   1   9    0.22    0.25
  -3   1   9    0.12    0.27
  -3   1   9    0.06    0.24
  -3   1   9   -0.17    0.29
   2  -1  -9    1.67    0.21
   2  -1  -9    0.85    0.31
  -2   1   9    2.15    0.51
  -2   1   9    1.21    0.38
  -2   1   9    0.64    0.32
  -2   1   9    1.55    0.44
   1  -1  -9    3.67    0.50
  -1   1   9    2.99    0.53
  -1   1   9    3.27    0.57
  -1   1   9    3.44    0.52
  -1   1   9    3.23    0.56
   0  -1  -9   -0.05    0.13
   0   1   9    0.05    0.20
   0   1   9    0.00    0.21
   0   1   9    0.10    0.17
  -1  -1  -9    2.70    0.19
  -1  -1  -9    2.67    0.21
   1   1   9    2.53    0.46
   1   1   9    2.07    0.39
   2   1   9    1.26    0.32
   2   1   9    1.07    0.31
   3   1   9   -0.11    0.11
   3   1   9   -0.02    0.17
   4   1   9    0.15    0.17
   4   1   9    0.57    0.27
   5   1   9    0.59    0.19
   6   1   9    0.37    0.35
   6   1   9    0.12    0.12
   7   1   9    0.34    0.13
  -8   1   8    0.40    0.32
  -7   1   8    0.69    0.32
  -7   1   8    0.77    0.38
   6  -1  -8    0.63    0.27
  -6   1   8    0.38    0.30
  -6   1   8    0.58    0.33
   5  -1  -8    1.18    0.32
   5  -1  -8    1.94    0.46
  -5   1   8    1.60    0.42
  -5   1   8    0.72    0.34
   4  -1  -8    0.07    0.22
   4  -1  -8    0.01    0.16
  -4   1   8    0.51    0.32
  -4   1   8    0.24    0.28
  -4   1   8    0.38    0.28
  -4   1   8   -0.08    0.28
   3  -1  -8    3.57    0.41
   3  -1  -8    2.40    0.48
  -3   1   8    3.83    0.58
  -3   1   8    4.37    0.62
  -3   1   8    3.21    0.54
  -3   1   8    3.85    0.59
  -3   1   8    3.63    0.61
   2  -1  -8    1.93    0.25
   2  -1  -8    1.67    0.38
  -2   1   8    2.08    0.48
  -2   1   8    1.88    0.41
  -2   1   8    2.23    0.45
  -2   1   8    1.89    0.42
  -2   1   8    2.65    0.49
   1  -1  -8    0.71    0.25
   1  -1  -8    0.65    0.17
  -1   1   8    0.20    0.23
  -1   1   8    1.08    0.34
  -1   1   8    0.87    0.35
  -1   1   8    0.70    0.32
   0  -1  -8   -0.04    0.12
   0   1   8    0.03    0.14
   0   1   8    0.37    0.25
   0   1   8    0.22    0.20
  -1  -1  -8    0.41    0.11
  -1  -1  -8    0.50    0.12
   1   1   8    0.40    0.21
   1   1   8    0.46    0.24
   2   1   8    0.33    0.24
   2   1   8    0.15    0.15
   3   1   8    3.28    0.39
   3   1   8    3.55    0.51
   4   1   8    0.06    0.11
   4   1   8   -0.05    0.18
   5   1   8    0.48    0.14
   5   1   8    0.45    0.24
   5   1   8    1.37    0.50
   6   1   8    0.66    0.44
   6   1   8    0.58    0.13
   7   1   8    0.88    0.54
   9  -1  -7    0.21    0.39
  -9   1   7    0.06    0.25
   8  -1  -7    0.00    0.27
   8  -1  -7    0.29    0.34
  -8   1   7    0.22    0.24
   7  -1  -7    1.11    0.38
   7  -1  -7    0.63    0.35
   7  -1  -7    0.85    0.31
  -7   1   7    0.47    0.22
  -7   1   7    0.78    0.34
   6  -1  -7    1.89    0.38
   6  -1  -7    1.21    0.37
   6  -1  -7    1.70    0.46
  -6   1   7    1.33    0.35
  -6   1   7    1.23    0.37
   5  -1  -7    0.90    0.35
   5  -1  -7    0.22    0.22
   5  -1  -7    0.82    0.28
   5  -1  -7   -0.04    0.22
  -5   1   7    0.47    0.29
  -5   1   7    0.58    0.29
  -5   1   7    0.06    0.27
   4  -1  -7   -0.03    0.20
   4  -1  -7    0.09    0.17
   4  -1  -7    0.18    0.20
   4  -1  -7    0.00    0.18
  -4   1   7    0.07    0.22
  -4   1   7    0.07    0.20
  -4   1   7   -0.08    0.25
  -4   1   7   -0.07    0.27
  -4   1   7    0.16    0.21
   3  -1  -7   -0.11    0.17
   3  -1  -7   -0.02    0.19
   3  -1  -7    0.14    0.16
   3  -1  -7   -0.09    0.13
  -3   1   7    0.25    0.29
  -3   1   7   -0.33    0.16
  -3   1   7    0.01    0.23
  -3   1   7   -0.06    0.19
  -3   1   7   -0.04    0.16
   2  -1  -7    6.72    0.67
   2  -1  -7    5.98    0.40
   2  -1  -7    5.54    0.54
  -2   1   7    7.26    0.73
  -2   1   7    5.64    0.64
  -2   1   7    7.31    0.69
  -2   1   7    8.05    0.78
  -2   1   7    6.39    0.63
   1  -1  -7    0.77    0.12
   1  -1  -7    0.31    0.16
   1  -1  -7    0.64    0.12
   1  -1  -7    0.60    0.22
  -1   1   7    0.50    0.23
  -1   1   7    0.26    0.24
  -1   1   7    0.80    0.29
  -1   1   7    0.40    0.22
  -1   1   7    0.47    0.21
   0  -1  -7    0.09    0.12
   0  -1  -7    0.13    0.11
   0   1   7   -0.11    0.15
   0   1   7    0.00    0.12
   0   1   7    0.18    0.12
   0   1   7    0.08    0.16
   0   1   7    0.04    0.17
  -1  -1  -7    0.59    0.12
  -1  -1  -7    0.46    0.11
   1   1   7    0.45    0.22
   1   1   7    0.64    0.17
   1   1   7    0.38    0.13
   1   1   7    0.61    0.21
   2   1   7    9.59    0.49
   2   1   7    8.46    0.53
   2   1   7    9.92    0.66
   3   1   7    0.00    0.10
   3   1   7    0.21    0.19
   4   1   7    0.04    0.17
   4   1   7    0.10    0.10
   4   1   7    0.00    0.07
   5   1   7   -0.04    0.07
   5   1   7    0.23    0.19
   5   1   7    0.14    0.28
   6   1   7    0.87    0.49
   6   1   7    1.32    0.34
   7   1   7    1.10    0.44
   8   1   7   -0.27    0.24
   9  -1  -6    1.43    0.53
  -9   1   6    1.17    0.34
   8  -1  -6   -0.01    0.25
   8  -1  -6    0.14    0.31
  -8   1   6   -0.02    0.20
   7  -1  -6    0.20    0.24
   7  -1  -6    0.27    0.30
   7  -1  -6   -0.19    0.19
  -7   1   6    0.00    0.19
   6  -1  -6    1.63    0.36
   6  -1  -6    2.25    0.43
   6  -1  -6    1.86    0.45
  -6   1   6    1.95    0.42
  -6   1   6    1.60    0.43
  -6   1   6    1.98    0.35
   5  -1  -6    3.33    0.59
   5  -1  -6    2.77    0.39
   5  -1  -6    2.37    0.41
   5  -1  -6    1.80    0.45
  -5   1   6    2.44    0.47
  -5   1   6    2.01    0.45
  -5   1   6    2.33    0.43
   4  -1  -6    0.65    0.22
   4  -1  -6    0.59    0.28
   4  -1  -6    0.55    0.22
   4  -1  -6    0.46    0.26
  -4   1   6    0.82    0.34
  -4   1   6    0.64    0.27
  -4   1   6    0.19    0.19
  -4   1   6    0.87    0.34
  -4   1   6    0.84    0.29
   3  -1  -6    5.00    0.60
   3  -1  -6    3.82    0.41
   3  -1  -6    5.31    0.61
   3  -1  -6    5.87    0.53
  -3   1   6    4.50    0.56
  -3   1   6    4.26    0.58
  -3   1   6    4.79    0.60
  -3   1   6    5.55    0.65
  -3   1   6    5.89    0.60
   2  -1  -6   17.03    0.84
   2  -1  -6   18.06    0.91
   2  -1  -6   17.91    0.79
   2  -1  -6   18.68    0.74
   2  -1  -6   16.68    0.75
   2  -1  -6   17.66    0.91
  -2   1   6   15.63    0.93
  -2   1   6   20.09    0.92
  -2   1   6   17.69    0.89
  -2   1   6   18.02    0.95
  -2   1   6   17.36    0.97
   1  -1  -6   15.50    0.58
   1  -1  -6   14.90    0.74
   1  -1  -6   14.96    0.69
   1  -1  -6   15.83    0.59
   1  -1  -6   14.94    0.77
  -1   1   6   15.34    0.79
  -1   1   6   16.58    0.74
  -1   1   6   16.13    0.84
  -1   1   6   15.39    0.83
  -1   1   6   16.71    0.88
  -1   1   6   15.84    0.76
   0  -1  -6   -0.13    0.08
   0  -1  -6    0.17    0.10
   0   1   6    0.13    0.18
   0   1   6   -0.02    0.12
   0   1   6   -0.15    0.10
   0   1   6    0.12    0.13
   0   1   6    0.02    0.09
  -1  -1  -6   20.11    0.92
  -1  -1  -6   19.44    0.65
  -1  -1  -6   18.53    0.66
   1   1   6   19.87    0.85
   1   1   6   18.52    0.89
   1   1   6   20.02    0.83
   1   1   6   18.83    0.81
   1   1   6   19.98    0.78
   1   1   6   17.74    0.66
  -2  -1  -6   15.30    0.81
   2   1   6   14.82    0.65
   2   1   6   14.49    0.77
   2   1   6   14.92    0.65
   2   1   6   14.72    0.54
   3   1   6    5.10    0.30
   3   1   6    5.47    0.53
   3   1   6    5.81    0.31
   4   1   6    0.18    0.16
   5   1   6    1.32    0.32
   5   1   6    1.21    0.44
   6   1   6    2.45    0.45
   6   1   6    3.33    0.71
   7   1   6    0.38    0.35
   7   1   6    0.00    0.20
   8   1   6    0.27    0.30
   9   1   6    1.03    0.21
   9  -1  -5    1.68    0.54
  -9   1   5    0.82    0.26
   8  -1  -5    1.01    0.37
   8  -1  -5    0.68    0.35
  -8   1   5    0.93    0.28
   7  -1  -5    0.42    0.25
   7  -1  -5    0.10    0.17
   7  -1  -5    0.43    0.29
  -7   1   5    0.27    0.19
   6  -1  -5   -0.11    0.22
   6  -1  -5   -0.11    0.18
   6  -1  -5    0.00    0.16
  -6   1   5   -0.04    0.20
  -6   1   5    0.11    0.18
  -6   1   5    0.00    0.14
   5  -1  -5    2.28    0.39
   5  -1  -5    2.36    0.47
   5  -1  -5    2.48    0.38
   5  -1  -5    2.34    0.46
  -5   1   5    1.89    0.42
  -5   1   5    1.60    0.33
  -5   1   5    2.37    0.41
   4  -1  -5    0.89    0.27
   4  -1  -5    1.41    0.29
   4  -1  -5    0.77    0.23
   4  -1  -5    0.90    0.28
  -4   1   5    1.34    0.33
  -4   1   5    0.95    0.31
  -4   1   5    1.83    0.28
  -4   1   5    1.75    0.34
  -4   1   5    1.79    0.35
  -4   1   5    1.13    0.30
   3  -1  -5   -0.09    0.11
   3  -1  -5   -0.05    0.13
   3  -1  -5    0.18    0.18
   3  -1  -5    0.03    0.11
  -3   1   5   -0.25    0.14
  -3   1   5    0.13    0.16
  -3   1   5    0.03    0.14
  -3   1   5    0.01    0.13
  -3   1   5   -0.15    0.19
   2  -1  -5    0.13    0.13
   2  -1  -5    0.03    0.11
   2  -1  -5    0.42    0.15
   2  -1  -5    0.28    0.13
   2  -1  -5    0.13    0.15
  -2   1   5    0.01    0.14
  -2   1   5    0.56    0.19
  -2   1   5    0.23    0.19
  -2   1   5   -0.19    0.15
  -2   1   5    0.14    0.16
   1  -1  -5    4.93    0.46
   1  -1  -5    5.16    0.37
   1  -1  -5    4.37    0.43
   1  -1  -5    4.91    0.29
   1  -1  -5    4.54    0.42
   1  -1  -5    4.40    0.27
  -1   1   5    4.98    0.42
  -1   1   5    4.63    0.48
  -1   1   5    4.06    0.43
  -1   1   5    5.07    0.36
  -1   1   5    5.48    0.50
   0  -1  -5    0.02    0.06
   0  -1  -5    0.09    0.11
   0  -1  -5    0.06    0.09
   0  -1  -5    0.06    0.09
   0   1   5   -0.11    0.07
   0   1   5    0.00    0.14
   0   1   5   -0.02    0.08
   0   1   5   -0.04    0.10
   0   1   5    0.00    0.09
  -1  -1  -5    4.74    0.24
  -1  -1  -5    5.71    0.41
  -1  -1  -5    5.32    0.25
   1   1   5    4.55    0.32
   1   1   5    5.41    0.22
   1   1   5    5.82    0.35
   1   1   5    4.30    0.29
   1   1   5    4.67    0.33
   1   1   5    4.67    0.33
   1   1   5    4.56    0.42
  -2  -1  -5    0.08    0.11
   2   1   5    0.02    0.11
   2   1   5    0.04    0.07
   2   1   5   -0.05    0.06
  -3  -1  -5    0.20    0.14
   3   1   5    0.12    0.11
   3   1   5    0.15    0.12
   4   1   5    0.82    0.23
   4   1   5    1.78    0.47
   5   1   5    2.51    0.41
   5   1   5    2.45    0.57
   6   1   5    0.05    0.25
   6   1   5   -0.14    0.11
  -7  -1  -5    0.03    0.19
   7   1   5    0.18    0.20
   7   1   5    0.71    0.36
   8   1   5    0.92    0.43
   9   1   5    1.36    0.27
   9   1   5    0.58    0.50
  10  -1  -4   -0.21    0.28
   9  -1  -4   -0.10    0.25
  -9   1   4   -0.14    0.12
   8  -1  -4    0.24    0.26
   8  -1  -4    0.61    0.33
  -8   1   4    0.09    0.17
   7  -1  -4   -0.16    0.16
   7  -1  -4   -0.08    0.18
  -7   1   4    0.12    0.16
  -7   1   4   -0.24    0.17
   6  -1  -4    2.72    0.41
   6  -1  -4    2.26    0.47
   6  -1  -4    1.86    0.34
  -6   1   4    2.06    0.44
  -6   1   4    2.51    0.39
   5  -1  -4    0.16    0.19
   5  -1  -4    0.15    0.15
   5  -1  -4    0.02    0.18
   5  -1  -4    0.33    0.18
  -5   1   4    0.26    0.17
  -5   1   4    0.11    0.14
  -5   1   4    0.09    0.11
  -5   1   4    0.14    0.17
  -5   1   4    0.14    0.20
   4  -1  -4    0.58    0.19
   4  -1  -4    0.54    0.21
   4  -1  -4    0.16    0.18
   4  -1  -4    0.48    0.18
  -4   1   4    0.14    0.19
  -4   1   4    0.27    0.16
  -4   1   4    0.54    0.23
  -4   1   4    0.59    0.21
  -4   1   4    0.93    0.26
  -4   1   4    0.49    0.15
   3  -1  -4   12.87    0.72
   3  -1  -4   13.91    0.65
   3  -1  -4   12.60    0.60
   3  -1  -4   13.64    0.75
  -3   1   4   12.75    0.75
  -3   1   4   12.43    0.66
  -3   1   4   12.17    0.72
  -3   1   4   12.69    0.69
  -3   1   4   13.68    0.61
  -3   1   4   12.36    0.71
   2  -1  -4    2.03    0.26
   2  -1  -4    2.57    0.34
   2  -1  -4    2.25    0.32
   2  -1  -4    2.65    0.28
   2  -1  -4    2.81    0.35
   2  -1  -4    2.91    0.30
  -2   1   4    2.41    0.33
  -2   1   4    2.20    0.29
  -2   1   4    2.19    0.32
  -2   1   4    2.59    0.33
  -2   1   4    2.69    0.32
  -2   1   4    3.03    0.38
   1  -1  -4    4.80    0.27
   1  -1  -4    4.61    0.38
   1  -1  -4    4.17    0.40
   1  -1  -4    5.03    0.36
   1  -1  -4    4.07    0.28
   1  -1  -4    4.48    0.40
   1  -1  -4    3.61    0.26
  -1   1   4    4.33    0.30
  -1   1   4    4.63    0.38
  -1   1   4    3.71    0.38
  -1   1   4    4.31    0.43
  -1   1   4    3.85    0.37
  -1   1   4    3.79    0.40
   0  -1  -4    0.21    0.13
   0  -1  -4    0.28    0.11
   0  -1  -4    0.33    0.08
   0   1   4    0.38    0.11
   0   1   4    0.44    0.14
   0   1   4    0.39    0.13
   0   1   4    0.24    0.09
   0   1   4    0.45    0.11
   0   1   4    0.30    0.11
   0   1   4    0.37    0.14
  -1  -1  -4    5.74    0.22
  -1  -1  -4    6.02    0.23
  -1  -1  -4    5.34    0.36
   1   1   4    5.92    0.32
   1   1   4    5.95    0.31
   1   1   4    5.54    0.31
   1   1   4    5.29    0.36
   1   1   4    6.17    0.26
  -2  -1  -4    5.21    0.44
   2   1   4    3.85    0.36
   2   1   4    4.31    0.18
   2   1   4    4.26    0.32
   2   1   4    4.54    0.18
  -3  -1  -4   10.80    0.62
   3   1   4   11.44    0.59
   3   1   4   10.88    0.61
   4   1   4    1.41    0.26
   4   1   4    1.14    0.36
   4   1   4    0.97    0.23
  -5  -1  -4    0.20    0.16
   5   1   4   -0.01    0.12
   5   1   4   -0.03    0.17
  -6  -1  -4    1.53    0.32
   6   1   4    0.90    0.41
   6   1   4    2.20    0.43
  -7  -1  -4    0.18    0.22
   7   1   4    0.18    0.22
   7   1   4    0.33    0.33
  -8  -1  -4   -0.03    0.21
   8   1   4    0.43    0.37
   8   1   4    0.04    0.19
   8   1   4    0.28    0.14
   9   1   4   -0.14    0.38
   9   1   4    0.12    0.15
  10   1   4    0.02    0.18
  10  -1  -3    1.69    0.54
   9  -1  -3    3.06    0.61
   8  -1  -3    1.52    0.36
   8  -1  -3    1.07    0.39
  -8   1   3    1.27    0.22
   7  -1  -3    0.49    0.27
   7  -1  -3    0.22    0.20
  -7   1   3    0.15    0.25
  -7   1   3    0.60    0.20
   6  -1  -3    0.12    0.23
   6  -1  -3    0.12    0.18
   6  -1  -3    0.35    0.20
  -6   1   3    0.15    0.15
  -6   1   3    0.50    0.26
   5  -1  -3   -0.02    0.13
   5  -1  -3    0.17    0.18
   5  -1  -3    0.06    0.13
   5  -1  -3   -0.09    0.15
  -5   1   3    0.04    0.12
  -5   1   3    0.00    0.07
  -5   1   3    0.16    0.21
  -5   1   3    0.15    0.15
   4  -1  -3    0.49    0.20
   4  -1  -3    0.27    0.13
   4  -1  -3    0.38    0.15
   4  -1  -3    0.33    0.17
  -4   1   3    0.18    0.12
  -4   1   3    0.73    0.19
  -4   1   3    0.67    0.24
  -4   1   3    0.48    0.17
  -4   1   3    0.40    0.14
   3  -1  -3   43.12    1.42
   3  -1  -3   43.42    1.51
   3  -1  -3   43.90    1.58
   3  -1  -3   44.25    1.40
   3  -1  -3   42.98    1.56
  -3   1   3   45.39    1.49
  -3   1   3   44.41    1.55
  -3   1   3   44.83    1.61
  -3   1   3   41.29    1.57
  -3   1   3   44.62    1.42
  -3   1   3   43.29    1.35
   2  -1  -3    2.48    0.26
   2  -1  -3    3.25    0.35
   2  -1  -3    2.45    0.32
   2  -1  -3    2.83    0.31
   2  -1  -3    2.13    0.23
   2  -1  -3    3.23    0.31
  -2   1   3    3.07    0.28
  -2   1   3    2.82    0.31
  -2   1   3    4.03    0.40
  -2   1   3    3.06    0.35
  -2   1   3    2.72    0.30
  -2   1   3    2.55    0.24
  -2   1   3    3.53    0.36
   1  -1  -3  216.50    5.97
   1  -1  -3  221.61    6.12
   1  -1  -3  225.97    5.85
   1  -1  -3  220.45    5.88
   1  -1  -3  225.55    6.17
   1  -1  -3  224.08    5.87
  -1   1   3  221.04    5.96
  -1   1   3  223.27    6.14
  -1   1   3  229.57    6.18
  -1   1   3  227.29    5.87
  -1   1   3  223.68    5.89
  -1   1   3  223.64    5.90
  -1   1   3  227.09    6.40
   0  -1  -3   -0.02    0.06
   0  -1  -3    0.02    0.08
   0  -1  -3    0.01    0.02
   0  -1  -3    0.16    0.09
   0   1   3    0.05    0.08
   0   1   3    0.07    0.06
   0   1   3    0.00    0.08
   0   1   3    0.12    0.09
   0   1   3    0.12    0.07
   0   1   3    0.08    0.11
   0   1   3    0.20    0.09
   0   1   3    0.07    0.09
  -1  -1  -3  232.94    6.46
   1   1   3  233.84    6.44
   1   1   3  240.36    6.26
   1   1   3  237.94    6.26
  -2  -1  -3    2.32    0.27
   2   1   3    2.51    0.25
   2   1   3    2.18    0.25
  -3  -1  -3   40.44    1.40
   3   1   3   42.91    1.46
   3   1   3   40.16    1.39
   3   1   3   40.99    1.78
  -4  -1  -3    0.79    0.19
   4   1   3    0.68    0.28
   4   1   3    0.60    0.18
   4   1   3    0.61    0.19
  -5  -1  -3    0.20    0.15
   5   1   3    0.06    0.13
   5   1   3    0.24    0.22
  -6  -1  -3    0.13    0.16
   6   1   3    0.00    0.14
   6   1   3    0.49    0.32
  -7  -1  -3    0.47    0.25
   7   1   3    0.33    0.34
   7   1   3    0.50    0.15
   7   1   3    0.33    0.23
  -8  -1  -3    1.08    0.34
   8   1   3    1.52    0.59
   8   1   3    1.14    0.37
   8   1   3    0.92    0.24
   9   1   3    2.96    0.43
   9   1   3    2.47    0.77
  10   1   3    1.28    0.37
  10  -1  -2   -0.22    0.24
   9  -1  -2    0.85    0.37
   8  -1  -2    4.64    0.66
   8  -1  -2    3.39    0.45
  -8   1   2    3.32    0.58
   7  -1  -2   11.18    0.81
   7  -1  -2   11.02    0.66
  -7   1   2    9.74    0.47
  -7   1   2   11.52    1.01
  -7   1   2   10.01    0.49
   6  -1  -2   -0.36    0.12
   6  -1  -2    0.01    0.12
   6  -1  -2   -0.09    0.12
  -6   1   2   -0.12    0.09
  -6   1   2    0.10    0.20
  -6   1   2    0.03    0.11
   5  -1  -2    0.20    0.16
   5  -1  -2    0.24    0.17
   5  -1  -2    0.22    0.13
   5  -1  -2    0.07    0.13
   5  -1  -2    0.15    0.12
  -5   1   2    0.26    0.19
  -5   1   2    0.27    0.14
  -5   1   2    0.44    0.15
  -5   1   2    0.46    0.14
   4  -1  -2    1.72    0.23
   4  -1  -2    2.29    0.25
   4  -1  -2    3.73    0.42
   4  -1  -2    2.75    0.38
   4  -1  -2    2.39    0.32
   4  -1  -2    3.56    0.40
  -4   1   2    2.55    0.36
  -4   1   2    2.67    0.31
  -4   1   2    3.28    0.35
   3  -1  -2   16.02    0.62
   3  -1  -2   15.08    0.59
   3  -1  -2   15.09    0.72
   3  -1  -2   15.47    0.72
   3  -1  -2   15.17    0.72
   3  -1  -2   15.77    0.69
  -3   1   2   15.60    0.57
  -3   1   2   15.54    0.65
  -3   1   2   14.75    0.64
  -3   1   2   15.87    0.73
   2  -1  -2   10.71    0.44
   2  -1  -2   10.32    0.52
   2  -1  -2   10.20    0.52
   2  -1  -2   10.15    0.50
   2  -1  -2   10.86    0.45
   2  -1  -2   10.04    0.52
   2  -1  -2   10.98    0.48
  -2   1   2   10.86    0.43
  -2   1   2    9.71    0.48
  -2   1   2   11.21    0.48
  -2   1   2   11.00    0.52
  -2   1   2   10.39    0.43
  -2   1   2   11.51    0.54
  -2   1   2   10.68    0.53
   1  -1  -2  225.18    6.13
   1  -1  -2  229.22    6.09
   1  -1  -2  224.53    5.84
   1  -1  -2  220.12    5.86
   1  -1  -2  220.29    5.93
   1  -1  -2  230.92    5.87
  -1   1   2  223.00    5.84
  -1   1   2  224.59    5.86
  -1   1   2  219.27    5.87
  -1   1   2  227.30    6.35
  -1   1   2  227.87    6.09
  -1   1   2  227.53    6.13
  -1   1   2  226.80    5.93
   0  -1  -2    0.16    0.08
   0  -1  -2    0.22    0.05
   0  -1  -2    0.19    0.08
   0  -1  -2    0.24    0.05
   0  -1  -2    0.08    0.09
   0  -1  -2    0.28    0.09
   0   1   2    0.19    0.09
   0   1   2    0.30    0.08
   0   1   2    0.31    0.11
   0   1   2    0.16    0.07
   0   1   2    0.28    0.10
   0   1   2    0.11    0.08
   0   1   2    0.46    0.10
   0   1   2    0.30    0.06
  -1  -1  -2  225.62    6.10
   1   1   2  225.07    6.09
  -2  -1  -2    9.57    0.43
   2   1   2    9.68    0.43
   2   1   2    9.36    0.45
  -3  -1  -2   14.68    0.66
   3   1   2   17.26    0.70
   3   1   2   15.49    0.90
   3   1   2   17.26    0.74
  -4  -1  -2    5.22    0.46
   4   1   2    4.81    0.45
   4   1   2    4.45    0.60
  -5  -1  -2    0.03    0.10
   5   1   2    0.22    0.07
   5   1   2    0.16    0.06
   5   1   2    0.34    0.25
  -6  -1  -2    0.06    0.16
   6   1   2    0.00    0.10
   6   1   2    0.10    0.09
   6   1   2   -0.02    0.23
   6   1   2    0.06    0.08
  -7  -1  -2    9.98    0.73
   7   1   2   12.23    1.21
   7   1   2    8.63    0.55
  -8  -1  -2    3.78    0.56
   8   1   2    3.30    0.75
   8   1   2    3.36    0.44
   9   1   2    0.78    0.29
  10   1   2    0.05    0.23
  10  -1  -1    0.81    0.40
   9  -1  -1    0.25    0.26
   8  -1  -1    0.93    0.32
   8  -1  -1    0.89    0.25
  -8   1   1    0.92    0.35
   7  -1  -1    0.43    0.18
   7  -1  -1    0.33    0.24
  -7   1   1    0.97    0.30
   6  -1  -1    3.61    0.34
   6  -1  -1    3.91    0.47
  -6   1   1    3.37    0.19
  -6   1   1    4.29    0.53
  -6   1   1    3.44    0.18
   5  -1  -1    8.43    0.53
   5  -1  -1    8.14    0.54
   5  -1  -1    8.02    0.41
   5  -1  -1    7.87    0.50
   5  -1  -1    7.14    0.37
  -5   1   1    7.90    0.37
  -5   1   1    7.28    0.55
  -5   1   1    7.80    0.37
   4  -1  -1    4.14    0.40
   4  -1  -1    4.53    0.26
   4  -1  -1    4.54    0.42
   4  -1  -1    4.10    0.43
   4  -1  -1    4.96    0.35
  -4   1   1    4.46    0.27
  -4   1   1    5.07    0.49
  -4   1   1    4.78    0.28
   3  -1  -1    9.21    0.45
   3  -1  -1    9.48    0.37
   3  -1  -1    9.26    0.48
   3  -1  -1    9.32    0.48
   3  -1  -1   10.17    0.41
   3  -1  -1   10.76    0.53
  -3   1   1    8.32    0.39
  -3   1   1    9.17    0.40
  -3   1   1    8.73    0.43
  -3   1   1    9.35    0.51
   2  -1  -1  107.12    2.85
   2  -1  -1  106.41    2.93
   2  -1  -1  104.79    2.98
   2  -1  -1  104.24    2.77
   2  -1  -1  102.16    2.78
   2  -1  -1  100.98    3.04
   2  -1  -1  101.40    2.75
  -2   1   1  100.37    2.97
  -2   1   1  104.81    2.82
  -2   1   1  102.83    2.71
  -2   1   1  105.06    2.72
  -2   1   1  106.03    3.03
  -2   1   1  102.97    2.81
   1  -1  -1    4.92    0.21
   1  -1  -1    5.01    0.26
   1  -1  -1    4.71    0.22
   1  -1  -1    4.94    0.24
   1  -1  -1    4.50    0.21
   1  -1  -1    4.89    0.25
  -1   1   1    4.67    0.21
  -1   1   1    4.89    0.24
  -1   1   1    4.59    0.25
  -1   1   1    4.83    0.25
  -1   1   1    4.90    0.21
  -1   1   1    4.86    0.23
  -1   1   1    4.82    0.23
   0  -1  -1    0.04    0.02
   0  -1  -1    0.05    0.03
   0  -1  -1    0.03    0.02
   0  -1  -1    0.03    0.02
   0  -1  -1    0.01    0.01
   0  -1  -1    0.04    0.02
   0  -1  -1    0.00    0.03
   0  -1  -1    0.01    0.01
   0   1   1   -0.01    0.02
   0   1   1    0.01    0.02
   0   1   1    0.00    0.01
   0   1   1    0.00    0.02
   0   1   1    0.03    0.02
   0   1   1    0.02    0.02
   0   1   1    0.03    0.03
   0   1   1    0.01    0.02
  -1  -1  -1    4.61    0.21
   1   1   1    4.17    0.20
   1   1   1    4.53    0.22
  -2  -1  -1   99.24    2.89
  -2  -1  -1  105.34    3.29
   2   1   1  103.14    3.27
   2   1   1  104.01    2.90
  -3  -1  -1    9.27    0.72
  -3  -1  -1    9.78    0.48
   3   1   1    9.14    0.62
   3   1   1    9.73    0.48
  -4  -1  -1    5.43    0.39
   4   1   1    5.70    0.29
   4   1   1    5.04    0.63
   4   1   1    5.82    0.27
   4   1   1    5.20    0.25
   4   1   1    5.30    0.40
  -5  -1  -1    7.51    0.54
   5   1   1    7.17    0.42
   5   1   1    8.33    0.41
   5   1   1    8.07    0.41
   5   1   1    7.36    0.82
  -6  -1  -1    4.18    0.51
   6   1   1    3.19    0.60
   6   1   1    4.23    0.42
   6   1   1    4.25    0.39
  -7  -1  -1    0.50    0.26
   7   1   1    0.26    0.18
   7   1   1    0.91    0.44
  -8  -1  -1    1.34    0.36
   8   1   1    0.68    0.26
   9   1   1    0.06    0.20
   9   1   1   -0.15    0.12
  10   1   1    0.28    0.27
  10  -1   0    0.10    0.26
   9  -1   0   -0.22    0.18
   9  -1   0    0.36    0.20
   8  -1   0    9.43    0.57
   8  -1   0    9.33    0.85
  -8   1   0    8.09    0.87
   7  -1   0    0.23    0.19
  -7   1   0    0.20    0.22
   6  -1   0    0.42    0.19
   6  -1   0    0.31    0.16
  -6   1   0    0.46    0.21
   5  -1   0   -0.03    0.09
   5  -1   0    0.24    0.26
   5  -1   0    0.03    0.09
   5  -1   0    0.06    0.09
  -5   1   0    0.00    0.14
   4  -1   0    0.37    0.23
   4  -1   0    0.93    0.17
   4  -1   0    1.16    0.23
   4  -1   0    0.72    0.16
   4  -1   0    0.70    0.15
  -4   1   0    1.19    0.24
   3  -1   0    0.01    0.05
   3  -1   0    0.04    0.06
   3  -1   0   -0.08    0.08
   3  -1   0    0.04    0.14
   3  -1   0    0.00    0.07
  -3   1   0   -0.01    0.03
  -3   1   0    0.01    0.12
  -3   1   0   -0.07    0.08
  -3   1   0   -0.01    0.03
   2  -1   0   37.98    1.09
   2  -1   0   37.25    1.10
   2  -1   0   36.34    1.13
   2  -1   0   37.31    1.06
   2  -1   0   37.22    1.19
   2  -1   0   38.27    1.33
  -2   1   0   36.60    1.34
  -2   1   0   37.67    1.19
  -2   1   0   38.44    1.01
  -2   1   0   36.97    1.01
   1  -1   0   -0.26    0.03
   1  -1   0   -0.15    0.05
   1  -1   0   -0.20    0.02
   1  -1   0   -0.23    0.02
  -1   1   0   -0.20    0.03
  -1   1   0   -0.21    0.02
  -1   1   0   -0.24    0.04
  -1   1   0   -0.22    0.02
  -1  -1   0   -0.21    0.02
  -1  -1   0   -0.22    0.03
  -1  -1   0   -0.23    0.02
  -1  -1   0   -0.22    0.02
  -1  -1   0   -0.19    0.05
   1   1   0   -0.18    0.03
   1   1   0   -0.20    0.02
   1   1   0   -0.20    0.03
   1   1   0   -0.23    0.05
   1   1   0   -0.24    0.02
  -2  -1   0   37.90    1.00
  -2  -1   0   38.01    1.37
  -2  -1   0   35.60    0.99
  -2  -1   0   35.67    1.16
   2   1   0   34.52    1.15
   2   1   0   36.97    1.11
   2   1   0   35.79    1.03
   2   1   0   36.79    1.07
   2   1   0   38.57    1.09
   2   1   0   36.11    1.34
  -3  -1   0    0.03    0.03
  -3  -1   0   -0.04    0.03
  -3  -1   0   -0.06    0.11
  -3  -1   0   -0.05    0.08
   3   1   0   -0.01    0.09
   3   1   0    0.03    0.13
   3   1   0   -0.11    0.05
   3   1   0   -0.03    0.05
   3   1   0   -0.04    0.05
  -4  -1   0    1.12    0.22
   4   1   0    1.12    0.18
   4   1   0    0.76    0.20
   4   1   0    1.05    0.30
   4   1   0    0.95    0.18
   4   1   0    0.80    0.15
  -5  -1   0   -0.20    0.10
   5   1   0    0.05    0.10
   5   1   0    0.01    0.20
   5   1   0   -0.01    0.04
   5   1   0    0.04    0.08
   5   1   0    0.00    0.10
  -6  -1   0    0.36    0.19
   6   1   0    0.58    0.20
   6   1   0    0.28    0.16
  -7  -1   0    0.09    0.18
   7   1   0   -0.16    0.15
   7   1   0    0.00    0.10
  -8  -1   0    8.19    0.87
   8   1   0    8.54    0.53
   8   1   0    8.70    0.81
   9   1   0   -0.02    0.20
   9   1   0    0.05    0.16
  10   1   0    0.32    0.32
  10  -1   1    0.58    0.32
   9  -1   1    0.06    0.16
   9  -1   1    0.24    0.22
   8  -1   1    0.92    0.29
  -8   1  -1    0.99    0.32
   7  -1   1    0.71    0.23
   7  -1   1    0.18    0.36
  -7   1  -1    0.67    0.28
   6  -1   1    4.39    0.42
   6  -1   1    4.45    0.40
   6  -1   1    3.10    0.58
   6  -1   1    4.05    0.42
  -6   1  -1    5.50    0.59
   5  -1   1    7.72    0.41
   5  -1   1    8.06    0.43
   5  -1   1    8.47    0.42
   5  -1   1    8.22    0.85
  -5   1  -1    7.45    0.54
   4  -1   1    5.21    0.27
   4  -1   1    5.19    0.60
   4  -1   1    6.30    0.43
   4  -1   1    5.53    0.26
  -4   1  -1    5.04    0.46
   3  -1   1    9.71    0.62
   3  -1   1   10.01    0.51
  -3   1  -1   10.61    0.67
  -3   1  -1   10.51    0.52
   2  -1   1  101.47    3.19
   2  -1   1  101.99    2.90
  -2   1  -1  101.26    2.90
  -2   1  -1  103.82    3.23
   1  -1   1    4.45    0.22
   1  -1   1    4.36    0.24
  -1   1  -1    4.63    0.24
  -1   1  -1    4.53    0.22
   0  -1   1    0.03    0.02
   0  -1   1    0.00    0.02
   0  -1   1    0.00    0.02
   0  -1   1    0.01    0.01
   0  -1   1    0.04    0.03
   0  -1   1    0.00    0.02
   0   1  -1    0.02    0.01
   0   1  -1    0.03    0.03
   0   1  -1    0.01    0.01
   0   1  -1    0.02    0.02
   0   1  -1    0.01    0.02
  -1  -1   1    4.66    0.23
  -1  -1   1    4.80    0.23
  -1  -1   1    4.40    0.24
  -1  -1   1    4.94    0.24
  -1  -1   1    4.74    0.21
  -1  -1   1    4.90    0.20
  -1  -1   1    4.63    0.25
   1   1  -1    4.41    0.22
   1   1  -1    4.78    0.25
   1   1  -1    5.14    0.22
   1   1  -1    4.66    0.23
   1   1  -1    4.77    0.21
   1   1  -1    4.92    0.25
  -2  -1   1  102.53    3.00
  -2  -1   1  104.34    2.96
  -2  -1   1  102.01    2.79
  -2  -1   1  105.29    3.24
  -2  -1   1  105.90    2.71
  -2  -1   1  104.69    2.81
  -2  -1   1  101.72    2.70
   2   1  -1  101.65    3.02
   2   1  -1  102.48    2.77
   2   1  -1  102.34    2.74
   2   1  -1  103.90    2.92
   2   1  -1  103.29    2.83
   2   1  -1  104.65    2.96
   2   1  -1  101.99    2.76
  -3  -1   1    9.24    0.41
  -3  -1   1   10.21    0.42
  -3  -1   1    9.76    0.45
  -3  -1   1    9.47    0.51
   3   1  -1    9.87    0.49
   3   1  -1    9.74    0.51
   3   1  -1    9.27    0.39
   3   1  -1    9.05    0.40
   3   1  -1    8.99    0.48
   3   1  -1    9.45    0.45
   3   1  -1    9.16    0.37
  -4  -1   1    4.49    0.27
  -4  -1   1    4.08    0.26
  -4  -1   1    4.85    0.47
  -4  -1   1    4.27    0.27
   4   1  -1    5.45    0.49
   4   1  -1    4.59    0.39
   4   1  -1    4.57    0.27
   4   1  -1    4.14    0.40
   4   1  -1    4.09    0.43
   4   1  -1    4.29    0.25
  -5  -1   1    7.45    0.36
  -5  -1   1    7.64    0.36
  -5  -1   1    7.94    0.57
   5   1  -1    7.24    0.40
   5   1  -1    8.21    0.53
   5   1  -1    9.38    0.57
   5   1  -1    7.31    0.48
   5   1  -1    7.62    0.38
  -6  -1   1    3.83    0.51
  -6  -1   1    3.88    0.20
  -6  -1   1    3.58    0.20
   6   1  -1    4.15    0.52
   6   1  -1    3.77    0.35
  -7  -1   1    0.44    0.25
   7   1  -1    0.34    0.25
   7   1  -1    0.41    0.18
  -8  -1   1    1.12    0.38
   8   1  -1    0.95    0.26
   8   1  -1    0.52    0.27
   9   1  -1    0.02    0.21
  10   1  -1    0.81    0.37
  10  -1   2   -0.11    0.19
   9  -1   2    0.61    0.26
   8  -1   2    2.46    0.38
   8  -1   2    3.49    0.79
  -8   1  -2    3.03    0.53
   7  -1   2   10.66    0.59
   7  -1   2    8.58    1.03
  -7   1  -2   10.89    0.79
   6  -1   2    0.14    0.08
   6  -1   2    0.07    0.08
   6  -1   2   -0.11    0.18
   6  -1   2   -0.03    0.09
  -6   1  -2   -0.14    0.12
   5  -1   2    0.07    0.18
  -5   1  -2   -0.02    0.11
   4  -1   2    5.37    0.47
   4  -1   2    4.42    0.57
  -4   1  -2    4.10    0.41
   3  -1   2   16.70    0.77
   3  -1   2   16.09    0.89
   3  -1   2   17.28    0.73
  -3   1  -2   17.34    0.73
   2  -1   2    8.71    0.45
   2  -1   2    8.41    0.41
  -2   1  -2    8.74    0.43
   1  -1   2  228.10    6.13
  -1   1  -2  223.06    6.13
   0  -1   2    0.24    0.08
   0  -1   2    0.37    0.06
   0  -1   2    0.36    0.09
   0  -1   2    0.27    0.07
   0  -1   2    0.25    0.10
   0   1  -2    0.24    0.07
   0   1  -2    0.29    0.05
   0   1  -2    0.00    0.05
   0   1  -2    0.48    0.09
   0   1  -2    0.26    0.04
   0   1  -2    0.30    0.11
  -1  -1   2  222.48    5.89
  -1  -1   2  223.56    5.86
  -1  -1   2  222.02    6.15
  -1  -1   2  221.01    6.09
  -1  -1   2  223.33    5.94
  -1  -1   2  227.40    5.88
   1   1  -2  242.60    6.15
   1   1  -2  228.28    5.88
   1   1  -2  227.08    6.10
   1   1  -2  222.80    5.94
   1   1  -2  223.01    5.88
   1   1  -2  224.30    5.86
  -2  -1   2   11.14    0.52
  -2  -1   2   10.46    0.53
  -2  -1   2   10.97    0.44
  -2  -1   2   10.43    0.49
  -2  -1   2   11.09    0.53
  -2  -1   2   10.85    0.48
  -2  -1   2   11.00    0.43
   2   1  -2    9.81    0.52
   2   1  -2   10.94    0.53
   2   1  -2   11.13    0.46
   2   1  -2   10.63    0.49
   2   1  -2   10.63    0.44
   2   1  -2   11.38    0.52
  -3  -1   2   15.60    0.64
  -3  -1   2   15.15    0.65
  -3  -1   2   14.74    0.71
  -3  -1   2   16.31    0.58
   3   1  -2   16.10    0.74
   3   1  -2   15.24    0.68
   3   1  -2   15.53    0.62
   3   1  -2   15.62    0.60
   3   1  -2   14.94    0.72
  -4  -1   2    3.35    0.36
  -4  -1   2    3.20    0.33
  -4  -1   2    2.78    0.37
   4   1  -2    2.97    0.29
   4   1  -2    4.01    0.44
   4   1  -2    3.45    0.40
   4   1  -2    3.46    0.39
   4   1  -2    3.07    0.29
   4   1  -2    3.41    0.41
  -5  -1   2    0.27    0.13
  -5  -1   2   -0.03    0.10
  -5  -1   2    0.21    0.13
  -5  -1   2    0.11    0.16
   5   1  -2    0.44    0.19
   5   1  -2    0.37    0.19
   5   1  -2    0.38    0.14
   5   1  -2    0.19    0.12
  -6  -1   2    0.17    0.18
  -6  -1   2    0.02    0.11
  -6  -1   2    0.07    0.11
   6   1  -2   -0.10    0.17
   6   1  -2    0.05    0.12
   6   1  -2    0.22    0.16
  -7  -1   2   10.30    0.49
  -7  -1   2   10.71    0.96
  -7  -1   2    9.78    0.50
   7   1  -2   10.54    0.64
   7   1  -2   11.57    0.83
  -8  -1   2    2.85    0.53
   8   1  -2    2.22    0.47
   8   1  -2    3.25    0.43
   9   1  -2    0.79    0.37
  10   1  -2    0.11    0.27
  10  -1   3    1.63    0.38
   9  -1   3    2.29    0.77
   9  -1   3    2.91    0.42
   8  -1   3    0.96    0.23
   8  -1   3    0.17    0.39
   8  -1   3    1.20    0.37
  -8   1  -3    1.03    0.33
   7  -1   3    0.79    0.37
   7  -1   3    0.31    0.13
   7  -1   3    0.06    0.18
  -7   1  -3    0.59    0.25
   6  -1   3   -0.17    0.19
   6  -1   3    0.24    0.17
  -6   1  -3    0.23    0.17
   5  -1   3    0.14    0.19
   5  -1   3    0.03    0.12
  -5   1  -3    0.16    0.14
   4  -1   3    0.53    0.17
   4  -1   3    0.60    0.19
   4  -1   3    0.35    0.21
  -4   1  -3    0.36    0.15
   3  -1   3   40.75    1.76
   3  -1   3   43.55    1.52
   3  -1   3   41.97    1.44
  -3   1  -3   41.74    1.45
   2  -1   3    2.42    0.27
   2  -1   3    2.43    0.26
  -2   1  -3    2.70    0.30
   1  -1   3  238.06    6.30
   1  -1   3  240.54    6.30
   1  -1   3  238.85    6.29
   1  -1   3  232.09    6.52
  -1   1  -3  240.47    6.54
   0  -1   3    0.10    0.09
   0  -1   3    0.05    0.05
   0  -1   3   -0.05    0.08
   0  -1   3    0.18    0.12
   0  -1   3    0.00    0.07
   0   1  -3    0.20    0.09
   0   1  -3    0.04    0.08
   0   1  -3    0.00    0.06
   0   1  -3   -0.01    0.02
  -1  -1   3  225.96    5.85
  -1  -1   3  220.35    5.81
  -1  -1   3  222.81    6.08
  -1  -1   3  227.13    6.14
  -1  -1   3  219.91    5.86
  -1  -1   3  222.36    5.93
  -1  -1   3  226.01    5.93
   1   1  -3  220.54    6.06
   1   1  -3  220.13    5.82
   1   1  -3  225.39    6.12
   1   1  -3  211.23    5.91
   1   1  -3  224.51    5.84
   1   1  -3  218.83    5.79
  -2  -1   3    2.23    0.29
  -2  -1   3    2.86    0.33
  -2  -1   3    3.01    0.28
  -2  -1   3    3.21    0.35
  -2  -1   3    2.41    0.23
  -2  -1   3    2.68    0.30
  -2  -1   3    2.24    0.27
   2   1  -3    2.72    0.25
   2   1  -3    3.09    0.33
   2   1  -3    3.13    0.29
   2   1  -3    3.10    0.35
   2   1  -3    3.03    0.29
   2   1  -3    2.84    0.32
  -3  -1   3   43.41    1.56
  -3  -1   3   41.79    1.57
  -3  -1   3   42.66    1.34
  -3  -1   3   43.97    1.41
  -3  -1   3   46.57    1.55
  -3  -1   3   43.17    1.47
   3   1  -3   43.00    1.55
   3   1  -3   43.95    1.41
   3   1  -3   41.80    1.55
   3   1  -3   43.33    1.38
   3   1  -3   41.92    1.49
  -4  -1   3    0.20    0.12
  -4  -1   3    0.29    0.13
  -4  -1   3    0.68    0.22
  -4  -1   3    0.24    0.14
  -4  -1   3    0.28    0.15
   4   1  -3    0.41    0.14
   4   1  -3    0.39    0.19
   4   1  -3    0.26    0.13
   4   1  -3    0.43    0.19
  -5  -1   3   -0.03    0.07
  -5  -1   3    0.07    0.13
  -5  -1   3    0.14    0.14
  -5  -1   3    0.07    0.19
   5   1  -3    0.10    0.18
   5   1  -3   -0.10    0.15
   5   1  -3    0.03    0.13
   5   1  -3   -0.03    0.13
  -6  -1   3    0.19    0.19
  -6  -1   3    0.38    0.18
   6   1  -3    0.25    0.19
   6   1  -3    0.13    0.22
   6   1  -3    0.33    0.19
  -7  -1   3    0.49    0.17
  -7  -1   3    0.73    0.32
   7   1  -3    0.23    0.20
   7   1  -3    0.31    0.26
  -8  -1   3    1.42    0.24
   8   1  -3    1.31    0.43
   8   1  -3    2.09    0.39
   9   1  -3    2.12    0.53
  10   1  -3    1.20    0.47
  10  -1   4    0.02    0.17
   9  -1   4   -0.28    0.33
   9  -1   4    0.09    0.15
   8  -1   4   -0.06    0.20
   8  -1   4    0.36    0.15
   8  -1   4    0.54    0.38
  -8   1  -4    0.27    0.23
   7  -1   4   -0.03    0.22
   7  -1   4    0.33    0.23
  -7   1  -4   -0.07    0.17
   6  -1   4    2.34    0.44
   6  -1   4    1.98    0.53
  -6   1  -4    2.58    0.42
   5  -1   4    0.07    0.13
   5  -1   4   -0.07    0.17
  -5   1  -4    0.29    0.16
   4  -1   4    0.96    0.22
   4  -1   4    0.74    0.30
   4  -1   4    0.53    0.19
   3  -1   4   12.30    0.63
   3  -1   4   12.25    0.67
  -3   1  -4   12.74    0.69
   2  -1   4    4.41    0.41
   2  -1   4    4.00    0.37
  -2   1  -4    4.53    0.43
   1  -1   4    5.50    0.31
   1  -1   4    6.04    0.31
   1  -1   4    5.73    0.25
   1  -1   4    6.05    0.39
  -1   1  -4    6.02    0.22
  -1   1  -4    5.86    0.22
  -1   1  -4    6.35    0.40
   0  -1   4    0.25    0.09
   0  -1   4    0.26    0.11
   0  -1   4    0.23    0.10
   0  -1   4    0.25    0.09
   0  -1   4    0.35    0.14
   0  -1   4    0.02    0.08
   0   1  -4    0.26    0.11
   0   1  -4    0.33    0.08
   0   1  -4    0.32    0.11
   0   1  -4   -0.01    0.05
  -1  -1   4    4.11    0.30
  -1  -1   4    4.15    0.40
  -1  -1   4    4.13    0.41
  -1  -1   4    3.45    0.32
  -1  -1   4    4.46    0.42
   1   1  -4    4.57    0.41
   1   1  -4    3.81    0.27
   1   1  -4    4.35    0.40
   1   1  -4    3.47    0.35
   1   1  -4    4.51    0.26
  -2  -1   4    2.99    0.39
  -2  -1   4    2.27    0.34
  -2  -1   4    2.85    0.36
  -2  -1   4    3.28    0.37
  -2  -1   4    2.89    0.34
   2   1  -4    3.61    0.40
   2   1  -4    2.43    0.26
   2   1  -4    2.81    0.36
   2   1  -4    2.95    0.36
   2   1  -4    2.92    0.32
   2   1  -4    2.69    0.30
  -3  -1   4   13.35    0.67
  -3  -1   4   12.65    0.72
  -3  -1   4   10.78    0.70
  -3  -1   4   12.73    0.59
  -3  -1   4   12.37    0.68
  -3  -1   4   11.99    0.71
   3   1  -4   12.55    0.72
   3   1  -4   13.93    0.62
   3   1  -4   12.62    0.70
   3   1  -4   13.05    0.64
  -4  -1   4    0.58    0.23
  -4  -1   4    0.75    0.22
  -4  -1   4    0.61    0.22
  -4  -1   4    0.34    0.18
  -4  -1   4    0.70    0.17
  -4  -1   4    0.58    0.22
   4   1  -4    0.39    0.18
   4   1  -4    0.37    0.16
   4   1  -4    0.56    0.23
   4   1  -4    0.17    0.17
  -5  -1   4    0.22    0.18
  -5  -1   4   -0.03    0.13
  -5  -1   4    0.01    0.14
  -5  -1   4    0.17    0.21
  -5  -1   4    0.28    0.13
   5   1  -4    0.38    0.22
   5   1  -4    0.24    0.18
   5   1  -4    0.02    0.18
   5   1  -4    0.13    0.15
  -6  -1   4    3.06    0.52
  -6  -1   4    2.65    0.40
   6   1  -4    2.96    0.44
   6   1  -4    1.50    0.40
   6   1  -4    2.57    0.38
  -7  -1   4    0.09    0.22
  -7  -1   4    0.12    0.16
   7   1  -4    0.17    0.23
   7   1  -4   -0.06    0.16
  -8  -1   4   -0.11    0.14
   8   1  -4    0.02    0.23
   8   1  -4    0.17    0.29
  -9  -1   4    0.14    0.16
   9   1  -4   -0.28    0.22
  10   1  -4   -0.19    0.30
   9  -1   5    0.99    0.22
   8  -1   5    1.19    0.48
   8  -1   5    1.26    0.38
  -8   1  -5    1.27    0.40
   7  -1   5    0.16    0.21
   7  -1   5    0.73    0.38
  -7   1  -5   -0.05    0.15
   6  -1   5    0.25    0.29
   6  -1   5    0.02    0.17
   5  -1   5    3.09    0.64
   5  -1   5    3.23    0.48
   4  -1   5    1.00    0.35
   4  -1   5    1.02    0.25
   3  -1   5    0.28    0.16
   3  -1   5    0.06    0.10
  -3   1  -5    0.19    0.15
   2  -1   5    0.12    0.12
   2  -1   5   -0.08    0.07
   2  -1   5    0.08    0.08
   2  -1   5    0.02    0.06
  -2   1  -5    0.12    0.11
   1  -1   5    4.82    0.45
   1  -1   5    4.96    0.34
   1  -1   5    4.73    0.21
   1  -1   5    4.89    0.30
   1  -1   5    5.70    0.35
   1  -1   5    4.63    0.32
  -1   1  -5    5.14    0.24
  -1   1  -5    5.93    0.43
  -1   1  -5    4.93    0.24
   0  -1   5   -0.07    0.08
   0  -1   5    0.14    0.11
   0  -1   5   -0.01    0.10
   0  -1   5   -0.01    0.08
   0  -1   5   -0.01    0.09
   0  -1   5   -0.18    0.11
   0   1  -5   -0.01    0.07
   0   1  -5    0.06    0.06
   0   1  -5    0.14    0.10
   0   1  -5    0.06    0.11
  -1  -1   5    3.44    0.33
  -1  -1   5    4.46    0.46
  -1  -1   5    5.63    0.50
  -1  -1   5    5.01    0.42
  -1  -1   5    4.34    0.45
   1   1  -5    4.55    0.44
   1   1  -5    3.59    0.41
   1   1  -5    4.14    0.40
   1   1  -5    4.38    0.26
   1   1  -5    4.76    0.35
   1   1  -5    4.38    0.28
  -2  -1   5    0.31    0.20
  -2  -1   5    0.37    0.18
  -2  -1   5    0.36    0.21
  -2  -1   5    0.48    0.22
  -2  -1   5    0.24    0.18
   2   1  -5    0.22    0.15
   2   1  -5    0.35    0.15
   2   1  -5    0.17    0.13
   2   1  -5    0.28    0.17
   2   1  -5    0.33    0.13
  -3  -1   5    0.27    0.17
  -3  -1   5    0.17    0.21
  -3  -1   5   -0.13    0.12
  -3  -1   5    0.12    0.21
  -3  -1   5    0.07    0.15
   3   1  -5   -0.03    0.11
   3   1  -5    0.25    0.18
   3   1  -5    0.10    0.13
   3   1  -5   -0.07    0.12
  -4  -1   5    1.98    0.40
  -4  -1   5    1.17    0.30
  -4  -1   5    0.82    0.27
  -4  -1   5    1.03    0.29
  -4  -1   5    0.50    0.18
  -4  -1   5    1.62    0.34
   4   1  -5    0.87    0.28
   4   1  -5    1.21    0.31
   4   1  -5    0.92    0.23
   4   1  -5    1.28    0.27
  -5  -1   5    1.76    0.34
  -5  -1   5    1.93    0.42
  -5  -1   5    2.76    0.43
   5   1  -5    2.51    0.39
   5   1  -5    2.56    0.37
   5   1  -5    2.12    0.47
   5   1  -5    2.62    0.49
  -6  -1   5    0.11    0.20
  -6  -1   5    0.16    0.16
  -6  -1   5   -0.04    0.18
   6   1  -5   -0.13    0.14
   6   1  -5    0.47    0.24
   6   1  -5    0.07    0.24
  -7  -1   5    0.55    0.25
   7   1  -5    0.30    0.22
   7   1  -5    0.31    0.27
   7   1  -5    0.06    0.20
  -8  -1   5    0.54    0.27
   8   1  -5    0.50    0.29
   8   1  -5    1.06    0.38
  -9  -1   5    0.55    0.23
   9   1  -5    0.48    0.39
   8  -1   6    0.40    0.34
   7  -1   6    0.47    0.36
   7  -1   6   -0.23    0.12
   6  -1   6    2.70    0.46
   6  -1   6    2.59    0.63
   5  -1   6    1.29    0.32
   5  -1   6    1.24    0.43
   4  -1   6    0.01    0.14
   3  -1   6    5.39    0.30
   3  -1   6    4.99    0.28
   3  -1   6    4.86    0.54
   2  -1   6   14.52    0.63
   2  -1   6   13.88    0.51
   2  -1   6   13.26    0.60
   2  -1   6   14.85    0.78
   1  -1   6   18.96    0.80
   1  -1   6   17.76    0.75
   1  -1   6   18.66    0.91
   1  -1   6   19.39    0.83
   1  -1   6   19.53    0.67
  -1   1  -6   18.37    0.64
  -1   1  -6   19.11    0.64
   0  -1   6   -0.04    0.08
   0  -1   6    0.12    0.13
   0  -1   6   -0.10    0.10
   0  -1   6    0.08    0.12
   0  -1   6    0.09    0.18
   0  -1   6    0.07    0.13
   0   1  -6   -0.11    0.08
   0   1  -6    0.11    0.10
  -1  -1   6   13.20    0.79
  -1  -1   6   14.45    0.78
  -1  -1   6   15.75    0.76
  -1  -1   6   15.41    0.71
  -1  -1   6   15.23    0.82
   1   1  -6   15.94    0.77
   1   1  -6   15.02    0.75
   1   1  -6   15.33    0.58
   1   1  -6   15.51    0.57
   1   1  -6   15.52    0.70
  -2  -1   6   18.10    0.90
  -2  -1   6   17.59    0.98
  -2  -1   6   17.58    0.94
  -2  -1   6   16.21    0.92
  -2  -1   6   19.64    0.93
   2   1  -6   17.52    0.74
   2   1  -6   18.42    0.91
   2   1  -6   18.33    0.77
   2   1  -6   16.82    0.89
  -3  -1   6    5.37    0.59
  -3  -1   6    4.06    0.51
  -3  -1   6    5.27    0.63
  -3  -1   6    4.88    0.61
  -3  -1   6    3.94    0.54
   3   1  -6    4.56    0.56
   3   1  -6    5.22    0.47
   3   1  -6    5.27    0.61
   3   1  -6    4.79    0.47
  -4  -1   6    0.51    0.23
  -4  -1   6    0.93    0.32
  -4  -1   6    0.60    0.25
  -4  -1   6    0.28    0.29
  -4  -1   6    0.50    0.29
   4   1  -6    0.32    0.20
   4   1  -6    0.61    0.26
   4   1  -6    0.58    0.23
   4   1  -6    0.53    0.29
  -5  -1   6    1.58    0.39
  -5  -1   6    2.36    0.42
  -5  -1   6    2.56    0.49
   5   1  -6    2.19    0.47
   5   1  -6    2.85    0.50
   5   1  -6    3.41    0.44
   5   1  -6    2.71    0.42
  -6  -1   6    1.72    0.33
  -6  -1   6    2.21    0.49
  -6  -1   6    2.12    0.41
   6   1  -6    2.07    0.47
   6   1  -6    2.03    0.40
   6   1  -6    1.98    0.38
  -7  -1   6   -0.26    0.18
   7   1  -6    0.08    0.25
   7   1  -6   -0.14    0.20
   7   1  -6    0.26    0.22
  -8  -1   6    0.13    0.24
   8   1  -6   -0.03    0.24
   8   1  -6    0.21    0.31
  -9  -1   6    0.77    0.28
   9   1  -6    1.51    0.55
   7  -1   7    1.36    0.51
   6  -1   7    1.61    0.57
   6  -1   7    1.29    0.35
   5  -1   7    0.15    0.27
   5  -1   7    0.26    0.21
   4  -1   7   -0.03    0.07
   4  -1   7    0.18    0.10
   4  -1   7    0.15    0.19
   3  -1   7   -0.07    0.09
   3  -1   7   -0.10    0.12
   2  -1   7    8.97    0.48
   2  -1   7    9.24    0.64
   2  -1   7    9.18    0.54
   1  -1   7    0.44    0.23
   1  -1   7    0.49    0.19
   1  -1   7    0.61    0.15
   1  -1   7    0.48    0.16
  -1   1  -7    0.58    0.12
  -1   1  -7    0.62    0.12
   0  -1   7    0.02    0.12
   0  -1   7   -0.13    0.18
   0  -1   7    0.04    0.12
   0  -1   7    0.05    0.17
   0  -1   7   -0.07    0.12
   0   1  -7    0.01    0.10
   0   1  -7    0.00    0.11
  -1  -1   7    0.56    0.22
  -1  -1   7    0.34    0.24
  -1  -1   7    0.81    0.25
  -1  -1   7    0.31    0.24
   1   1  -7    0.49    0.17
   1   1  -7    0.56    0.22
   1   1  -7    0.54    0.10
   1   1  -7    0.58    0.11
  -2  -1   7    6.22    0.61
  -2  -1   7    7.50    0.73
  -2  -1   7    6.11    0.68
  -2  -1   7    6.47    0.66
  -2  -1   7    6.98    0.72
   2   1  -7    6.27    0.58
   2   1  -7    6.21    0.40
   2   1  -7    6.94    0.66
  -3  -1   7    0.10    0.23
  -3  -1   7    0.20    0.25
  -3  -1   7   -0.09    0.18
  -3  -1   7   -0.18    0.13
  -3  -1   7   -0.02    0.26
   3   1  -7    0.06    0.15
   3   1  -7    0.26    0.22
  -4  -1   7    0.06    0.23
  -4  -1   7   -0.02    0.17
  -4  -1   7    0.09    0.19
  -4  -1   7   -0.32    0.16
  -4  -1   7    0.09    0.28
   4   1  -7    0.00    0.16
   4   1  -7    0.01    0.20
   4   1  -7    0.00    0.16
   4   1  -7    0.09    0.20
  -5  -1   7    0.69    0.32
  -5  -1   7    0.46    0.30
  -5  -1   7    0.71    0.29
   5   1  -7    0.16    0.27
   5   1  -7    1.05    0.29
   5   1  -7    0.19    0.21
   5   1  -7    0.43    0.30
  -6  -1   7    0.65    0.32
  -6  -1   7    2.05    0.41
   6   1  -7    1.53    0.48
   6   1  -7    2.45    0.43
   6   1  -7    1.30    0.37
  -7  -1   7    1.00    0.38
  -7  -1   7    0.78    0.26
   7   1  -7    0.69    0.32
   7   1  -7    0.52    0.37
   7   1  -7    1.07    0.37
  -8  -1   7   -0.27    0.18
   8   1  -7   -0.20    0.30
   8   1  -7    0.03    0.29
  -9  -1   7    0.63    0.32
   9   1  -7    0.34    0.39
   7  -1   8    0.94    0.54
   6  -1   8    1.36    0.39
   6  -1   8    0.58    0.45
   6  -1   8    0.92    0.14
   5  -1   8    0.89    0.29
   5  -1   8    1.12    0.45
   5  -1   8    0.71    0.15
   4  -1   8    0.19    0.12
   4  -1   8    0.37    0.21
   3  -1   8    2.99    0.37
   3  -1   8    4.50    0.59
   2  -1   8    0.18    0.20
   2  -1   8    0.34    0.18
   1  -1   8    1.09    0.32
   1  -1   8    0.19    0.18
  -1   1  -8    0.79    0.14
  -1   1  -8    0.37    0.11
   0  -1   8   -0.11    0.13
   0  -1   8   -0.38    0.19
   0  -1   8    0.12    0.20
   0   1  -8   -0.05    0.12
  -1  -1   8    0.44    0.25
  -1  -1   8    0.50    0.32
  -1  -1   8    0.60    0.29
   1   1  -8    0.72    0.25
   1   1  -8    0.65    0.18
  -2  -1   8    2.18    0.44
  -2  -1   8    2.41    0.46
  -2  -1   8    2.72    0.49
  -2  -1   8    1.86    0.45
  -2  -1   8    1.97    0.45
   2   1  -8    1.76    0.38
   2   1  -8    1.77    0.25
  -3  -1   8    3.48    0.58
  -3  -1   8    4.34    0.60
  -3  -1   8    4.69    0.64
  -3  -1   8    2.81    0.56
  -3  -1   8    4.68    0.65
   3   1  -8    2.93    0.37
   3   1  -8    3.12    0.52
  -4  -1   8   -0.20    0.18
  -4  -1   8    0.09    0.30
  -4  -1   8   -0.10    0.23
  -4  -1   8    0.03    0.28
   4   1  -8   -0.02    0.23
   4   1  -8    0.15    0.18
  -5  -1   8    2.06    0.46
  -5  -1   8    1.72    0.44
   5   1  -8    2.08    0.51
   5   1  -8    1.33    0.33
  -6  -1   8    0.07    0.25
  -6  -1   8    0.06    0.29
   6   1  -8    0.16    0.23
  -7  -1   8    0.96    0.32
  -7  -1   8    1.04    0.42
  -8  -1   8    0.33    0.32
   7  -1   9    0.12    0.11
   6  -1   9    0.12    0.12
   6  -1   9    0.79    0.43
   5  -1   9    1.29    0.36
   5  -1   9    0.32    0.15
   4  -1   9    0.11    0.16
   4  -1   9    0.17    0.21
   3  -1   9    0.02    0.22
   3  -1   9    0.00    0.12
   2  -1   9    1.11    0.33
   2  -1   9    1.60    0.35
   1  -1   9    2.39    0.46
   1  -1   9    2.82    0.48
  -1   1  -9    2.48    0.17
   0  -1   9    0.04    0.15
   0  -1   9   -0.06    0.23
   0   1  -9    0.06    0.14
  -1  -1   9    3.93    0.55
  -1  -1   9    4.11    0.62
  -1  -1   9    3.55    0.58
  -1  -1   9    3.87    0.59
   1   1  -9    3.11    0.46
  -2  -1   9    1.36    0.43
  -2  -1   9    1.87    0.45
  -2  -1   9    0.79    0.32
  -2  -1   9    1.41    0.39
   2   1  -9    1.03    0.17
   2   1  -9    1.74    0.39
  -3  -1   9   -0.16    0.23
  -3  -1   9    0.14    0.24
  -3  -1   9    0.18    0.32
  -3  -1   9   -0.26    0.23
   3   1  -9   -0.08    0.13
   3   1  -9    0.08    0.20
  -4  -1   9   -0.15    0.23
  -4  -1   9   -0.20    0.31
   4   1  -9    0.23    0.17
   4   1  -9    0.46    0.32
  -5  -1   9   -0.02    0.32
  -5  -1   9    0.98    0.40
   5   1  -9    0.61    0.25
   5   1  -9    0.49    0.33
  -6  -1   9    0.47    0.34
   6   1  -9   -0.02    0.30
  -7  -1   9    0.14    0.31
   7  -1  10   -0.14    0.14
   6  -1  10   -0.01    0.13
   5  -1  10    0.58    0.24
   4  -1  10    0.21    0.21
   4  -1  10    0.16    0.23
   3  -1  10    3.92    0.52
   3  -1  10    3.30    0.57
   2  -1  10    0.86    0.31
   2  -1  10    0.61    0.25
   1  -1  10    0.49    0.30
   1  -1  10    0.35    0.22
   0  -1  10    0.19    0.22
   0  -1  10   -0.04    0.16
   0  -1  10   -0.05    0.26
   0   1 -10    0.04    0.14
  -1  -1  10   -0.08    0.19
  -1  -1  10   -0.12    0.25
  -1  -1  10   -0.25    0.17
   1   1 -10    0.07    0.16
  -2  -1  10    0.04    0.26
  -2  -1  10    0.36    0.34
  -2  -1  10    0.25    0.23
   2   1 -10    0.22    0.26
  -3  -1  10    2.82    0.60
  -3  -1  10    2.88    0.62
  -3  -1  10    2.51    0.59
   3   1 -10    3.14    0.34
   3   1 -10    2.08    0.47
  -4  -1  10    0.04    0.41
   4   1 -10    0.12    0.25
   4   1 -10    0.18    0.18
  -5  -1  10    1.35    0.49
   5   1 -10    0.24    0.34
  -6  -1  10   -0.23    0.27
   6   1 -10    0.15    0.31
  -7  -1  10   -0.07    0.33
   6  -1  11    0.73    0.25
   5  -1  11    0.03    0.18
   4  -1  11    0.27    0.23
   3  -1  11   -0.20    0.15
   2  -1  11    0.75    0.32
   1  -1  11   -0.12    0.20
   0  -1  11   -0.20    0.18
   0  -1  11   -0.14    0.23
   0   1 -11    0.16    0.15
  -1  -1  11   -0.05    0.23
  -1  -1  11    0.27    0.29
   1   1 -11    0.12    0.19
  -2  -1  11    0.27    0.33
  -2  -1  11    0.52    0.35
  -2  -1  11    0.39    0.40
   2   1 -11    0.54    0.27
  -3  -1  11   -0.10    0.28
  -3  -1  11   -0.28    0.35
   3   1 -11   -0.12    0.22
   4   1 -11    0.72    0.39
   5   1 -11   -0.11    0.27
   6   1 -11    0.37    0.40
   4  -1  12    0.34    0.26
   3  -1  12    1.24    0.41
   2  -1  12    0.00    0.21
   1  -1  12    0.43    0.33
   0  -1  12    0.07    0.25
   0   1 -12    0.09    0.15
  -1  -1  12    0.34    0.32
   1   1 -12    0.18    0.23
  -2  -1  12    0.01    0.25
   2   1 -12    0.02    0.22
   3   1 -12    1.04    0.39
   4   1 -12    0.33    0.33
   2  -1  13    0.96    0.42
   1  -1  13   -0.26    0.23
   0  -1  13    0.10    0.29
  -1  -1  13    0.03    0.32
   1   1 -13    0.37    0.25
  -2  -1  13    0.17    0.37
   2   1 -13    0.42    0.30
   2  -2 -13    0.08    0.27
  -2   2  13    0.38    0.38
   1  -2 -13    1.83    0.40
  -1   2  13    2.55    0.66
   0   2  13    0.61    0.38
   1   2  13    2.94    0.66
   2   2  13    0.25    0.31
   4  -2 -12    1.99    0.55
   3  -2 -12    0.61    0.33
   2  -2 -12   -0.32    0.18
  -2   2  12    0.76    0.41
   1  -2 -12    0.53    0.27
  -1   2  12   -0.01    0.24
   0  -2 -12    0.02    0.15
   0   2  12   -0.04    0.22
   1   2  12    0.11    0.25
   2   2  12    0.12    0.25
   3   2  12    0.23    0.24
   4   2  12    2.03    0.47
   6  -2 -11    0.23    0.35
   5  -2 -11    0.17    0.33
   4  -2 -11   -0.26    0.22
   3  -2 -11    0.95    0.39
  -3   2  11    0.88    0.44
  -3   2  11    0.35    0.43
   2  -2 -11    0.17    0.23
  -2   2  11    0.40    0.34
  -2   2  11    0.43    0.32
  -2   2  11   -0.21    0.35
   1  -2 -11    0.19    0.21
  -1   2  11    0.40    0.33
  -1   2  11    0.49    0.36
   0  -2 -11    0.65    0.22
   0   2  11    1.65    0.46
   0   2  11    1.03    0.40
   1   2  11    0.92    0.43
   1   2  11    1.19    0.39
   2   2  11   -0.01    0.20
   2   2  11    0.31    0.31
   3   2  11    1.47    0.37
   4   2  11    0.32    0.23
   5   2  11   -0.08    0.16
   6   2  11   -0.03    0.17
  -7   2  10   -0.25    0.32
   6  -2 -10    0.79    0.42
  -6   2  10    0.18    0.34
   5  -2 -10   -0.19    0.27
  -5   2  10   -0.07    0.30
   4  -2 -10    0.53    0.35
   4  -2 -10    0.96    0.26
  -4   2  10   -0.22    0.36
   3  -2 -10   -0.04    0.23
   3  -2 -10    0.12    0.14
  -3   2  10   -0.04    0.23
  -3   2  10   -0.44    0.31
  -3   2  10    0.21    0.31
   2  -2 -10    1.72    0.41
  -2   2  10    1.99    0.49
  -2   2  10    2.66    0.55
  -2   2  10    2.60    0.56
  -2   2  10    2.35    0.51
   1  -2 -10    0.32    0.20
  -1   2  10   -0.01    0.21
  -1   2  10    0.48    0.32
  -1   2  10    0.24    0.24
   0  -2 -10    3.69    0.44
   0   2  10    2.97    0.55
   0   2  10    2.54    0.51
   0   2  10    3.09    0.56
   1   2  10   -0.06    0.17
   1   2  10    0.11    0.21
   1   2  10   -0.07    0.24
   2   2  10    1.22    0.32
   2   2  10    1.32    0.38
   3   2  10    0.59    0.24
   3   2  10   -0.02    0.25
   4   2  10    0.06    0.15
   5   2  10    0.16    0.15
   6   2  10    0.55    0.22
   6   2  10    0.30    0.48
   7   2  10    0.11    0.16
  -7   2   9    0.52    0.37
   6  -2  -9    0.22    0.32
  -6   2   9    0.13    0.29
   5  -2  -9    0.18    0.20
   5  -2  -9    0.05    0.27
  -5   2   9    0.04    0.33
  -5   2   9    0.73    0.39
   4  -2  -9    0.03    0.25
   4  -2  -9    0.12    0.17
  -4   2   9   -0.25    0.31
  -4   2   9    0.03    0.26
   3  -2  -9   -0.07    0.13
   3  -2  -9   -0.07    0.20
  -3   2   9   -0.42    0.19
  -3   2   9    0.10    0.24
  -3   2   9   -0.01    0.25
  -3   2   9   -0.11    0.29
   2  -2  -9    0.04    0.09
   2  -2  -9    0.06    0.20
  -2   2   9    0.25    0.28
  -2   2   9    0.34    0.29
  -2   2   9   -0.14    0.19
  -2   2   9   -0.20    0.17
   1  -2  -9    3.29    0.47
  -1   2   9    3.34    0.55
  -1   2   9    4.50    0.63
  -1   2   9    3.18    0.50
  -1   2   9    3.44    0.56
   0  -2  -9    1.17    0.26
   0   2   9    1.20    0.36
   0   2   9    1.19    0.34
   0   2   9    0.62    0.28
  -1  -2  -9    3.53    0.23
  -1  -2  -9    3.37    0.22
   1   2   9    4.63    0.60
   1   2   9    4.23    0.57
   2   2   9   -0.05    0.13
   2   2   9    0.09    0.22
   3   2   9    0.25    0.22
   3   2   9    0.02    0.14
   4   2   9    0.19    0.22
   4   2   9   -0.18    0.12
   5   2   9    0.22    0.15
   6   2   9    0.33    0.40
   6   2   9   -0.07    0.12
   7   2   9    0.71    0.17
   7   2   9    0.79    0.53
  -8   2   8   -0.10    0.26
  -7   2   8   -0.19    0.24
  -7   2   8   -0.08    0.24
   6  -2  -8    1.58    0.38
  -6   2   8    1.17    0.39
  -6   2   8    1.40    0.40
   5  -2  -8    0.66    0.33
   5  -2  -8    1.15    0.30
  -5   2   8    0.77    0.32
  -5   2   8    0.21    0.31
   4  -2  -8    0.27    0.24
   4  -2  -8    0.20    0.18
  -4   2   8    0.03    0.23
  -4   2   8   -0.09    0.22
  -4   2   8    0.04    0.29
   3  -2  -8    0.31    0.26
   3  -2  -8    0.10    0.15
  -3   2   8    0.33    0.26
  -3   2   8    0.15    0.31
  -3   2   8    0.15    0.23
  -3   2   8   -0.04    0.20
  -3   2   8    0.42    0.30
   2  -2  -8    6.66    0.41
   2  -2  -8    6.67    0.71
  -2   2   8    6.19    0.70
  -2   2   8    7.16    0.72
  -2   2   8    7.51    0.77
  -2   2   8    7.49    0.79
  -2   2   8    7.86    0.85
   1  -2  -8    1.36    0.32
  -1   2   8    0.89    0.31
  -1   2   8    0.80    0.31
  -1   2   8    1.45    0.36
  -1   2   8    1.02    0.33
   0  -2  -8    0.79    0.23
   0   2   8    1.03    0.29
   0   2   8    0.86    0.27
   0   2   8    1.05    0.28
  -1  -2  -8    0.82    0.15
  -1  -2  -8    0.96    0.15
   1   2   8    0.42    0.20
   1   2   8    0.58    0.27
   2   2   8    7.44    0.72
   2   2   8    7.62    0.56
   3   2   8    0.70    0.27
   3   2   8    1.22    0.25
   4   2   8    0.06    0.11
   4   2   8   -0.18    0.13
   5   2   8    2.33    0.44
   5   2   8    1.05    0.47
   5   2   8    1.90    0.24
   6   2   8    1.13    0.17
   6   2   8    0.46    0.44
   7   2   8    0.19    0.41
   9  -2  -7    0.60    0.44
  -9   2   7    0.40    0.31
   8  -2  -7    0.01    0.28
   8  -2  -7   -0.13    0.32
  -8   2   7    0.09    0.24
   7  -2  -7    0.48    0.30
   7  -2  -7    1.64    0.40
   7  -2  -7    0.84    0.41
  -7   2   7    0.37    0.22
  -7   2   7    1.06    0.37
   6  -2  -7    1.26    0.43
   6  -2  -7    0.94    0.31
   6  -2  -7    1.22    0.37
  -6   2   7    1.38    0.39
  -6   2   7    0.59    0.29
   5  -2  -7    0.36    0.22
   5  -2  -7    0.16    0.25
   5  -2  -7    0.51    0.30
   5  -2  -7    0.06    0.20
  -5   2   7   -0.26    0.17
  -5   2   7    0.19    0.25
  -5   2   7   -0.27    0.23
   4  -2  -7   -0.04    0.16
   4  -2  -7    0.01    0.20
   4  -2  -7    0.08    0.20
   4  -2  -7    0.31    0.20
  -4   2   7    0.01    0.23
  -4   2   7    0.46    0.25
  -4   2   7    0.02    0.29
  -4   2   7    0.11    0.23
  -4   2   7    0.46    0.26
   3  -2  -7    2.76    0.39
   3  -2  -7    2.10    0.31
   3  -2  -7    2.49    0.46
   3  -2  -7    2.50    0.51
  -3   2   7    2.79    0.48
  -3   2   7    3.04    0.53
  -3   2   7    2.70    0.49
  -3   2   7    2.88    0.47
  -3   2   7    2.99    0.50
   2  -2  -7   15.27    0.82
   2  -2  -7   14.66    0.86
   2  -2  -7   14.08    0.64
  -2   2   7   14.44    0.90
  -2   2   7   16.46    0.98
  -2   2   7   13.83    0.85
  -2   2   7   14.06    0.86
  -2   2   7   14.60    0.92
   1  -2  -7    1.23    0.27
   1  -2  -7    1.41    0.23
   1  -2  -7    1.36    0.15
   1  -2  -7    1.48    0.15
  -1   2   7    1.49    0.34
  -1   2   7    1.95    0.38
  -1   2   7    0.79    0.29
  -1   2   7    2.00    0.37
  -1   2   7    1.42    0.33
   0  -2  -7    1.10    0.22
   0  -2  -7    0.98    0.22
   0   2   7    0.60    0.22
   0   2   7    0.56    0.25
   0   2   7    0.71    0.23
   0   2   7    0.59    0.21
   0   2   7    0.48    0.17
  -1  -2  -7    1.95    0.21
  -1  -2  -7    1.85    0.20
   1   2   7    2.23    0.27
   1   2   7    2.06    0.26
   1   2   7    1.85    0.33
   1   2   7    1.48    0.33
   1   2   7    1.70    0.29
   2   2   7   11.91    0.64
   2   2   7   11.01    0.56
   2   2   7   12.63    0.73
   3   2   7    1.95    0.27
   3   2   7    1.74    0.34
   4   2   7    0.60    0.13
   4   2   7    0.61    0.14
   4   2   7    0.39    0.20
   5   2   7    0.17    0.07
   5   2   7    0.20    0.18
   5   2   7    0.05    0.07
   5   2   7    0.19    0.27
   6   2   7    1.39    0.55
   6   2   7    1.48    0.35
   7   2   7    1.12    0.49
   8   2   7    0.40    0.38
   9  -2  -6    0.53    0.39
  -9   2   6    0.52    0.27
   8  -2  -6    0.26    0.30
   8  -2  -6   -0.33    0.24
  -8   2   6    0.00    0.21
   7  -2  -6    0.46    0.27
   7  -2  -6    0.76    0.37
   7  -2  -6    0.35    0.27
  -7   2   6    1.06    0.34
   6  -2  -6    0.48    0.29
   6  -2  -6   -0.01    0.20
   6  -2  -6    0.42    0.25
  -6   2   6    0.24    0.21
  -6   2   6    0.80    0.33
  -6   2   6    0.18    0.22
   5  -2  -6    0.04    0.22
   5  -2  -6    0.33    0.23
   5  -2  -6    0.00    0.23
   5  -2  -6   -0.24    0.14
  -5   2   6   -0.04    0.19
  -5   2   6    0.07    0.25
  -5   2   6   -0.21    0.20
   4  -2  -6    2.20    0.43
   4  -2  -6    2.11    0.34
   4  -2  -6    2.94    0.47
   4  -2  -6    2.42    0.36
  -4   2   6    2.69    0.45
  -4   2   6    2.21    0.41
  -4   2   6    2.95    0.50
  -4   2   6    2.03    0.43
  -4   2   6    2.61    0.47
   3  -2  -6   -0.04    0.14
   3  -2  -6    0.04    0.13
   3  -2  -6    0.16    0.20
   3  -2  -6    0.13    0.15
  -3   2   6    0.36    0.25
  -3   2   6   -0.11    0.17
  -3   2   6    0.14    0.19
  -3   2   6    0.17    0.22
  -3   2   6    0.15    0.20
   2  -2  -6    5.72    0.40
   2  -2  -6    5.82    0.49
   2  -2  -6    6.87    0.63
   2  -2  -6    5.35    0.51
   2  -2  -6    5.91    0.59
   2  -2  -6    5.57    0.38
  -2   2   6    5.60    0.61
  -2   2   6    5.94    0.60
  -2   2   6    4.84    0.55
  -2   2   6    5.58    0.55
  -2   2   6    5.90    0.63
   1  -2  -6    8.97    0.55
   1  -2  -6    9.20    0.52
   1  -2  -6    9.68    0.42
   1  -2  -6    9.40    0.41
   1  -2  -6    9.16    0.58
   1  -2  -6    8.67    0.41
  -1   2   6   11.42    0.62
  -1   2   6    8.96    0.53
  -1   2   6    9.24    0.60
  -1   2   6    8.85    0.61
  -1   2   6    9.84    0.64
  -1   2   6    8.69    0.63
   0  -2  -6    1.28    0.23
   0  -2  -6    1.19    0.25
   0  -2  -6    0.91    0.18
   0   2   6    1.20    0.25
   0   2   6    1.36    0.22
   0   2   6    0.90    0.22
   0   2   6    1.28    0.27
   0   2   6    0.88    0.19
  -1  -2  -6    5.39    0.51
  -1  -2  -6    6.18    0.31
  -1  -2  -6    6.18    0.30
   1   2   6    6.14    0.54
   1   2   6    6.00    0.34
   1   2   6    5.86    0.32
   1   2   6    5.65    0.42
   1   2   6    6.03    0.41
   1   2   6    6.50    0.41
  -2  -2  -6    7.15    0.52
   2   2   6    6.74    0.41
   2   2   6    7.18    0.50
   2   2   6    7.38    0.43
   2   2   6    6.92    0.33
   2   2   6    6.79    0.41
   3   2   6    0.19    0.16
   3   2   6    0.37    0.11
   3   2   6    0.28    0.10
   4   2   6    2.22    0.36
   5   2   6    0.25    0.18
   5   2   6    0.60    0.36
   6   2   6    0.20    0.29
   6   2   6    0.24    0.20
   7   2   6    0.48    0.34
   8   2   6    0.22    0.31
   9   2   6    0.51    0.18
   9  -2  -5    0.61    0.40
  -9   2   5    0.55    0.24
   8  -2  -5    0.11    0.25
   8  -2  -5    0.10    0.24
  -8   2   5    0.27    0.22
   7  -2  -5    0.03    0.17
   7  -2  -5   -0.23    0.18
  -7   2   5    0.10    0.18
   6  -2  -5    6.04    0.63
   6  -2  -5    6.54    0.78
   6  -2  -5    6.75    0.65
  -6   2   5    5.26    0.70
  -6   2   5    6.44    0.67
  -6   2   5    5.73    0.41
   5  -2  -5    0.78    0.29
   5  -2  -5    0.82    0.28
   5  -2  -5    0.79    0.23
   5  -2  -5    0.53    0.28
  -5   2   5    0.78    0.26
  -5   2   5    0.71    0.27
  -5   2   5    0.37    0.28
   4  -2  -5    2.10    0.33
   4  -2  -5    1.63    0.34
   4  -2  -5    1.62    0.36
   4  -2  -5    1.68    0.29
  -4   2   5    2.11    0.42
  -4   2   5    2.08    0.37
  -4   2   5    2.40    0.44
  -4   2   5    2.34    0.44
  -4   2   5    2.09    0.37
  -4   2   5    2.01    0.30
   3  -2  -5    6.12    0.61
   3  -2  -5    5.82    0.42
   3  -2  -5    6.20    0.45
   3  -2  -5    6.45    0.61
  -3   2   5    7.12    0.61
  -3   2   5    6.32    0.61
  -3   2   5    7.25    0.68
  -3   2   5    6.79    0.64
  -3   2   5    7.70    0.73
   2  -2  -5   76.91    2.23
   2  -2  -5   73.64    2.17
   2  -2  -5   71.10    2.35
   2  -2  -5   73.79    2.41
   2  -2  -5   73.88    2.23
  -2   2   5   72.68    2.54
  -2   2   5   75.08    2.44
  -2   2   5   72.47    2.45
  -2   2   5   72.08    2.35
  -2   2   5   74.12    2.30
   1  -2  -5    9.60    0.43
   1  -2  -5    8.41    0.50
   1  -2  -5    8.94    0.54
   1  -2  -5    7.75    0.51
   1  -2  -5    9.83    0.51
   1  -2  -5    7.64    0.52
   1  -2  -5    9.63    0.41
  -1   2   5    9.35    0.49
  -1   2   5    7.90    0.54
  -1   2   5    9.62    0.53
  -1   2   5    9.00    0.58
  -1   2   5    8.77    0.53
  -1   2   5    8.72    0.56
   0  -2  -5   19.01    0.84
   0  -2  -5   20.47    0.77
   0  -2  -5   19.81    0.64
   0  -2  -5   19.13    0.76
   0   2   5   19.13    0.85
   0   2   5   19.71    0.73
   0   2   5   19.19    0.80
   0   2   5   19.35    0.73
   0   2   5   18.73    0.83
  -1  -2  -5    7.12    0.45
  -1  -2  -5    6.31    0.30
  -1  -2  -5    6.42    0.29
   1   2   5    7.38    0.46
   1   2   5    6.61    0.39
   1   2   5    6.49    0.27
   1   2   5    5.66    0.38
   1   2   5    6.90    0.40
   1   2   5    6.30    0.35
   1   2   5    6.97    0.40
  -2  -2  -5   89.98    2.76
   2   2   5   85.86    2.49
   2   2   5   87.39    2.71
   2   2   5   89.03    2.51
  -3  -2  -5    6.61    0.50
   3   2   5    6.99    0.49
   3   2   5    7.60    0.49
   4   2   5    1.99    0.32
   4   2   5    2.73    0.56
   5   2   5    0.45    0.31
   5   2   5    0.76    0.24
   6   2   5    6.13    0.70
   6   2   5    5.94    0.97
  -7  -2  -5    0.06    0.17
   7   2   5   -0.08    0.16
   7   2   5    0.18    0.29
   8   2   5    0.61    0.41
   8   2   5    0.05    0.10
   9   2   5    0.32    0.19
   9   2   5    0.78    0.44
  10  -2  -4    0.10    0.36
   9  -2  -4   -0.23    0.24
  -9   2   4    0.17    0.15
   8  -2  -4    0.14    0.23
   8  -2  -4    0.45    0.32
  -8   2   4    0.27    0.20
   7  -2  -4   -0.13    0.18
   7  -2  -4    0.22    0.21
  -7   2   4    0.02    0.23
  -7   2   4   -0.20    0.12
   6  -2  -4    0.05    0.18
   6  -2  -4    0.05    0.21
   6  -2  -4   -0.02    0.17
  -6   2   4    0.13    0.23
  -6   2   4    0.12    0.15
   5  -2  -4    5.47    0.62
   5  -2  -4    5.93    0.55
   5  -2  -4    5.87    0.63
   5  -2  -4    5.88    0.55
  -5   2   4    6.32    0.59
  -5   2   4    5.45    0.35
  -5   2   4    5.16    0.42
  -5   2   4    4.95    0.59
   4  -2  -4    0.46    0.16
   4  -2  -4    0.62    0.21
   4  -2  -4    0.18    0.16
   4  -2  -4    0.56    0.23
  -4   2   4    0.23    0.17
  -4   2   4    0.27    0.19
  -4   2   4    0.40    0.19
  -4   2   4    0.42    0.18
  -4   2   4    0.48    0.15
  -4   2   4    0.41    0.21
   3  -2  -4   46.11    1.62
   3  -2  -4   44.58    1.50
   3  -2  -4   41.73    1.63
   3  -2  -4   46.21    1.47
  -3   2   4   42.62    1.56
  -3   2   4   43.53    1.65
  -3   2   4   46.34    1.72
  -3   2   4   45.90    1.45
  -3   2   4   45.09    1.65
  -3   2   4   44.24    1.52
   2  -2  -4    0.05    0.13
   2  -2  -4   -0.01    0.09
   2  -2  -4    0.02    0.10
   2  -2  -4    0.09    0.13
   2  -2  -4   -0.11    0.09
   2  -2  -4    0.12    0.13
  -2   2   4    0.03    0.11
  -2   2   4    0.36    0.16
  -2   2   4    0.21    0.16
  -2   2   4    0.03    0.12
  -2   2   4    0.13    0.12
   1  -2  -4    7.85    0.36
   1  -2  -4    6.87    0.43
   1  -2  -4    7.42    0.42
   1  -2  -4    7.67    0.39
   1  -2  -4    7.85    0.45
   1  -2  -4    6.77    0.36
   1  -2  -4    7.76    0.46
  -1   2   4    7.12    0.46
  -1   2   4    7.84    0.49
  -1   2   4    7.55    0.47
  -1   2   4    7.15    0.42
  -1   2   4    7.32    0.40
  -1   2   4    7.66    0.45
   0  -2  -4   82.07    2.50
   0  -2  -4   82.72    2.38
   0  -2  -4   84.38    2.33
   0   2   4   81.98    2.51
   0   2   4   82.76    2.48
   0   2   4   84.36    2.43
   0   2   4   84.47    2.33
   0   2   4   82.17    2.31
   0   2   4   87.49    2.43
  -1  -2  -4    5.78    0.24
  -1  -2  -4    5.39    0.36
  -1  -2  -4    5.87    0.23
   1   2   4    6.19    0.27
   1   2   4    5.66    0.31
   1   2   4    6.06    0.32
   1   2   4    5.99    0.37
  -2  -2  -4    0.16    0.10
   2   2   4    0.33    0.12
   2   2   4    0.17    0.05
   2   2   4    0.15    0.05
   2   2   4    0.21    0.10
  -3  -2  -4   41.63    1.53
   3   2   4   42.98    1.47
   3   2   4   44.39    1.53
   4   2   4    0.14    0.19
   4   2   4    0.10    0.12
   4   2   4    0.10    0.12
  -5  -2  -4    7.53    0.54
   5   2   4    5.24    0.57
   5   2   4    7.92    0.94
  -6  -2  -4    0.20    0.19
   6   2   4    0.10    0.30
   6   2   4    0.29    0.20
  -7  -2  -4   -0.04    0.18
   7   2   4    0.00    0.06
   7   2   4    0.13    0.25
   7   2   4    0.08    0.16
  -8  -2  -4    0.40    0.25
   8   2   4   -0.02    0.11
   8   2   4    0.05    0.30
   8   2   4    0.27    0.25
   9   2   4    0.00    0.39
   9   2   4    0.09    0.17
  10   2   4    0.13    0.20
  10  -2  -3   -0.06    0.28
   9  -2  -3    4.36    0.70
   8  -2  -3    1.30    0.41
   8  -2  -3    1.39    0.35
  -8   2   3    2.13    0.28
   7  -2  -3    1.56    0.41
   7  -2  -3    1.35    0.31
  -7   2   3    1.45    0.26
  -7   2   3    1.95    0.44
   6  -2  -3    0.72    0.23
   6  -2  -3    0.61    0.23
   6  -2  -3    1.00    0.33
  -6   2   3    0.96    0.24
  -6   2   3    0.82    0.33
   5  -2  -3    3.97    0.51
   5  -2  -3    2.90    0.36
   5  -2  -3    3.06    0.44
   5  -2  -3    2.96    0.44
   5  -2  -3    3.43    0.38
  -5   2   3    3.35    0.48
  -5   2   3    2.96    0.40
  -5   2   3    2.94    0.36
   4  -2  -3    1.26    0.21
   4  -2  -3    0.86    0.24
   4  -2  -3    1.24    0.29
   4  -2  -3    0.77    0.19
   4  -2  -3    1.13    0.25
  -4   2   3    0.47    0.15
  -4   2   3    0.91    0.21
  -4   2   3    1.19    0.28
  -4   2   3    1.19    0.20
  -4   2   3    1.15    0.24
   3  -2  -3    0.48    0.19
   3  -2  -3    0.12    0.12
   3  -2  -3    0.05    0.12
   3  -2  -3    0.25    0.12
   3  -2  -3    0.16    0.11
   3  -2  -3    0.67    0.21
  -3   2   3    0.25    0.11
  -3   2   3    0.31    0.15
  -3   2   3    0.25    0.16
  -3   2   3    0.19    0.14
  -3   2   3    0.24    0.14
  -3   2   3    0.36    0.16
   2  -2  -3   24.73    0.96
   2  -2  -3   23.12    0.84
   2  -2  -3   24.96    0.88
   2  -2  -3   23.46    0.93
   2  -2  -3   25.36    0.98
   2  -2  -3   23.82    0.86
  -2   2   3   24.57    0.85
  -2   2   3   25.07    0.97
  -2   2   3   24.84    0.90
  -2   2   3   25.35    0.98
  -2   2   3   22.98    0.91
  -2   2   3   24.32    0.84
  -2   2   3   25.34    1.01
   1  -2  -3  134.94    3.73
   1  -2  -3  129.63    3.52
   1  -2  -3  130.23    3.71
   1  -2  -3  133.30    3.51
   1  -2  -3  131.58    3.63
   1  -2  -3  132.30    3.54
  -1   2   3  130.76    3.52
  -1   2   3  128.45    3.72
  -1   2   3  130.74    3.56
  -1   2   3  129.08    3.62
  -1   2   3  132.25    3.55
  -1   2   3  128.14    3.88
  -1   2   3  134.03    3.74
   0  -2  -3  196.72    5.10
   0  -2  -3  193.95    5.14
   0  -2  -3  190.90    5.29
   0  -2  -3  191.04    4.91
   0  -2  -3  190.26    4.91
   0   2   3  191.31    5.03
   0   2   3  197.56    5.24
   0   2   3  179.89    5.28
   0   2   3  195.56    5.02
   0   2   3  195.22    5.11
   0   2   3  193.18    5.20
   0   2   3  194.94    5.00
  -1  -2  -3  117.34    3.36
   1   2   3  116.86    3.35
   1   2   3  121.56    3.22
   1   2   3  119.89    3.22
  -2  -2  -3   27.75    1.00
   2   2   3   27.95    0.96
   2   2   3   27.14    0.99
  -3  -2  -3    0.30    0.12
   3   2   3    0.25    0.11
   3   2   3    0.15    0.10
   3   2   3    0.05    0.13
  -4  -2  -3    1.80    0.27
   4   2   3    1.45    0.39
   4   2   3    2.66    0.35
   4   2   3    1.55    0.25
  -5  -2  -3    3.22    0.40
   5   2   3    3.23    0.45
   5   2   3    4.83    0.70
  -6  -2  -3    0.41    0.20
   6   2   3    0.69    0.32
   6   2   3    0.86    0.26
  -7  -2  -3    1.77    0.37
   7   2   3    0.98    0.44
   7   2   3    1.67    0.37
   7   2   3    2.12    0.27
  -8  -2  -3    1.51    0.38
   8   2   3    1.58    0.40
   8   2   3    1.70    0.60
   8   2   3    1.52    0.29
   9   2   3    2.63    0.76
   9   2   3    3.92    0.49
  10   2   3   -0.03    0.20
  10  -2  -2    0.40    0.30
   9  -2  -2   -0.23    0.20
   8  -2  -2    0.58    0.30
   8  -2  -2    0.68    0.25
   7  -2  -2    0.24    0.23
   7  -2  -2    0.67    0.24
  -7   2   2    0.20    0.12
  -7   2   2    0.59    0.28
  -7   2   2    0.34    0.13
   6  -2  -2    0.00    0.12
   6  -2  -2   -0.03    0.18
   6  -2  -2   -0.06    0.12
  -6   2   2   -0.15    0.08
  -6   2   2   -0.03    0.17
  -6   2   2   -0.13    0.10
   5  -2  -2    1.33    0.23
   5  -2  -2    1.71    0.33
   5  -2  -2    1.37    0.23
   5  -2  -2    1.36    0.28
   5  -2  -2    1.32    0.28
  -5   2   2    1.27    0.23
  -5   2   2    2.10    0.37
  -5   2   2    1.72    0.24
  -5   2   2    1.30    0.22
   4  -2  -2    0.17    0.11
   4  -2  -2    0.28    0.17
   4  -2  -2    0.11    0.13
   4  -2  -2    0.29    0.14
   4  -2  -2    0.07    0.10
  -4   2   2    0.06    0.05
  -4   2   2    0.20    0.12
  -4   2   2    0.04    0.13
  -4   2   2    0.04    0.10
   3  -2  -2    5.18    0.32
   3  -2  -2    5.17    0.37
   3  -2  -2    5.28    0.31
   3  -2  -2    5.86    0.49
   3  -2  -2    5.54    0.40
   3  -2  -2    4.94    0.44
  -3   2   2    5.23    0.35
  -3   2   2    5.64    0.40
  -3   2   2    5.09    0.29
  -3   2   2    5.07    0.34
   2  -2  -2   67.70    1.96
   2  -2  -2   69.32    2.03
   2  -2  -2   69.80    1.94
   2  -2  -2   69.55    2.17
   2  -2  -2   66.86    1.95
   2  -2  -2   68.01    2.08
   2  -2  -2   67.89    2.10
  -2   2   2   69.12    2.08
  -2   2   2   66.59    2.00
  -2   2   2   67.40    2.10
  -2   2   2   69.53    1.96
  -2   2   2   69.48    2.17
  -2   2   2   68.66    1.92
  -2   2   2   70.08    1.92
   1  -2  -2   36.91    1.21
   1  -2  -2   37.77    1.25
   1  -2  -2   38.97    1.21
   1  -2  -2   37.93    1.18
   1  -2  -2   38.44    1.13
   1  -2  -2   36.84    1.11
   1  -2  -2   38.05    1.13
  -1   2   2   37.79    1.26
  -1   2   2   37.84    1.11
  -1   2   2   37.52    1.17
  -1   2   2   39.37    1.22
  -1   2   2   37.92    1.14
  -1   2   2   38.48    1.22
  -1   2   2   38.96    1.13
   0  -2  -2    2.58    0.12
   0  -2  -2    3.20    0.19
   0  -2  -2    2.32    0.15
   0  -2  -2    2.59    0.11
   0  -2  -2    2.29    0.16
   0  -2  -2    2.45    0.17
   0  -2  -2    2.36    0.16
   0   2   2    2.19    0.14
   0   2   2    2.20    0.15
   0   2   2    2.25    0.18
   0   2   2    2.28    0.13
   0   2   2    2.40    0.17
   0   2   2    2.91    0.19
   0   2   2    2.28    0.16
  -1  -2  -2   46.08    1.36
   1   2   2   45.30    1.35
  -2  -2  -2   66.96    1.97
   2   2   2   66.85    1.96
   2   2   2   66.89    2.00
  -3  -2  -2    4.11    0.30
   3   2   2    4.68    0.31
   3   2   2    5.74    0.62
   3   2   2    4.46    0.34
  -4  -2  -2    0.01    0.09
   4   2   2    0.02    0.10
   4   2   2   -0.05    0.13
  -5  -2  -2    1.77    0.28
   5   2   2    1.51    0.15
   5   2   2    1.42    0.14
   5   2   2    1.24    0.37
  -6  -2  -2   -0.04    0.13
   6   2   2    0.01    0.08
   6   2   2    0.09    0.08
   6   2   2   -0.19    0.19
   6   2   2   -0.07    0.10
  -7  -2  -2    0.11    0.18
   7   2   2    0.54    0.36
   7   2   2    0.44    0.18
  -8  -2  -2    0.06    0.19
   8   2   2   -0.10    0.30
   8   2   2    0.37    0.20
   9   2   2   -0.02    0.19
   9   2   2   -0.48    0.34
  10   2   2    0.15    0.24
  10  -2  -1    0.32    0.31
   9  -2  -1    1.13    0.38
   8  -2  -1    1.57    0.30
   8  -2  -1    1.46    0.37
  -8   2   1    0.71    0.33
   7  -2  -1    3.93    0.54
   7  -2  -1    5.10    0.45
  -7   2   1    4.96    0.62
   6  -2  -1    0.29    0.20
   6  -2  -1    0.23    0.14
  -6   2   1    0.21    0.07
  -6   2   1    0.14    0.06
  -6   2   1    0.41    0.21
   5  -2  -1    6.07    0.44
   5  -2  -1    6.57    0.35
   5  -2  -1    7.03    0.49
   5  -2  -1    6.18    0.55
  -5   2   1    6.68    0.33
  -5   2   1    6.46    0.33
  -5   2   1    5.73    0.59
   4  -2  -1    3.35    0.34
   4  -2  -1    3.43    0.37
   4  -2  -1    3.85    0.39
   4  -2  -1    3.59    0.40
   4  -2  -1    3.01    0.22
  -4   2   1    3.48    0.24
  -4   2   1    3.56    0.24
  -4   2   1    3.63    0.42
   3  -2  -1    3.64    0.36
   3  -2  -1    3.49    0.24
   3  -2  -1    3.50    0.33
   3  -2  -1    3.61    0.21
   3  -2  -1    3.62    0.32
   3  -2  -1    3.22    0.31
  -3   2   1    3.60    0.24
  -3   2   1    4.44    0.40
  -3   2   1    3.70    0.26
  -3   2   1    3.38    0.23
   2  -2  -1    8.65    0.44
   2  -2  -1    8.67    0.42
   2  -2  -1    8.66    0.41
   2  -2  -1    8.85    0.35
   2  -2  -1    8.21    0.37
   2  -2  -1    8.92    0.43
  -2   2   1    9.08    0.39
  -2   2   1    8.99    0.31
  -2   2   1    9.52    0.33
  -2   2   1    8.74    0.39
  -2   2   1    8.94    0.45
  -2   2   1    9.17    0.42
   1  -2  -1   21.10    0.64
   1  -2  -1   21.20    0.67
   1  -2  -1   21.43    0.70
   1  -2  -1   21.49    0.72
   1  -2  -1   19.55    0.62
   1  -2  -1   20.88    0.69
   1  -2  -1   21.14    0.63
  -1   2   1   20.58    0.66
  -1   2   1   21.03    0.67
  -1   2   1   20.56    0.71
  -1   2   1   20.59    0.62
  -1   2   1   21.10    0.69
  -1   2   1   20.31    0.64
   0  -2  -1  105.88    2.76
   0  -2  -1  106.34    2.88
   0  -2  -1  108.84    2.80
   0  -2  -1  106.57    2.85
   0  -2  -1  106.34    2.76
   0  -2  -1  108.59    3.00
   0   2   1  106.27    2.76
   0   2   1  108.81    2.76
   0   2   1  106.33    2.77
   0   2   1  107.16    2.80
   0   2   1  104.82    2.88
   0   2   1  107.14    2.77
   0   2   1  108.12    2.88
   0   2   1  107.85    3.00
   0   2   1  106.43    2.86
  -1  -2  -1   20.08    0.62
   1   2   1   20.88    0.64
   1   2   1   20.27    0.62
  -2  -2  -1   11.08    0.64
  -2  -2  -1   10.67    0.44
   2   2   1   10.21    0.61
   2   2   1   10.41    0.43
  -3  -2  -1    3.37    0.31
   3   2   1    3.50    0.46
   3   2   1    3.85    0.28
  -4  -2  -1    3.64    0.38
   4   2   1    3.15    0.48
   4   2   1    3.43    0.20
   4   2   1    2.93    0.19
   4   2   1    3.48    0.23
   4   2   1    3.59    0.37
  -5  -2  -1    6.83    0.50
   5   2   1    6.76    0.38
   5   2   1    6.93    0.38
   5   2   1    7.10    0.82
   5   2   1    7.66    0.43
  -6  -2  -1    0.10    0.15
   6   2   1    0.21    0.12
   6   2   1    0.29    0.30
   6   2   1    0.18    0.14
  -7  -2  -1    7.73    0.75
   7   2   1    4.76    0.78
   7   2   1    4.63    0.51
  -8  -2  -1    1.13    0.36
   8   2   1    1.26    0.22
   8   2   1    1.13    0.31
   9   2   1    0.35    0.26
   9   2   1    0.41    0.18
  10   2   1    0.03    0.25
  10  -2   0   -0.22    0.21
   9  -2   0   -0.02    0.20
   9  -2   0   -0.16    0.13
   8  -2   0    2.79    0.35
   8  -2   0    3.30    0.49
  -8   2   0    3.04    0.54
   7  -2   0    0.02    0.16
  -7   2   0    0.04    0.16
   6  -2   0   13.28    0.72
   6  -2   0   12.87    0.70
  -6   2   0   12.73    0.82
   5  -2   0   -0.09    0.07
   5  -2   0    0.17    0.12
   5  -2   0    0.15    0.11
  -5   2   0   -0.04    0.13
   4  -2   0    2.12    0.25
   4  -2   0    2.54    0.42
   4  -2   0    1.67    0.22
   4  -2   0    2.26    0.33
   4  -2   0    2.08    0.25
  -4   2   0    1.91    0.29
   3  -2   0   -0.01    0.05
   3  -2   0    0.02    0.13
   3  -2   0   -0.04    0.05
   3  -2   0   -0.09    0.06
   3  -2   0    0.02    0.09
  -3   2   0   -0.06    0.06
  -3   2   0    0.03    0.03
  -3   2   0   -0.07    0.10
  -3   2   0    0.02    0.03
   2  -2   0  145.70    4.41
   2  -2   0  150.13    3.99
   2  -2   0  150.07    3.88
   2  -2   0  148.30    3.98
   2  -2   0  146.66    4.12
   2  -2   0  149.64    4.16
  -2   2   0  149.48    4.44
  -2   2   0  147.68    4.12
  -2   2   0  149.17    3.83
  -2   2   0  146.43    3.83
   1  -2   0   -0.03    0.03
   1  -2   0    0.01    0.04
   1  -2   0    0.03    0.04
   1  -2   0    0.00    0.03
  -1   2   0    0.01    0.04
  -1   2   0   -0.01    0.02
  -1   2   0    0.00    0.02
  -1   2   0   -0.01    0.05
  -1  -2   0   -0.03    0.02
  -1  -2   0    0.00    0.01
  -1  -2   0   -0.04    0.05
  -1  -2   0   -0.01    0.02
  -1  -2   0    0.00    0.04
   1   2   0   -0.01    0.02
   1   2   0    0.00    0.03
   1   2   0   -0.07    0.04
   1   2   0    0.03    0.04
  -2  -2   0  157.81    4.61
  -2  -2   0  152.43    3.90
  -2  -2   0  150.93    4.16
  -2  -2   0  150.51    3.91
   2   2   0  151.46    4.56
   2   2   0  145.93    4.21
   2   2   0  150.09    3.94
   2   2   0  146.93    4.15
   2   2   0  151.81    4.07
  -3  -2   0   -0.04    0.06
  -3  -2   0    0.00    0.03
  -3  -2   0    0.04    0.04
   3   2   0   -0.13    0.11
   3   2   0   -0.03    0.04
   3   2   0   -0.10    0.08
   3   2   0   -0.01    0.07
   3   2   0    0.06    0.06
  -4  -2   0    2.46    0.33
   4   2   0    1.79    0.22
   4   2   0    1.68    0.36
   4   2   0    2.19    0.30
   4   2   0    2.02    0.25
   4   2   0    2.16    0.25
  -5  -2   0   -0.02    0.12
   5   2   0   -0.03    0.08
   5   2   0    0.02    0.09
   5   2   0   -0.25    0.16
   5   2   0    0.05    0.11
   5   2   0   -0.02    0.04
  -6  -2   0   13.59    0.81
   6   2   0   12.47    0.71
   6   2   0   12.29    0.69
   6   2   0   11.24    1.10
  -7  -2   0    0.05    0.16
   7   2   0   -0.24    0.13
   7   2   0   -0.08    0.10
  -8  -2   0    3.26    0.55
   8   2   0    2.67    0.46
   8   2   0    2.93    0.35
   9   2   0   -0.23    0.17
   9   2   0    0.05    0.16
  10   2   0    0.14    0.29
  10  -2   1    0.42    0.30
   9  -2   1    0.42    0.25
   8  -2   1    1.07    0.28
  -8   2  -1    0.61    0.27
   7  -2   1    4.69    0.49
  -7   2  -1    6.52    0.70
   6  -2   1    0.22    0.13
   6  -2   1    0.36    0.15
   6  -2   1    0.54    0.32
   6  -2   1    0.24    0.14
  -6   2  -1    0.19    0.18
   5  -2   1    6.83    0.37
   5  -2   1    6.63    0.37
   5  -2   1    6.69    0.39
   5  -2   1    6.75    0.74
  -5   2  -1    6.83    0.62
   4  -2   1    3.37    0.38
   4  -2   1    2.92    0.20
   4  -2   1    3.86    0.50
   4  -2   1    3.15    0.19
  -4   2  -1    3.47    0.37
   3  -2   1    4.30    0.31
   3  -2   1    4.76    0.49
  -3   2  -1    3.68    0.35
  -3   2  -1    4.60    0.50
   2  -2   1   10.30    0.55
   2  -2   1   10.28    0.46
  -2   2  -1   10.28    0.56
  -2   2  -1   10.25    0.46
   1  -2   1   21.25    0.71
   1  -2   1   20.91    0.68
  -1   2  -1   20.15    0.70
  -1   2  -1   20.25    0.68
   0  -2   1  104.32    2.70
   0  -2   1  104.30    2.85
   0  -2   1  103.04    2.70
   0  -2   1  108.95    2.80
   0  -2   1  104.47    2.74
   0   2  -1  103.36    2.74
   0   2  -1  104.68    2.85
   0   2  -1  103.90    2.74
   0   2  -1  104.64    2.69
   0   2  -1  104.40    2.69
  -1  -2   1   20.82    0.66
  -1  -2   1   21.66    0.64
  -1  -2   1   21.17    0.65
  -1  -2   1   21.26    0.67
  -1  -2   1   20.62    0.67
  -1  -2   1   20.79    0.62
  -1  -2   1   21.06    0.70
   1   2  -1   21.02    0.64
   1   2  -1   21.25    0.71
   1   2  -1   21.13    0.67
   1   2  -1   21.20    0.63
   1   2  -1   20.64    0.65
   1   2  -1   20.55    0.70
  -2  -2   1    8.71    0.33
  -2  -2   1    9.20    0.42
  -2  -2   1    8.68    0.53
  -2  -2   1    9.02    0.45
  -2  -2   1    9.12    0.39
  -2  -2   1    8.70    0.39
  -2  -2   1    9.07    0.31
   2   2  -1    9.42    0.44
   2   2  -1    9.32    0.41
   2   2  -1    8.96    0.38
   2   2  -1    9.26    0.37
   2   2  -1    8.78    0.35
   2   2  -1    9.89    0.46
  -3  -2   1    3.90    0.25
  -3  -2   1    3.71    0.26
  -3  -2   1    3.55    0.24
  -3  -2   1    4.26    0.39
   3   2  -1    3.48    0.34
   3   2  -1    3.94    0.25
   3   2  -1    3.67    0.21
   3   2  -1    3.95    0.29
   3   2  -1    3.96    0.28
   3   2  -1    4.16    0.24
   3   2  -1    3.77    0.35
  -4  -2   1    3.73    0.25
  -4  -2   1    3.28    0.39
  -4  -2   1    3.48    0.25
  -4  -2   1    3.73    0.26
   4   2  -1    3.98    0.41
   4   2  -1    3.68    0.35
   4   2  -1    3.53    0.25
   4   2  -1    4.12    0.40
   4   2  -1    3.00    0.22
   4   2  -1    3.64    0.40
  -5  -2   1    6.54    0.33
  -5  -2   1    6.65    0.61
  -5  -2   1    6.41    0.34
   5   2  -1    6.19    0.44
   5   2  -1    6.27    0.55
   5   2  -1    7.11    0.39
   5   2  -1    6.96    0.36
   5   2  -1    6.32    0.47
  -6  -2   1    0.15    0.07
  -6  -2   1    0.17    0.18
  -6  -2   1    0.03    0.06
   6   2  -1   -0.13    0.16
   6   2  -1    0.08    0.12
  -7  -2   1    4.60    0.62
   7   2  -1    4.15    0.42
   7   2  -1    6.31    0.71
  -8  -2   1    1.54    0.44
   8   2  -1    1.00    0.25
   8   2  -1    1.80    0.42
   9   2  -1    0.73    0.33
  10   2  -1   -0.01    0.27
  10  -2   2    0.16    0.23
   9  -2   2    0.03    0.17
   8  -2   2    0.05    0.16
   8  -2   2    0.01    0.41
  -8   2  -2    0.24    0.23
   7  -2   2    0.37    0.30
   7  -2   2    0.08    0.14
  -7   2  -2    0.77    0.29
   6  -2   2    0.14    0.11
   6  -2   2   -0.26    0.17
   6  -2   2    0.05    0.08
   6  -2   2    0.15    0.09
  -6   2  -2   -0.04    0.14
   5  -2   2    1.58    0.12
   5  -2   2    1.76    0.40
  -5   2  -2    1.52    0.30
   4  -2   2    0.00    0.10
   4  -2   2    0.13    0.18
   4  -2   2   -0.06    0.11
  -4   2  -2    0.01    0.08
   3  -2   2    5.22    0.39
   3  -2   2    4.92    0.54
   3  -2   2    5.10    0.36
  -3   2  -2    5.48    0.37
   2  -2   2   68.33    2.32
   2  -2   2   70.08    2.06
   2  -2   2   68.83    2.10
  -2   2  -2   66.57    2.05
   1  -2   2   43.98    1.39
  -1   2  -2   45.50    1.40
   0  -2   2    2.49    0.17
   0  -2   2    2.98    0.21
   0  -2   2    2.82    0.13
   0  -2   2    2.70    0.17
   0  -2   2    2.80    0.15
   0   2  -2    2.60    0.11
   0   2  -2    2.56    0.17
   0   2  -2    2.50    0.15
   0   2  -2    2.64    0.11
   0   2  -2    2.13    0.21
  -1  -2   2   38.19    1.22
  -1  -2   2   38.01    1.13
  -1  -2   2   36.85    1.20
  -1  -2   2   37.45    1.18
  -1  -2   2   38.18    1.16
  -1  -2   2   39.14    1.11
  -1  -2   2   38.97    1.18
   1   2  -2   39.11    1.15
   1   2  -2   36.08    1.10
   1   2  -2   39.13    1.14
   1   2  -2   37.36    1.18
   1   2  -2   38.57    1.22
   1   2  -2   38.64    1.22
  -2  -2   2   67.91    1.89
  -2  -2   2   67.57    1.99
  -2  -2   2   67.64    1.94
  -2  -2   2   66.71    2.07
  -2  -2   2   69.86    2.14
  -2  -2   2   68.92    2.05
  -2  -2   2   67.13    1.91
   2   2  -2   68.07    1.91
   2   2  -2   65.11    1.95
   2   2  -2   67.91    1.94
   2   2  -2   68.24    2.07
   2   2  -2   68.02    2.00
   2   2  -2   68.86    2.08
  -3  -2   2    4.62    0.28
  -3  -2   2    4.67    0.43
  -3  -2   2    4.39    0.31
  -3  -2   2    5.10    0.35
   3   2  -2    4.55    0.43
   3   2  -2    4.62    0.31
   3   2  -2    5.16    0.30
   3   2  -2    4.90    0.44
   3   2  -2    4.96    0.36
  -4  -2   2    0.20    0.12
  -4  -2   2    0.24    0.16
  -4  -2   2    0.10    0.12
  -4  -2   2    0.01    0.04
   4   2  -2    0.31    0.17
   4   2  -2    0.06    0.11
   4   2  -2    0.06    0.09
   4   2  -2    0.25    0.14
   4   2  -2    0.38    0.19
  -5  -2   2    1.55    0.32
  -5  -2   2    1.25    0.21
  -5  -2   2    1.74    0.25
  -5  -2   2    1.27    0.22
   5   2  -2    1.30    0.28
   5   2  -2    1.07    0.20
   5   2  -2    1.00    0.26
   5   2  -2    1.11    0.22
  -6  -2   2   -0.28    0.12
  -6  -2   2    0.05    0.11
  -6  -2   2    0.09    0.11
   6   2  -2    0.07    0.13
   6   2  -2   -0.02    0.11
   6   2  -2    0.10    0.19
  -7  -2   2    0.28    0.12
  -7  -2   2    0.29    0.25
   7   2  -2    0.03    0.15
   7   2  -2    0.34    0.24
  -8  -2   2    0.64    0.29
   8   2  -2    0.27    0.28
   8   2  -2    0.41    0.21
   9   2  -2    0.05    0.27
  10   2  -2    0.27    0.29
  10  -2   3    0.11    0.21
   9  -2   3    2.19    0.72
   9  -2   3    3.77    0.47
   8  -2   3    1.04    0.45
   8  -2   3    1.67    0.29
   8  -2   3    1.70    0.46
  -8   2  -3    1.50    0.42
   7  -2   3    2.01    0.45
   7  -2   3    2.28    0.26
   7  -2   3    1.57    0.50
  -7   2  -3    2.26    0.46
   6  -2   3    0.88    0.34
   6  -2   3    0.67    0.29
  -6   2  -3    0.77    0.26
   5  -2   3    3.93    0.61
   5  -2   3    3.81    0.49
  -5   2  -3    3.18    0.42
   4  -2   3    1.51    0.29
   4  -2   3    1.60    0.38
   4  -2   3    1.71    0.29
  -4   2  -3    1.96    0.30
   3  -2   3    0.22    0.17
   3  -2   3    0.19    0.11
   3  -2   3    0.43    0.15
  -3   2  -3    0.25    0.13
   2  -2   3   26.62    1.02
   2  -2   3   27.32    0.99
  -2   2  -3   27.36    1.04
   1  -2   3  122.10    3.21
   1  -2   3  118.69    3.21
   1  -2   3  114.82    3.41
  -1   2  -3  119.54    3.42
   0  -2   3  194.84    5.18
   0  -2   3  191.91    5.06
   0  -2   3  199.18    5.09
   0  -2   3  196.03    5.30
   0   2  -3  201.15    5.17
   0   2  -3  187.02    5.20
   0   2  -3  197.20    5.40
  -1  -2   3  132.47    3.74
  -1  -2   3  130.45    3.70
  -1  -2   3  132.04    3.61
  -1  -2   3  129.23    3.60
  -1  -2   3  131.18    3.54
  -1  -2   3  128.18    3.49
  -1  -2   3  132.08    3.53
   1   2  -3  130.63    3.48
   1   2  -3  126.94    3.68
   1   2  -3  128.81    3.59
   1   2  -3  130.44    3.51
   1   2  -3  131.51    3.72
   1   2  -3  130.18    3.52
  -2  -2   3   24.32    0.93
  -2  -2   3   23.64    0.99
  -2  -2   3   25.11    0.86
  -2  -2   3   23.85    0.96
  -2  -2   3   25.13    0.91
  -2  -2   3   23.82    0.96
  -2  -2   3   24.88    0.84
   2   2  -3   24.04    0.88
   2   2  -3   23.93    0.96
   2   2  -3   24.62    0.94
   2   2  -3   24.29    0.84
   2   2  -3   24.87    0.87
   2   2  -3   24.95    0.98
  -3  -2   3    0.11    0.12
  -3  -2   3    0.15    0.15
  -3  -2   3    0.21    0.14
  -3  -2   3    0.25    0.11
  -3  -2   3    0.31    0.15
  -3  -2   3    0.24    0.15
   3   2  -3    0.08    0.12
   3   2  -3    0.17    0.13
   3   2  -3    0.16    0.15
   3   2  -3    0.27    0.11
   3   2  -3    0.32    0.14
  -4  -2   3    1.40    0.27
  -4  -2   3    1.35    0.20
  -4  -2   3    1.77    0.28
  -4  -2   3    1.42    0.30
  -4  -2   3    1.74    0.28
   4   2  -3    1.24    0.22
   4   2  -3    1.24    0.21
   4   2  -3    1.38    0.29
   4   2  -3    1.16    0.26
  -5  -2   3    2.75    0.36
  -5  -2   3    2.77    0.38
  -5  -2   3    3.53    0.48
   5   2  -3    3.55    0.38
   5   2  -3    3.44    0.48
   5   2  -3    2.65    0.34
   5   2  -3    2.94    0.44
  -6  -2   3    0.67    0.27
  -6  -2   3    0.97    0.24
   6   2  -3    1.01    0.26
   6   2  -3    1.14    0.34
   6   2  -3    1.13    0.26
  -7  -2   3    1.97    0.44
  -7  -2   3    1.92    0.31
   7   2  -3    2.21    0.47
   7   2  -3    1.46    0.32
  -8  -2   3    1.72    0.26
   8   2  -3    1.46    0.34
   8   2  -3    1.60    0.46
   9   2  -3    3.97    0.70
  10   2  -3   -0.18    0.27
  10  -2   4    0.48    0.22
   9  -2   4    0.01    0.14
   9  -2   4   -0.12    0.38
   8  -2   4    0.23    0.24
   8  -2   4    0.36    0.15
   8  -2   4    0.58    0.42
  -8   2  -4    0.12    0.24
   7  -2   4    0.23    0.20
   7  -2   4    0.44    0.29
  -7   2  -4   -0.27    0.12
   6  -2   4    0.01    0.23
   6  -2   4    0.25    0.20
  -6   2  -4    0.08    0.18
   5  -2   4    5.87    0.80
   5  -2   4    8.07    0.75
  -5   2  -4    6.93    0.63
   4  -2   4    0.35    0.23
   4  -2   4    0.26    0.16
   3  -2   4   45.33    1.65
   3  -2   4   44.22    1.58
  -3   2  -4   46.90    1.68
   2  -2   4    0.27    0.13
   2  -2   4    0.14    0.04
   2  -2   4    0.22    0.12
   2  -2   4    0.14    0.04
  -2   2  -4    0.04    0.09
   1  -2   4    6.06    0.32
   1  -2   4    6.27    0.32
   1  -2   4    5.42    0.38
   1  -2   4    5.89    0.25
  -1   2  -4    5.55    0.22
  -1   2  -4    5.49    0.39
  -1   2  -4    5.89    0.22
   0  -2   4   83.88    2.33
   0  -2   4   84.24    2.57
   0  -2   4   85.21    2.43
   0  -2   4   84.20    2.49
   0   2  -4   82.86    2.39
   0   2  -4   83.60    2.57
   0   2  -4   86.49    2.34
  -1  -2   4    8.05    0.49
  -1  -2   4    7.65    0.46
  -1  -2   4    8.51    0.46
  -1  -2   4    7.85    0.42
  -1  -2   4    7.43    0.47
  -1  -2   4    7.90    0.47
   1   2  -4    8.39    0.47
   1   2  -4    7.54    0.38
   1   2  -4    7.80    0.36
   1   2  -4    7.73    0.46
   1   2  -4    8.19    0.49
  -2  -2   4    0.10    0.14
  -2  -2   4    0.09    0.11
  -2  -2   4    0.38    0.18
  -2  -2   4    0.04    0.15
  -2  -2   4    0.00    0.10
   2   2  -4    0.04    0.10
   2   2  -4   -0.09    0.10
   2   2  -4    0.10    0.12
   2   2  -4    0.26    0.14
   2   2  -4    0.04    0.09
   2   2  -4    0.16    0.14
  -3  -2   4   42.93    1.63
  -3  -2   4   42.31    1.50
  -3  -2   4   43.78    1.42
  -3  -2   4   44.70    1.63
  -3  -2   4   45.23    1.69
  -3  -2   4   43.40    1.55
   3   2  -4   44.09    1.48
   3   2  -4   43.91    1.64
   3   2  -4   44.59    1.59
   3   2  -4   43.73    1.44
  -4  -2   4   -0.01    0.17
  -4  -2   4    0.42    0.15
  -4  -2   4    0.49    0.25
  -4  -2   4    0.48    0.19
  -4  -2   4    0.50    0.21
  -4  -2   4    0.39    0.17
   4   2  -4    0.91    0.28
   4   2  -4    0.58    0.24
   4   2  -4    0.42    0.17
   4   2  -4    0.08    0.15
  -5  -2   4    5.54    0.40
  -5  -2   4    5.92    0.38
  -5  -2   4    5.89    0.62
  -5  -2   4    4.11    0.56
  -5  -2   4    6.12    0.59
   5   2  -4    6.64    0.58
   5   2  -4    5.17    0.51
   5   2  -4    5.95    0.64
   5   2  -4    5.69    0.65
  -6  -2   4    0.16    0.22
  -6  -2   4    0.22    0.18
   6   2  -4    0.17    0.18
   6   2  -4   -0.09    0.19
   6   2  -4   -0.12    0.18
  -7  -2   4    0.25    0.29
  -7  -2   4    0.08    0.16
   7   2  -4    0.10    0.20
   7   2  -4    0.46    0.28
  -8  -2   4    0.24    0.19
   8   2  -4    0.20    0.25
   8   2  -4    0.21    0.30
  -9  -2   4    0.06    0.15
   9   2  -4   -0.33    0.22
  10   2  -4    0.13    0.36
   9  -2   5    0.13    0.14
   8  -2   5   -0.09    0.28
  -8   2  -5   -0.03    0.23
   7  -2   5    0.27    0.26
   7  -2   5   -0.02    0.16
  -7   2  -5    0.31    0.23
   6  -2   5    5.90    0.87
   6  -2   5    4.26    0.58
   5  -2   5    0.27    0.17
   5  -2   5    0.88    0.37
   4  -2   5    2.09    0.36
   4  -2   5    2.39    0.50
   3  -2   5    6.24    0.55
   3  -2   5    6.07    0.56
   2  -2   5   87.25    2.49
   2  -2   5   87.26    2.50
   2  -2   5   88.65    2.79
  -2   2  -5   91.41    2.83
   1  -2   5    6.09    0.34
   1  -2   5    6.18    0.25
   1  -2   5    7.09    0.41
   1  -2   5    5.43    0.36
   1  -2   5    6.37    0.45
   1  -2   5    6.50    0.39
  -1   2  -5    7.06    0.29
  -1   2  -5    6.88    0.29
  -1   2  -5    5.94    0.44
   0  -2   5   20.26    0.75
   0  -2   5   19.74    0.74
   0  -2   5   20.64    0.83
   0  -2   5   19.12    0.84
   0  -2   5   20.41    0.90
   0   2  -5   20.89    0.91
   0   2  -5   20.85    0.80
   0   2  -5   19.95    0.64
   0   2  -5   19.26    0.77
  -1  -2   5    9.47    0.56
  -1  -2   5    9.50    0.59
  -1  -2   5    8.84    0.52
  -1  -2   5    9.32    0.55
  -1  -2   5    9.14    0.49
  -1  -2   5    8.99    0.56
   1   2  -5   10.76    0.61
   1   2  -5    9.37    0.41
   1   2  -5    8.61    0.52
   1   2  -5    8.09    0.52
   1   2  -5    8.47    0.48
   1   2  -5   10.34    0.44
  -2  -2   5   73.86    2.47
  -2  -2   5   79.17    2.37
  -2  -2   5   73.61    2.57
  -2  -2   5   76.07    2.50
  -2  -2   5   74.53    2.40
   2   2  -5   77.39    2.29
   2   2  -5   76.07    2.41
   2   2  -5   74.32    2.21
   2   2  -5   75.28    2.47
   2   2  -5   74.31    2.25
  -3  -2   5    5.92    0.58
  -3  -2   5    5.44    0.59
  -3  -2   5    6.99    0.66
  -3  -2   5    8.08    0.66
  -3  -2   5    5.96    0.59
   3   2  -5    6.15    0.52
   3   2  -5    7.26    0.68
   3   2  -5    7.53    0.46
   3   2  -5    6.15    0.60
  -4  -2   5    1.95    0.35
  -4  -2   5    2.22    0.31
  -4  -2   5    2.32    0.40
  -4  -2   5    1.94    0.40
  -4  -2   5    2.26    0.38
  -4  -2   5    2.29    0.40
   4   2  -5    1.68    0.30
   4   2  -5    1.73    0.36
   4   2  -5    2.15    0.32
   4   2  -5    1.87    0.39
  -5  -2   5    0.67    0.27
  -5  -2   5    0.85    0.27
  -5  -2   5    0.79    0.31
   5   2  -5    0.60    0.24
   5   2  -5    0.84    0.31
   5   2  -5    0.35    0.26
   5   2  -5    0.69    0.23
  -6  -2   5    5.71    0.62
  -6  -2   5    5.50    0.43
  -6  -2   5    4.70    0.65
   6   2  -5    6.13    0.61
   6   2  -5    5.64    0.73
   6   2  -5    6.02    0.64
  -7  -2   5   -0.07    0.15
   7   2  -5   -0.08    0.18
   7   2  -5    0.36    0.22
   7   2  -5   -0.32    0.17
  -8  -2   5    0.09    0.19
   8   2  -5    0.32    0.29
   8   2  -5    0.57    0.30
  -9  -2   5    0.86    0.29
   9   2  -5    0.51    0.37
   9  -2   6    0.17    0.13
   8  -2   6    0.24    0.31
   7  -2   6    0.82    0.41
   7  -2   6    1.17    0.36
   6  -2   6    0.36    0.23
   6  -2   6    0.47    0.31
   5  -2   6    0.02    0.24
   5  -2   6    0.44    0.20
   4  -2   6    1.83    0.36
   3  -2   6    0.41    0.19
   3  -2   6    0.33    0.10
   3  -2   6    0.32    0.09
   3  -2   6    0.43    0.11
   2  -2   6    6.44    0.39
   2  -2   6    7.32    0.32
   2  -2   6    5.95    0.39
   2  -2   6    7.46    0.55
   1  -2   6    6.98    0.44
   1  -2   6    5.65    0.54
   1  -2   6    6.37    0.33
   1  -2   6    6.52    0.43
  -1   2  -6    5.86    0.30
  -1   2  -6    6.82    0.31
   0  -2   6    1.07    0.27
   0  -2   6    0.99    0.21
   0  -2   6    1.92    0.30
   0  -2   6    1.05    0.24
   0  -2   6    1.49    0.23
   0  -2   6    1.29    0.25
   0   2  -6    1.37    0.22
   0   2  -6    1.18    0.22
  -1  -2   6   10.18    0.62
  -1  -2   6    9.84    0.59
  -1  -2   6    8.69    0.60
  -1  -2   6    9.36    0.54
  -1  -2   6    9.22    0.64
   1   2  -6    8.48    0.56
   1   2  -6    8.77    0.51
   1   2  -6    9.06    0.41
   1   2  -6    9.41    0.40
   1   2  -6    9.18    0.56
  -2  -2   6    5.76    0.59
  -2  -2   6    4.86    0.55
  -2  -2   6    6.31    0.57
  -2  -2   6    4.86    0.58
  -2  -2   6    6.28    0.63
   2   2  -6    5.37    0.55
   2   2  -6    5.96    0.38
   2   2  -6    5.50    0.45
   2   2  -6    3.97    0.48
  -3  -2   6    0.38    0.27
  -3  -2   6   -0.11    0.15
  -3  -2   6   -0.01    0.15
  -3  -2   6    0.14    0.20
  -3  -2   6    0.15    0.23
   3   2  -6    0.13    0.19
   3   2  -6    0.22    0.15
   3   2  -6   -0.02    0.17
   3   2  -6    0.00    0.13
  -4  -2   6    2.35    0.44
  -4  -2   6    3.10    0.49
  -4  -2   6    3.00    0.48
  -4  -2   6    2.44    0.47
  -4  -2   6    2.75    0.48
   4   2  -6    2.24    0.36
   4   2  -6    1.16    0.33
   4   2  -6    2.37    0.36
   4   2  -6    2.59    0.46
  -5  -2   6   -0.21    0.19
  -5  -2   6   -0.42    0.19
  -5  -2   6   -0.06    0.22
   5   2  -6   -0.08    0.20
   5   2  -6   -0.05    0.20
   5   2  -6    0.09    0.17
   5   2  -6    0.31    0.24
  -6  -2   6    0.07    0.28
  -6  -2   6    0.41    0.23
  -6  -2   6    0.07    0.20
   6   2  -6    0.17    0.22
   6   2  -6    0.46    0.25
   6   2  -6    0.94    0.37
  -7  -2   6    0.57    0.31
   7   2  -6    0.85    0.31
   7   2  -6    0.57    0.34
   7   2  -6    0.58    0.27
  -8  -2   6    0.02    0.22
   8   2  -6   -0.07    0.21
   8   2  -6    0.45    0.35
   8   2  -6    0.06    0.24
  -9  -2   6    0.87    0.32
   9   2  -6   -0.05    0.31
   7  -2   7    0.28    0.25
   7  -2   7    1.75    0.56
   6  -2   7    1.02    0.31
   6  -2   7    1.64    0.53
   5  -2   7    0.24    0.28
   5  -2   7    0.42    0.23
   4  -2   7    0.36    0.13
   4  -2   7    0.51    0.12
   4  -2   7    0.10    0.18
   3  -2   7    1.95    0.26
   3  -2   7    1.99    0.38
   2  -2   7   11.14    0.73
   2  -2   7   12.10    0.57
   2  -2   7   12.08    0.63
   1  -2   7    1.28    0.27
   1  -2   7    2.04    0.26
   1  -2   7    2.40    0.39
  -1   2  -7    1.75    0.19
  -1   2  -7    1.79    0.19
   0  -2   7    0.56    0.24
   0  -2   7    0.90    0.25
   0  -2   7    1.19    0.27
   0  -2   7    0.79    0.22
   0  -2   7    0.36    0.21
   0  -2   7    0.51    0.21
   0   2  -7    0.59    0.17
   0   2  -7    0.84    0.21
  -1  -2   7    1.83    0.35
  -1  -2   7    1.84    0.35
  -1  -2   7    1.81    0.40
  -1  -2   7    1.24    0.30
   1   2  -7    1.23    0.14
   1   2  -7    1.32    0.23
   1   2  -7    1.14    0.27
   1   2  -7    1.30    0.15
  -2  -2   7   14.92    0.88
  -2  -2   7   14.19    0.90
  -2  -2   7   14.54    0.88
  -2  -2   7   14.01    0.93
  -2  -2   7   13.83    0.89
   2   2  -7   16.04    0.67
   2   2  -7   13.96    0.79
   2   2  -7   16.67    0.91
  -3  -2   7    3.05    0.49
  -3  -2   7    2.56    0.48
  -3  -2   7    2.70    0.49
  -3  -2   7    2.35    0.46
  -3  -2   7    2.07    0.44
   3   2  -7    2.21    0.32
   3   2  -7    2.78    0.49
  -4  -2   7   -0.09    0.22
  -4  -2   7    0.50    0.30
  -4  -2   7    0.22    0.22
  -4  -2   7   -0.02    0.28
  -4  -2   7   -0.20    0.16
   4   2  -7    0.10    0.17
   4   2  -7    0.18    0.23
   4   2  -7    0.48    0.22
   4   2  -7    0.06    0.21
  -5  -2   7    0.12    0.25
  -5  -2   7    0.01    0.21
  -5  -2   7    0.00    0.25
   5   2  -7    0.07    0.21
   5   2  -7    0.00    0.16
   5   2  -7   -0.28    0.18
   5   2  -7    0.03    0.23
  -6  -2   7    1.13    0.37
  -6  -2   7    0.49    0.29
   6   2  -7    0.49    0.32
   6   2  -7    0.72    0.27
   6   2  -7    0.60    0.29
  -7  -2   7    0.64    0.25
  -7  -2   7    0.73    0.34
   7   2  -7    0.75    0.33
   7   2  -7    0.37    0.31
   7   2  -7    0.61    0.37
  -8  -2   7    0.05    0.24
   8   2  -7    0.13    0.33
   8   2  -7   -0.04    0.29
  -9  -2   7    0.28    0.28
   9   2  -7    0.27    0.42
   6  -2   8    1.18    0.35
   6  -2   8    0.89    0.14
   6  -2   8    0.81    0.43
   5  -2   8    1.54    0.38
   5  -2   8    2.18    0.25
   5  -2   8    1.95    0.59
   4  -2   8    0.25    0.17
   4  -2   8   -0.10    0.09
   3  -2   8    0.86    0.28
   3  -2   8    1.10    0.23
   2  -2   8    5.89    0.66
   2  -2   8    7.63    0.54
   1  -2   8    0.79    0.26
   1  -2   8    0.91    0.32
  -1   2  -8    0.81    0.14
  -1   2  -8    0.91    0.14
   0  -2   8    1.03    0.34
   0  -2   8    0.81    0.26
   0  -2   8    0.40    0.20
   0   2  -8    0.66    0.20
  -1  -2   8    1.11    0.34
  -1  -2   8    1.67    0.41
  -1  -2   8    1.36    0.34
   1   2  -8    1.13    0.29
   1   2  -8    1.01    0.21
  -2  -2   8    7.42    0.81
  -2  -2   8    7.33    0.80
  -2  -2   8    6.32    0.67
  -2  -2   8    7.01    0.74
  -2  -2   8    5.80    0.70
   2   2  -8    6.33    0.66
   2   2  -8    6.71    0.41
  -3  -2   8   -0.01    0.27
  -3  -2   8    0.16    0.23
  -3  -2   8   -0.16    0.28
  -3  -2   8    0.52    0.28
  -3  -2   8    0.09    0.22
   3   2  -8   -0.04    0.20
   3   2  -8    0.33    0.17
  -4  -2   8   -0.21    0.21
  -4  -2   8    0.11    0.30
  -4  -2   8    0.04    0.25
  -4  -2   8   -0.13    0.19
   4   2  -8    0.27    0.25
   4   2  -8   -0.10    0.14
  -5  -2   8    0.63    0.34
  -5  -2   8    1.28    0.42
   5   2  -8    1.13    0.30
   5   2  -8    1.11    0.38
  -6  -2   8    1.05    0.37
  -6  -2   8    0.64    0.33
   6   2  -8    1.78    0.40
  -7  -2   8    0.37    0.33
  -7  -2   8   -0.19    0.23
  -8  -2   8    0.16    0.29
   7  -2   9    0.43    0.15
   6  -2   9    0.86    0.48
   5  -2   9   -0.05    0.11
   5  -2   9    0.30    0.26
   4  -2   9   -0.02    0.13
   4  -2   9    0.23    0.24
   3  -2   9    0.06    0.14
   3  -2   9    0.20    0.25
   2  -2   9    0.32    0.18
   2  -2   9    0.63    0.26
   1  -2   9    3.66    0.58
   1  -2   9    4.20    0.54
  -1   2  -9    3.66    0.20
  -1   2  -9    3.74    0.20
   0  -2   9    1.51    0.42
   0  -2   9    0.80    0.29
   0   2  -9    1.60    0.29
  -1  -2   9    3.57    0.57
  -1  -2   9    2.85    0.52
  -1  -2   9    4.32    0.58
  -1  -2   9    3.95    0.60
   1   2  -9    3.36    0.48
  -2  -2   9    0.35    0.32
  -2  -2   9    0.03    0.19
  -2  -2   9    0.01    0.29
  -2  -2   9   -0.10    0.24
   2   2  -9    0.13    0.21
   2   2  -9    0.18    0.11
  -3  -2   9   -0.03    0.29
  -3  -2   9   -0.20    0.24
  -3  -2   9   -0.23    0.20
  -3  -2   9    0.15    0.23
   3   2  -9    0.16    0.15
   3   2  -9    0.32    0.25
  -4  -2   9    0.37    0.31
  -4  -2   9    0.04    0.33
   4   2  -9    0.23    0.17
   4   2  -9   -0.14    0.21
  -5  -2   9    0.10    0.34
  -5  -2   9    0.24    0.30
   5   2  -9   -0.02    0.28
   5   2  -9    0.28    0.22
  -6  -2   9   -0.06    0.30
   6   2  -9   -0.38    0.24
  -7  -2   9    0.85    0.39
   7  -2  10    0.29    0.18
   6  -2  10    0.54    0.20
   5  -2  10    0.14    0.17
   4  -2  10    1.09    0.37
   4  -2  10    0.31    0.21
   3  -2  10    0.40    0.24
   3  -2  10    0.18    0.16
   2  -2  10    1.95    0.40
   2  -2  10    0.58    0.33
   1  -2  10   -0.15    0.21
   1  -2  10   -0.17    0.15
   0  -2  10    2.40    0.52
   0  -2  10    3.27    0.57
   0   2 -10    2.26    0.33
  -1  -2  10    0.05    0.22
  -1  -2  10   -0.16    0.26
  -1  -2  10    0.16    0.23
   1   2 -10    0.36    0.20
  -2  -2  10    2.06    0.49
  -2  -2  10    2.26    0.50
  -2  -2  10    2.48    0.56
   2   2 -10    1.89    0.43
  -3  -2  10    0.22    0.29
  -3  -2  10    0.07    0.26
  -3  -2  10    0.01    0.37
   3   2 -10   -0.09    0.12
   3   2 -10   -0.02    0.22
  -4  -2  10   -0.02    0.36
   4   2 -10    0.47    0.22
   4   2 -10    0.35    0.30
  -5  -2  10    0.09    0.34
   5   2 -10   -0.25    0.25
  -6  -2  10    0.14    0.34
   6   2 -10    1.17    0.48
  -7  -2  10    0.39    0.35
   6  -2  11   -0.01    0.17
   5  -2  11    0.04    0.19
   4  -2  11    0.37    0.24
   3  -2  11    1.21    0.37
   2  -2  11    0.31    0.24
   1  -2  11    0.14    0.24
   0  -2  11    1.26    0.41
   0  -2  11    0.92    0.42
   0   2 -11    0.91    0.23
  -1  -2  11    0.44    0.35
  -1  -2  11    0.24    0.29
   1   2 -11    0.59    0.25
  -2  -2  11   -0.10    0.25
  -2  -2  11   -0.34    0.25
  -2  -2  11   -0.20    0.33
   2   2 -11    0.51    0.27
  -3  -2  11    1.11    0.43
  -3  -2  11    0.82    0.48
   3   2 -11    0.52    0.30
   4   2 -11    0.32    0.31
   5   2 -11   -0.16    0.30
   6   2 -11    0.62    0.44
   4  -2  12    1.64    0.41
   3  -2  12    0.23    0.22
   2  -2  12    0.13    0.25
   1  -2  12    0.00    0.25
   0  -2  12    0.30    0.30
   0   2 -12    0.18    0.16
  -1  -2  12    0.48    0.34
   1   2 -12    0.07    0.23
  -2  -2  12    0.16    0.32
   2   2 -12   -0.01    0.22
   3   2 -12    0.48    0.32
   4   2 -12    1.51    0.47
   2  -2  13    0.02    0.26
   1  -2  13    2.10    0.57
   0  -2  13   -0.30    0.25
  -1  -2  13    2.59    0.69
   1   2 -13    1.70    0.38
  -2  -2  13    0.28    0.36
   2   2 -13    0.24    0.26
   2  -3 -13    0.30    0.29
  -2   3  13    0.79    0.46
   1  -3 -13    0.12    0.23
  -1   3  13    0.20    0.33
   0   3  13    0.35    0.32
   1   3  13    0.47    0.35
   2   3  13   -0.09    0.23
   4  -3 -12    0.38    0.35
   3  -3 -12    0.18    0.26
   2  -3 -12    0.07    0.25
  -2   3  12    0.09    0.29
   1  -3 -12    0.61    0.28
  -1   3  12    0.62    0.35
   0  -3 -12    0.06    0.15
   0   3  12    0.33    0.27
   1   3  12   -0.09    0.22
   2   3  12   -0.05    0.21
   3   3  12    0.32    0.26
   4   3  12    0.00    0.21
   6  -3 -11    0.50    0.40
   5  -3 -11   -0.21    0.25
   4  -3 -11    0.76    0.36
   3  -3 -11    0.15    0.27
  -3   3  11    0.00    0.28
  -3   3  11   -0.10    0.37
   2  -3 -11    2.25    0.46
  -2   3  11    2.17    0.57
  -2   3  11    3.02    0.64
  -2   3  11    2.14    0.57
   1  -3 -11    0.07    0.19
  -1   3  11    0.04    0.27
  -1   3  11   -0.06    0.22
   0  -3 -11    0.09    0.16
   0   3  11   -0.03    0.22
   0   3  11   -0.13    0.21
   1   3  11    0.12    0.23
   1   3  11    0.04    0.30
   2   3  11    2.74    0.53
   3   3  11    0.14    0.20
   4   3  11    0.40    0.26
   5   3  11    0.13    0.18
   6   3  11    1.10    0.30
  -7   3  10   -0.22    0.28
   6  -3 -10    0.13    0.32
  -6   3  10    0.01    0.29
   5  -3 -10    0.44    0.36
  -5   3  10    0.72    0.41
   4  -3 -10   -0.03    0.25
   4  -3 -10    0.28    0.18
  -4   3  10   -0.62    0.31
   3  -3 -10    0.27    0.27
   3  -3 -10    0.36    0.17
  -3   3  10   -0.03    0.29
  -3   3  10   -0.03    0.25
  -3   3  10    0.06    0.36
   2  -3 -10    0.88    0.32
  -2   3  10    0.44    0.29
  -2   3  10    0.58    0.33
  -2   3  10    0.94    0.39
  -2   3  10    1.35    0.41
   1  -3 -10    0.24    0.21
  -1   3  10    0.25    0.27
  -1   3  10   -0.05    0.28
  -1   3  10    0.20    0.28
   0  -3 -10    0.33    0.17
   0   3  10    0.32    0.23
   0   3  10    0.34    0.26
   0   3  10    0.32    0.23
   1   3  10   -0.09    0.17
   1   3  10   -0.05    0.25
   1   3  10    0.08    0.21
   2   3  10    1.19    0.34
   2   3  10    0.84    0.29
   2   3  10    1.04    0.36
   3   3  10    0.60    0.29
   3   3  10    0.25    0.21
   4   3  10   -0.01    0.13
   5   3  10    1.26    0.30
   6   3  10    0.05    0.16
   7   3  10    0.05    0.14
  -7   3   9    0.04    0.29
   6  -3  -9    0.29    0.35
  -6   3   9    0.26    0.29
   5  -3  -9    1.61    0.36
   5  -3  -9    2.27    0.53
  -5   3   9    1.58    0.46
  -5   3   9    1.60    0.50
   4  -3  -9   -0.09    0.23
   4  -3  -9    0.05    0.16
  -4   3   9    0.33    0.38
  -4   3   9   -0.13    0.22
   3  -3  -9    2.02    0.44
   3  -3  -9    2.06    0.30
  -3   3   9    1.57    0.45
  -3   3   9    1.57    0.45
  -3   3   9    1.85    0.47
  -3   3   9    1.64    0.45
   2  -3  -9    3.49    0.54
   2  -3  -9    3.32    0.29
  -2   3   9    4.79    0.70
  -2   3   9    3.96    0.56
  -2   3   9    3.75    0.63
  -2   3   9    3.89    0.60
   1  -3  -9    0.10    0.17
  -1   3   9    0.45    0.25
  -1   3   9    0.40    0.28
  -1   3   9    0.40    0.27
  -1   3   9    0.19    0.26
   0  -3  -9    0.19    0.16
   0   3   9    0.61    0.27
   0   3   9    0.03    0.20
   0   3   9    0.11    0.22
  -1  -3  -9    0.20    0.09
  -1  -3  -9    0.13    0.08
   1   3   9    0.31    0.23
   1   3   9    0.68    0.29
   1   3   9    0.39    0.22
   2   3   9    5.56    0.65
   2   3   9    4.88    0.57
   3   3   9    2.56    0.39
   3   3   9    2.62    0.45
   4   3   9    0.24    0.21
   4   3   9    0.09    0.14
   5   3   9    1.08    0.24
   6   3   9   -0.14    0.32
   6   3   9    0.02    0.11
   7   3   9   -0.03    0.11
  -8   3   8    0.09    0.30
  -7   3   8   -0.43    0.22
  -7   3   8   -0.20    0.22
   6  -3  -8    1.56    0.37
  -6   3   8    1.29    0.43
  -6   3   8    0.92    0.37
   5  -3  -8    4.07    0.51
   5  -3  -8    5.03    0.75
  -5   3   8    4.41    0.62
  -5   3   8    3.55    0.59
   4  -3  -8   -0.02    0.22
   4  -3  -8    0.17    0.18
  -4   3   8    0.13    0.24
  -4   3   8   -0.01    0.25
  -4   3   8   -0.24    0.28
   3  -3  -8   12.05    0.88
   3  -3  -8   11.54    0.66
  -3   3   8   13.96    1.01
  -3   3   8   14.04    0.98
  -3   3   8   14.26    0.96
  -3   3   8   13.46    0.92
  -3   3   8   13.08    0.91
   2  -3  -8    0.44    0.16
   2  -3  -8    0.45    0.24
  -2   3   8    0.26    0.29
  -2   3   8    0.84    0.30
  -2   3   8    0.69    0.34
  -2   3   8   -0.06    0.22
  -2   3   8    0.44    0.25
   1  -3  -8    0.91    0.27
  -1   3   8    0.38    0.30
  -1   3   8    0.78    0.32
  -1   3   8    0.57    0.27
  -1   3   8    1.40    0.37
   0  -3  -8    0.13    0.15
   0   3   8    0.11    0.17
   0   3   8    0.22    0.19
   0   3   8    0.31    0.21
   0   3   8   -0.25    0.22
  -1  -3  -8    1.14    0.17
  -1  -3  -8    0.92    0.16
   1   3   8    0.69    0.24
   1   3   8    1.47    0.35
   2   3   8    0.85    0.24
   2   3   8    0.91    0.29
   3   3   8   13.99    0.73
   3   3   8   13.30    0.84
   4   3   8    0.02    0.11
   4   3   8    0.21    0.18
   5   3   8    3.12    0.73
   5   3   8    2.70    0.30
   5   3   8    2.95    0.47
   6   3   8    1.99    0.23
   6   3   8    1.41    0.58
   7   3   8   -0.21    0.33
   7   3   8    0.13    0.08
   9  -3  -7    0.44    0.38
  -9   3   7    0.04    0.24
   8  -3  -7    0.44    0.36
   8  -3  -7    0.07    0.30
  -8   3   7    0.67    0.30
   7  -3  -7    0.06    0.23
   7  -3  -7    0.05    0.25
   7  -3  -7    0.13    0.29
  -7   3   7    0.25    0.26
  -7   3   7   -0.04    0.20
   6  -3  -7    0.36    0.26
   6  -3  -7    0.44    0.24
   6  -3  -7    0.48    0.30
  -6   3   7    0.72    0.31
  -6   3   7    0.67    0.31
   5  -3  -7    0.23    0.21
   5  -3  -7    0.14    0.19
   5  -3  -7    0.21    0.26
   5  -3  -7    0.43    0.29
  -5   3   7    0.43    0.31
  -5   3   7    0.19    0.23
  -5   3   7   -0.11    0.26
   4  -3  -7    0.78    0.27
   4  -3  -7    0.79    0.31
   4  -3  -7    0.90    0.26
   4  -3  -7    0.43    0.27
  -4   3   7    0.52    0.29
  -4   3   7    0.65    0.28
  -4   3   7    0.66    0.30
  -4   3   7    0.30    0.32
  -4   3   7    0.93    0.37
   3  -3  -7    0.51    0.19
   3  -3  -7    0.49    0.19
   3  -3  -7    0.37    0.22
  -3   3   7    0.31    0.23
  -3   3   7    0.28    0.26
  -3   3   7   -0.24    0.17
  -3   3   7   -0.05    0.27
  -3   3   7    0.68    0.28
   2  -3  -7    2.08    0.39
   2  -3  -7    2.64    0.38
   2  -3  -7    2.23    0.29
  -2   3   7    3.08    0.49
  -2   3   7    2.51    0.42
  -2   3   7    2.35    0.45
  -2   3   7    2.83    0.47
  -2   3   7    2.03    0.41
   1  -3  -7    1.60    0.31
   1  -3  -7    2.20    0.19
   1  -3  -7    2.11    0.19
   1  -3  -7    1.60    0.26
  -1   3   7    1.98    0.39
  -1   3   7    3.10    0.47
  -1   3   7    2.11    0.37
  -1   3   7    1.70    0.34
  -1   3   7    2.19    0.39
   0  -3  -7   -0.05    0.12
   0  -3  -7   -0.07    0.09
   0   3   7    0.11    0.15
   0   3   7   -0.03    0.10
   0   3   7    0.15    0.15
   0   3   7   -0.09    0.16
   0   3   7    0.10    0.17
   0   3   7    0.01    0.13
  -1  -3  -7    2.39    0.23
  -1  -3  -7    2.25    0.23
   1   3   7    2.09    0.34
   1   3   7    2.35    0.37
   1   3   7    2.42    0.32
   1   3   7    2.17    0.27
   1   3   7    2.16    0.27
   2   3   7    4.10    0.43
   2   3   7    5.11    0.37
   2   3   7    5.38    0.55
   3   3   7    1.43    0.24
   3   3   7    1.24    0.14
   3   3   7    1.34    0.30
   4   3   7    0.58    0.24
   4   3   7    1.07    0.18
   5   3   7    0.51    0.11
   5   3   7    0.40    0.11
   5   3   7    0.94    0.42
   5   3   7    0.41    0.19
   6   3   7   -0.10    0.29
   7   3   7    0.30    0.40
   8   3   7    0.28    0.43
   9  -3  -6    0.14    0.32
  -9   3   6   -0.07    0.19
   8  -3  -6    0.10    0.26
   8  -3  -6    0.14    0.31
  -8   3   6    0.06    0.22
   7  -3  -6    1.07    0.32
   7  -3  -6    1.24    0.36
   7  -3  -6    1.50    0.47
  -7   3   6    1.22    0.35
   6  -3  -6    0.31    0.26
   6  -3  -6    0.01    0.21
   6  -3  -6   -0.12    0.17
  -6   3   6   -0.14    0.19
  -6   3   6    0.28    0.26
  -6   3   6   -0.26    0.14
   5  -3  -6    0.44    0.23
   5  -3  -6   -0.15    0.18
   5  -3  -6    0.16    0.25
   5  -3  -6    0.65    0.31
  -5   3   6   -0.07    0.24
  -5   3   6   -0.15    0.19
  -5   3   6    0.39    0.26
   4  -3  -6    1.72    0.33
   4  -3  -6    1.48    0.36
   4  -3  -6    1.20    0.34
   4  -3  -6    1.57    0.31
  -4   3   6    1.18    0.36
  -4   3   6    1.61    0.38
  -4   3   6    1.22    0.32
  -4   3   6    2.26    0.47
  -4   3   6    1.12    0.34
   3  -3  -6    7.02    0.59
   3  -3  -6    5.86    0.63
   3  -3  -6    6.37    0.68
   3  -3  -6    5.44    0.48
  -3   3   6    6.38    0.69
  -3   3   6    6.80    0.66
  -3   3   6    5.90    0.58
  -3   3   6    6.80    0.73
  -3   3   6    5.24    0.60
   2  -3  -6    7.28    0.48
   2  -3  -6    7.42    0.47
   2  -3  -6    7.65    0.54
   2  -3  -6    8.35    0.59
   2  -3  -6    6.87    0.42
   2  -3  -6    7.35    0.66
  -2   3   6    8.23    0.65
  -2   3   6    7.25    0.68
  -2   3   6    8.10    0.69
  -2   3   6    8.75    0.79
  -2   3   6    7.83    0.73
   1  -3  -6    1.88    0.19
   1  -3  -6    1.97    0.21
   1  -3  -6    1.93    0.20
   1  -3  -6    1.70    0.28
   1  -3  -6    1.84    0.26
   1  -3  -6    2.17    0.32
  -1   3   6    1.73    0.31
  -1   3   6    1.62    0.31
  -1   3   6    1.57    0.32
  -1   3   6    2.10    0.35
  -1   3   6    2.09    0.35
  -1   3   6    2.03    0.28
   0  -3  -6    0.00    0.09
   0  -3  -6   -0.04    0.09
   0  -3  -6   -0.05    0.09
   0   3   6   -0.01    0.16
   0   3   6    0.19    0.14
   0   3   6   -0.04    0.12
   0   3   6   -0.12    0.09
   0   3   6    0.07    0.12
  -1  -3  -6    2.04    0.20
  -1  -3  -6    2.09    0.32
  -1  -3  -6    1.93    0.20
   1   3   6    2.27    0.31
   1   3   6    1.73    0.21
   1   3   6    1.94    0.32
   1   3   6    1.81    0.20
   1   3   6    2.01    0.26
   1   3   6    1.48    0.26
  -2  -3  -6   10.45    0.63
   2   3   6   10.27    0.52
   2   3   6   10.11    0.52
   2   3   6   10.59    0.44
   2   3   6   10.38    0.61
   2   3   6   10.27    0.52
   3   3   6    6.92    0.37
   3   3   6    6.24    0.57
   3   3   6    7.31    0.37
   3   3   6    7.28    0.52
   4   3   6    1.73    0.14
   4   3   6    1.57    0.32
   4   3   6    1.61    0.14
   5   3   6   -0.16    0.19
   5   3   6   -0.11    0.12
   6   3   6    0.20    0.18
   6   3   6    0.19    0.26
   7   3   6    0.95    0.47
   8   3   6    0.24    0.36
   9   3   6    0.03    0.15
   9  -3  -5    0.35    0.35
  -9   3   5    0.44    0.23
   8  -3  -5    1.29    0.37
   8  -3  -5    0.52    0.34
  -8   3   5    0.68    0.26
   7  -3  -5    0.10    0.18
   7  -3  -5    0.33    0.24
   7  -3  -5    0.00    0.22
  -7   3   5    0.53    0.24
   6  -3  -5    1.12    0.29
   6  -3  -5    1.22    0.32
   6  -3  -5    0.94    0.36
  -6   3   5    0.74    0.26
  -6   3   5    1.70    0.43
  -6   3   5    1.40    0.24
   5  -3  -5    0.04    0.21
   5  -3  -5    0.20    0.17
   5  -3  -5   -0.14    0.18
   5  -3  -5   -0.22    0.15
  -5   3   5   -0.03    0.21
  -5   3   5    0.09    0.23
  -5   3   5    0.26    0.20
   4  -3  -5    0.24    0.20
   4  -3  -5    0.53    0.24
   4  -3  -5    0.69    0.21
   4  -3  -5    0.45    0.20
  -4   3   5    0.24    0.14
  -4   3   5    0.55    0.25
  -4   3   5    0.66    0.26
  -4   3   5    0.70    0.26
  -4   3   5    1.01    0.30
  -4   3   5    0.87    0.28
   3  -3  -5    1.99    0.37
   3  -3  -5    2.00    0.37
   3  -3  -5    1.07    0.22
   3  -3  -5    1.60    0.27
  -3   3   5    1.60    0.33
  -3   3   5    1.34    0.30
  -3   3   5    1.16    0.29
  -3   3   5    1.71    0.33
  -3   3   5    1.28    0.29
   2  -3  -5   15.34    0.67
   2  -3  -5   15.27    0.78
   2  -3  -5   14.31    0.63
   2  -3  -5   12.65    0.72
   2  -3  -5   16.62    0.77
   2  -3  -5   14.47    0.67
  -2   3   5   14.91    0.74
  -2   3   5   12.88    0.79
  -2   3   5   14.46    0.79
  -2   3   5   14.90    0.77
  -2   3   5   13.44    0.76
   1  -3  -5   22.63    0.79
   1  -3  -5   22.66    0.88
   1  -3  -5   21.83    0.77
   1  -3  -5   23.52    0.93
   1  -3  -5   22.15    0.95
   1  -3  -5   22.92    0.82
   1  -3  -5   22.99    0.95
   1  -3  -5   20.95    0.93
   1  -3  -5   23.78    0.96
  -1   3   5   23.14    0.90
  -1   3   5   22.69    0.98
  -1   3   5   22.41    0.99
  -1   3   5   24.04    0.96
  -1   3   5   22.32    0.87
  -1   3   5   22.14    1.02
   0  -3  -5    0.12    0.11
   0  -3  -5    0.07    0.06
   0  -3  -5    0.06    0.10
   0  -3  -5    0.03    0.08
   0   3   5    0.15    0.11
   0   3   5   -0.24    0.11
   0   3   5    0.28    0.13
   0   3   5    0.08    0.10
   0   3   5    0.05    0.09
   0   3   5   -0.03    0.10
  -1  -3  -5   27.24    1.07
  -1  -3  -5   28.59    0.87
  -1  -3  -5   26.68    0.84
   1   3   5   27.41    1.01
   1   3   5   28.24    0.82
   1   3   5   29.00    1.01
   1   3   5   26.96    0.94
   1   3   5   27.00    1.05
   1   3   5   27.13    0.97
   1   3   5   27.94    0.87
  -2  -3  -5    9.04    0.55
   2   3   5    9.52    0.42
   2   3   5    8.76    0.42
   2   3   5    8.63    0.52
  -3  -3  -5    1.15    0.25
   3   3   5    1.55    0.26
   3   3   5    1.06    0.10
   3   3   5    1.12    0.11
   3   3   5    1.74    0.29
   4   3   5    0.36    0.28
   4   3   5    0.76    0.21
   4   3   5    0.66    0.22
   5   3   5    0.48    0.34
   5   3   5    0.08    0.15
   6   3   5    1.10    0.44
   6   3   5    1.46    0.33
   7   3   5    0.13    0.30
   7   3   5   -0.14    0.16
   8   3   5    0.56    0.39
   8   3   5    0.93    0.18
   9   3   5    0.46    0.37
   9   3   5    0.73    0.22
  10  -3  -4   -0.03    0.34
   9  -3  -4    0.25    0.31
  -9   3   4    0.19    0.15
   8  -3  -4    0.76    0.35
   8  -3  -4    0.28    0.26
  -8   3   4    0.61    0.24
   7  -3  -4    1.15    0.36
   7  -3  -4    1.39    0.34
  -7   3   4    1.20    0.41
  -7   3   4    1.67    0.31
   6  -3  -4    6.70    0.59
   6  -3  -4    5.79    0.70
   6  -3  -4    7.94    0.69
  -6   3   4    6.33    0.61
  -6   3   4    7.25    0.79
   5  -3  -4    2.71    0.39
   5  -3  -4    2.74    0.37
   5  -3  -4    1.62    0.36
   5  -3  -4    1.72    0.37
  -5   3   4    1.95    0.27
  -5   3   4    2.01    0.24
  -5   3   4    2.28    0.36
  -5   3   4    2.37    0.43
   4  -3  -4    1.16    0.24
   4  -3  -4    1.12    0.24
   4  -3  -4    0.71    0.24
   4  -3  -4    0.99    0.26
  -4   3   4    1.12    0.27
  -4   3   4    1.02    0.25
  -4   3   4    0.53    0.21
  -4   3   4    0.79    0.18
  -4   3   4    0.64    0.25
  -4   3   4    1.13    0.29
   3  -3  -4    6.59    0.44
   3  -3  -4    6.29    0.41
   3  -3  -4    6.05    0.55
   3  -3  -4    5.53    0.55
  -3   3   4    5.70    0.52
  -3   3   4    5.32    0.37
  -3   3   4    6.15    0.51
  -3   3   4    5.73    0.58
  -3   3   4    6.08    0.58
  -3   3   4    4.90    0.52
   2  -3  -4    5.75    0.38
   2  -3  -4    5.18    0.37
   2  -3  -4    5.26    0.34
   2  -3  -4    6.33    0.45
   2  -3  -4    5.92    0.52
   2  -3  -4    5.04    0.47
  -2   3   4    5.23    0.48
  -2   3   4    5.77    0.41
  -2   3   4    6.58    0.57
  -2   3   4    5.59    0.52
  -2   3   4    5.03    0.43
   1  -3  -4    5.75    0.33
   1  -3  -4    6.39    0.32
   1  -3  -4    6.07    0.34
   1  -3  -4    5.78    0.39
   1  -3  -4    6.19    0.42
   1  -3  -4    5.45    0.39
   1  -3  -4    6.00    0.38
  -1   3   4    5.79    0.39
  -1   3   4    6.66    0.40
  -1   3   4    6.06    0.41
  -1   3   4    6.42    0.44
  -1   3   4    6.09    0.42
  -1   3   4    6.12    0.37
   0  -3  -4    0.26    0.11
   0  -3  -4    0.30    0.09
   0  -3  -4    0.02    0.04
   0  -3  -4    0.16    0.10
   0   3   4    0.37    0.11
   0   3   4   -0.10    0.07
   0   3   4    0.30    0.13
   0   3   4    0.29    0.11
   0   3   4    0.39    0.15
   0   3   4    0.16    0.11
  -1  -3  -4    5.34    0.23
  -1  -3  -4    5.71    0.36
  -1  -3  -4    5.34    0.24
   1   3   4    5.05    0.30
   1   3   4    5.51    0.26
   1   3   4    5.52    0.35
   1   3   4    6.06    0.33
  -2  -3  -4    8.18    0.47
   2   3   4    8.41    0.31
   2   3   4    8.01    0.31
   2   3   4    7.58    0.44
   2   3   4    8.28    0.44
  -3  -3  -4    4.91    0.45
   3   3   4    5.40    0.37
   3   3   4    4.91    0.44
   4   3   4    0.99    0.23
   4   3   4    1.00    0.22
   4   3   4    0.95    0.36
  -5  -3  -4    1.46    0.28
   5   3   4    1.65    0.46
   5   3   4    1.57    0.31
  -6  -3  -4    7.28    0.67
   6   3   4    6.68    0.96
   6   3   4    6.00    0.66
  -7  -3  -4    0.91    0.31
   7   3   4    1.22    0.34
   7   3   4    1.15    0.45
   7   3   4    1.38    0.16
   7   3   4    1.33    0.18
  -8  -3  -4    0.58    0.29
   8   3   4    0.44    0.18
   8   3   4    0.96    0.37
   8   3   4    1.19    0.46
   9   3   4    0.12    0.37
   9   3   4    0.06    0.16
  10   3   4    0.16    0.22
  10  -3  -3    0.29    0.32
   9  -3  -3    0.77    0.36
   8  -3  -3    0.28    0.25
   8  -3  -3   -0.10    0.17
  -8   3   3    0.00    0.11
   7  -3  -3    0.31    0.25
   7  -3  -3    0.37    0.20
  -7   3   3    0.33    0.15
  -7   3   3    0.06    0.20
   6  -3  -3    2.86    0.49
   6  -3  -3    3.30    0.41
   6  -3  -3    4.27    0.47
  -6   3   3    3.63    0.41
  -6   3   3    4.18    0.58
   5  -3  -3    1.64    0.27
   5  -3  -3    1.66    0.28
   5  -3  -3    1.28    0.29
   5  -3  -3    1.65    0.34
   5  -3  -3    1.69    0.35
  -5   3   3    1.22    0.26
  -5   3   3    1.54    0.27
  -5   3   3    1.72    0.35
   4  -3  -3    6.74    0.42
   4  -3  -3    6.51    0.43
   4  -3  -3    6.40    0.61
   4  -3  -3    6.43    0.58
   4  -3  -3    5.45    0.55
  -4   3   3    6.01    0.44
  -4   3   3    6.17    0.45
  -4   3   3    5.85    0.37
  -4   3   3    6.05    0.58
   3  -3  -3   34.95    1.16
   3  -3  -3   33.06    1.27
   3  -3  -3   32.43    1.23
   3  -3  -3   32.70    1.27
   3  -3  -3   31.80    1.11
   3  -3  -3   34.81    1.33
  -3   3   3   32.12    1.29
  -3   3   3   32.25    1.08
  -3   3   3   34.36    1.27
  -3   3   3   31.70    1.13
  -3   3   3   33.77    1.21
  -3   3   3   33.92    1.29
   2  -3  -3    4.40    0.30
   2  -3  -3    4.12    0.39
   2  -3  -3    4.42    0.29
   2  -3  -3    4.33    0.40
   2  -3  -3    4.93    0.44
   2  -3  -3    4.16    0.34
   2  -3  -3    5.13    0.37
  -2   3   3    4.41    0.42
  -2   3   3    3.50    0.36
  -2   3   3    5.32    0.43
  -2   3   3    4.07    0.28
  -2   3   3    4.28    0.29
  -2   3   3    5.09    0.39
  -2   3   3    3.35    0.33
   1  -3  -3    1.03    0.19
   1  -3  -3    0.90    0.19
   1  -3  -3    0.72    0.14
   1  -3  -3    0.86    0.15
   1  -3  -3    1.17    0.16
   1  -3  -3    0.88    0.17
   1  -3  -3    1.29    0.21
  -1   3   3    1.13    0.20
  -1   3   3    0.87    0.15
  -1   3   3    0.92    0.15
  -1   3   3    1.33    0.22
  -1   3   3    0.63    0.18
  -1   3   3    0.62    0.16
  -1   3   3    1.19    0.21
   0  -3  -3    0.28    0.05
   0  -3  -3    0.11    0.08
   0  -3  -3    0.22    0.05
   0  -3  -3    0.23    0.10
   0  -3  -3    0.17    0.09
   0  -3  -3    0.06    0.05
   0   3   3    0.25    0.08
   0   3   3    0.30    0.09
   0   3   3    0.25    0.10
   0   3   3    0.27    0.10
   0   3   3    0.23    0.10
   0   3   3    0.37    0.09
   0   3   3    0.32    0.11
  -1  -3  -3    3.64    0.25
  -1  -3  -3    3.42    0.13
  -1  -3  -3    3.53    0.14
   1   3   3    3.52    0.20
   1   3   3    4.15    0.25
   1   3   3    3.72    0.21
  -2  -3  -3    4.35    0.29
   2   3   3    3.48    0.24
   2   3   3    2.96    0.28
  -3  -3  -3   37.60    1.28
   3   3   3   38.22    1.27
   3   3   3   36.63    1.69
   3   3   3   36.56    1.31
  -4  -3  -3    6.87    0.44
   4   3   3    4.27    0.65
   4   3   3    5.54    0.40
   4   3   3    6.05    0.53
  -5  -3  -3    1.00    0.24
   5   3   3    0.91    0.36
   5   3   3    0.70    0.22
  -6  -3  -3    2.99    0.43
   6   3   3    3.76    0.21
   6   3   3    3.59    0.51
   6   3   3    3.74    0.68
   6   3   3    3.45    0.23
  -7  -3  -3    0.37    0.22
   7   3   3    0.28    0.29
   7   3   3    0.15    0.20
   7   3   3    0.17    0.12
  -8  -3  -3    0.16    0.23
   8   3   3    0.18    0.16
   8   3   3    0.04    0.20
   8   3   3   -0.18    0.25
   9   3   3    1.41    0.57
   9   3   3    1.83    0.36
  10   3   3   -0.13    0.20
  10  -3  -2   -0.21    0.22
   9  -3  -2   -0.08    0.22
   8  -3  -2    0.39    0.28
   8  -3  -2    0.82    0.26
   7  -3  -2    1.42    0.30
   7  -3  -2    1.47    0.38
  -7   3   2    1.41    0.20
  -7   3   2    1.54    0.21
  -7   3   2    1.84    0.44
   6  -3  -2    3.03    0.36
   6  -3  -2    2.32    0.31
   6  -3  -2    2.20    0.42
  -6   3   2    2.79    0.31
  -6   3   2    2.62    0.29
  -6   3   2    2.73    0.45
   5  -3  -2    5.44    0.56
   5  -3  -2    4.96    0.42
   5  -3  -2    4.28    0.49
   5  -3  -2    5.14    0.54
   5  -3  -2    5.21    0.36
  -5   3   2    5.31    0.40
  -5   3   2    4.88    0.55
  -5   3   2    5.42    0.38
  -5   3   2    4.87    0.35
   4  -3  -2    4.73    0.47
   4  -3  -2    3.87    0.34
   4  -3  -2    3.52    0.32
   4  -3  -2    4.16    0.45
   4  -3  -2    3.67    0.41
  -4   3   2    3.97    0.44
  -4   3   2    3.90    0.36
  -4   3   2    4.96    0.45
   3  -3  -2    8.36    0.51
   3  -3  -2    9.28    0.54
   3  -3  -2    8.74    0.43
   3  -3  -2    9.27    0.50
   3  -3  -2   10.26    0.45
   3  -3  -2    8.46    0.51
  -3   3   2    9.81    0.42
  -3   3   2    8.97    0.47
  -3   3   2    9.04    0.47
  -3   3   2    9.42    0.54
   2  -3  -2   11.18    0.53
   2  -3  -2   10.36    0.47
   2  -3  -2   11.02    0.46
   2  -3  -2   10.90    0.45
   2  -3  -2   10.53    0.52
   2  -3  -2   10.54    0.53
   2  -3  -2   10.42    0.51
  -2   3   2   10.19    0.48
  -2   3   2   10.73    0.43
  -2   3   2   10.96    0.54
  -2   3   2   10.08    0.51
  -2   3   2   10.03    0.51
  -2   3   2   10.50    0.47
   1  -3  -2    6.52    0.37
   1  -3  -2    6.94    0.38
   1  -3  -2    6.83    0.37
   1  -3  -2    7.11    0.35
   1  -3  -2    7.16    0.33
   1  -3  -2    7.31    0.38
  -1   3   2    6.74    0.33
  -1   3   2    6.91    0.32
  -1   3   2    6.83    0.39
  -1   3   2    7.15    0.38
  -1   3   2    6.92    0.35
  -1   3   2    7.28    0.37
  -1   3   2    8.17    0.39
   0  -3  -2    0.03    0.07
   0  -3  -2    0.00    0.05
   0  -3  -2    0.02    0.03
   0  -3  -2    0.04    0.04
   0  -3  -2   -0.03    0.03
   0  -3  -2    0.00    0.05
   0  -3  -2   -0.14    0.04
   0   3   2   -0.02    0.05
   0   3   2    0.00    0.04
   0   3   2   -0.01    0.05
   0   3   2    0.03    0.05
   0   3   2    0.00    0.05
   0   3   2   -0.08    0.05
   0   3   2   -0.01    0.04
   0   3   2    0.06    0.07
  -1  -3  -2    6.15    0.29
   1   3   2    6.08    0.22
   1   3   2    6.51    0.22
   1   3   2    6.35    0.29
  -2  -3  -2    9.93    0.42
   2   3   2    9.08    0.40
   2   3   2    9.46    0.43
  -3  -3  -2    8.37    0.43
   3   3   2    8.00    0.46
   3   3   2    8.71    0.67
   3   3   2    7.67    0.41
  -4  -3  -2    5.00    0.44
   4   3   2    4.51    0.63
   4   3   2    4.93    0.37
  -5  -3  -2    5.19    0.49
   5   3   2    5.25    0.23
   5   3   2    4.91    0.49
   5   3   2    4.81    0.25
   5   3   2    5.05    0.27
   5   3   2    5.42    0.73
  -6  -3  -2    2.86    0.40
   6   3   2    3.19    0.29
   6   3   2    3.41    0.31
   6   3   2    2.72    0.31
   6   3   2    3.01    0.61
  -7  -3  -2    1.56    0.35
   7   3   2    1.74    0.29
   7   3   2    1.76    0.55
  -8  -3  -2    0.47    0.27
   8   3   2    0.46    0.22
   8   3   2    0.83    0.49
   9   3   2   -0.91    0.37
   9   3   2   -0.01    0.18
   9   3   2   -0.10    0.12
  10   3   2    0.02    0.23
  10  -3  -1    0.33    0.30
   9  -3  -1    0.31    0.28
   8  -3  -1    0.90    0.25
   8  -3  -1    0.78    0.30
  -8   3   1    1.04    0.37
   7  -3  -1    0.15    0.14
   7  -3  -1   -0.01    0.20
  -7   3   1    0.47    0.26
   6  -3  -1    0.64    0.25
  -6   3   1    0.89    0.11
  -6   3   1    0.83    0.28
  -6   3   1    1.05    0.12
   5  -3  -1    3.87    0.43
   5  -3  -1    3.44    0.39
   5  -3  -1    2.92    0.37
   5  -3  -1    3.42    0.29
  -5   3   1    2.65    0.39
  -5   3   1    3.58    0.24
  -5   3   1    3.04    0.25
   4  -3  -1    0.65    0.17
   4  -3  -1    0.58    0.16
   4  -3  -1    0.68    0.12
   4  -3  -1    0.40    0.15
   4  -3  -1    0.66    0.20
  -4   3   1    0.63    0.13
  -4   3   1    0.65    0.13
  -4   3   1    0.46    0.17
   3  -3  -1    1.43    0.21
   3  -3  -1    1.82    0.26
   3  -3  -1    1.70    0.17
   3  -3  -1    1.77    0.24
   3  -3  -1    1.62    0.23
   3  -3  -1    2.04    0.20
  -3   3   1    1.41    0.18
  -3   3   1    1.78    0.19
  -3   3   1    1.36    0.23
  -3   3   1    1.61    0.20
  -3   3   1    1.81    0.34
   2  -3  -1   17.22    0.70
   2  -3  -1   18.45    0.71
   2  -3  -1   19.56    0.67
   2  -3  -1   17.54    0.62
   2  -3  -1   18.38    0.68
   2  -3  -1   18.18    0.60
  -2   3   1   18.38    0.69
  -2   3   1   17.91    0.64
  -2   3   1   18.67    0.55
  -2   3   1   17.91    0.56
  -2   3   1   17.09    0.62
  -2   3   1   17.94    0.71
   1  -3  -1   -0.18    0.06
   1  -3  -1   -0.20    0.06
   1  -3  -1   -0.10    0.05
   1  -3  -1   -0.14    0.06
   1  -3  -1   -0.20    0.06
   1  -3  -1   -0.13    0.06
  -1   3   1   -0.12    0.06
  -1   3   1   -0.19    0.06
  -1   3   1   -0.22    0.06
  -1   3   1   -0.20    0.05
  -1   3   1   -0.17    0.06
  -1   3   1   -0.16    0.05
   0  -3  -1    0.00    0.03
   0  -3  -1   -0.01    0.03
   0  -3  -1   -0.01    0.01
   0  -3  -1    0.05    0.03
   0  -3  -1   -0.03    0.02
   0  -3  -1    0.04    0.02
   0  -3  -1    0.01    0.03
   0  -3  -1    0.02    0.03
   0   3   1    0.01    0.03
   0   3   1    0.06    0.03
   0   3   1    0.00    0.03
   0   3   1   -0.01    0.03
   0   3   1   -0.02    0.03
   0   3   1    0.03    0.03
   0   3   1    0.04    0.03
   0   3   1    0.03    0.03
  -1  -3  -1   -0.07    0.04
   1   3   1    0.00    0.05
   1   3   1   -0.08    0.05
   1   3   1   -0.02    0.04
  -2  -3  -1   17.01    0.86
  -2  -3  -1   18.08    0.63
   2   3   1   17.48    0.86
   2   3   1   18.16    0.63
  -3  -3  -1    1.71    0.22
   3   3   1    1.67    0.11
   3   3   1    1.73    0.10
   3   3   1    1.93    0.35
   3   3   1    1.61    0.22
  -4  -3  -1    0.35    0.15
   4   3   1    0.49    0.10
   4   3   1    0.17    0.09
   4   3   1    0.34    0.14
   4   3   1    0.34    0.09
   4   3   1    0.53    0.25
  -5  -3  -1    4.25    0.46
   5   3   1    3.84    0.62
   5   3   1    3.91    0.36
   5   3   1    4.12    0.45
   5   3   1    3.29    0.30
   5   3   1    3.66    0.27
  -6  -3  -1    1.16    0.28
   6   3   1    1.28    0.26
   6   3   1    0.92    0.38
   6   3   1    0.65    0.18
  -7  -3  -1    0.05    0.16
   7   3   1    0.16    0.33
   7   3   1   -0.12    0.14
  -8  -3  -1    1.13    0.36
   8   3   1    0.90    0.30
   8   3   1    1.48    0.59
   8   3   1    0.93    0.20
   9   3   1    0.04    0.22
   9   3   1    0.23    0.17
  10   3   1    0.03    0.25
  10  -3   0    0.56    0.33
   9  -3   0   -0.24    0.13
   9  -3   0   -0.11    0.21
   8  -3   0    8.61    0.80
  -8   3   0    6.54    0.81
   7  -3   0    0.01    0.17
  -7   3   0    0.29    0.21
   6  -3   0    1.91    0.32
   6  -3   0    2.40    0.34
  -6   3   0    2.78    0.43
   5  -3   0   -0.14    0.06
   5  -3   0   -0.08    0.07
   5  -3   0   -0.12    0.09
  -5   3   0    0.15    0.14
   4  -3   0    0.52    0.14
   4  -3   0    0.51    0.14
   4  -3   0    0.41    0.13
   4  -3   0    0.52    0.18
  -4   3   0    0.58    0.18
   3  -3   0   -0.14    0.12
   3  -3   0   -0.02    0.05
   3  -3   0   -0.02    0.07
   3  -3   0    0.03    0.06
   3  -3   0   -0.12    0.08
  -3   3   0    0.06    0.04
  -3   3   0    0.01    0.03
  -3   3   0    0.03    0.08
  -3   3   0   -0.10    0.08
   2  -3   0    4.20    0.32
   2  -3   0    4.41    0.23
   2  -3   0    4.37    0.28
   2  -3   0    3.71    0.21
   2  -3   0    4.15    0.22
   2  -3   0    3.95    0.23
  -2   3   0    4.32    0.18
  -2   3   0    4.09    0.31
  -2   3   0    3.87    0.27
  -2   3   0    3.68    0.17
   1  -3   0   -0.02    0.04
   1  -3   0   -0.04    0.05
   1  -3   0   -0.09    0.03
  -1   3   0    0.04    0.06
  -1   3   0   -0.06    0.01
  -1   3   0   -0.08    0.03
  -1   3   0   -0.03    0.05
   0  -3   0   -0.07    0.01
   0  -3   0    0.01    0.03
   0  -3   0   -0.06    0.01
   0  -3   0   -0.05    0.02
   0  -3   0   -0.06    0.01
   0  -3   0   -0.06    0.01
   0  -3   0   -0.06    0.01
   0   3   0   -0.05    0.01
   0   3   0   -0.06    0.01
   0   3   0   -0.05    0.01
   0   3   0   -0.07    0.01
   0   3   0    0.15    0.04
   0   3   0   -0.05    0.01
   0   3   0   -0.05    0.01
  -1  -3   0   -0.16    0.06
  -1  -3   0    0.00    0.06
  -1  -3   0   -0.16    0.03
  -1  -3   0   -0.06    0.01
   1   3   0    0.02    0.05
   1   3   0   -0.07    0.04
   1   3   0   -0.04    0.08
   1   3   0   -0.08    0.03
   1   3   0   -0.11    0.03
  -2  -3   0    4.44    0.19
  -2  -3   0    4.26    0.19
  -2  -3   0    4.38    0.26
  -2  -3   0    3.71    0.41
  -2  -3   0    4.24    0.18
   2   3   0    4.21    0.21
   2   3   0    4.18    0.41
   2   3   0    3.67    0.23
   2   3   0    4.19    0.25
   2   3   0    4.43    0.23
  -3  -3   0   -0.01    0.07
  -3  -3   0    0.00    0.03
  -3  -3   0    0.06    0.04
   3   3   0    0.00    0.13
   3   3   0    0.00    0.08
   3   3   0    0.02    0.06
   3   3   0    0.06    0.07
   3   3   0    0.04    0.06
   3   3   0   -0.02    0.05
  -4  -3   0    0.47    0.15
   4   3   0    0.78    0.16
   4   3   0    0.61    0.14
   4   3   0    0.51    0.17
   4   3   0    0.51    0.24
   4   3   0    0.50    0.15
  -5  -3   0   -0.09    0.11
   5   3   0    0.08    0.10
   5   3   0   -0.03    0.05
   5   3   0   -0.10    0.08
   5   3   0   -0.01    0.08
   5   3   0    0.40    0.25
  -6  -3   0    2.91    0.43
   6   3   0    2.59    0.37
   6   3   0    2.50    0.57
   6   3   0    2.08    0.32
   6   3   0    2.16    0.23
  -7  -3   0    0.09    0.20
   7   3   0    0.12    0.12
   7   3   0   -0.05    0.17
  -8  -3   0    7.88    0.84
   8   3   0    7.60    0.51
   8   3   0    7.07    0.74
   9   3   0   -0.16    0.19
   9   3   0    0.35    0.19
  10   3   0    0.53    0.35
  10  -3   1    0.24    0.28
   9  -3   1    0.11    0.20
   8  -3   1    0.99    0.28
  -8   3  -1    0.70    0.30
   7  -3   1    0.15    0.18
  -7   3  -1    0.22    0.19
   6  -3   1    1.02    0.22
   6  -3   1    1.39    0.41
   6  -3   1    1.03    0.21
  -6   3  -1    1.00    0.28
   5  -3   1    4.03    0.28
   5  -3   1    2.77    0.28
   5  -3   1    4.15    0.57
   5  -3   1    3.11    0.30
  -5   3  -1    3.08    0.40
   4  -3   1    0.71    0.20
   4  -3   1    0.29    0.19
   4  -3   1    0.35    0.09
   4  -3   1    0.57    0.10
  -4   3  -1    0.60    0.18
   3  -3   1    1.38    0.27
   3  -3   1    2.43    0.28
  -3   3  -1    1.63    0.30
  -3   3  -1    1.32    0.21
   2  -3   1   17.19    0.76
   2  -3   1   17.83    0.68
  -2   3  -1   18.00    0.79
  -2   3  -1   18.21    0.69
   1  -3   1   -0.11    0.07
   1  -3   1   -0.05    0.07
  -1   3  -1    0.04    0.09
  -1   3  -1   -0.06    0.07
   0  -3   1    0.05    0.04
   0  -3   1   -0.01    0.02
   0  -3   1   -0.02    0.03
   0  -3   1   -0.01    0.03
   0  -3   1    0.02    0.03
   0   3  -1    0.02    0.02
   0   3  -1   -0.01    0.04
   0   3  -1   -0.01    0.01
   0   3  -1    0.01    0.03
   0   3  -1    0.04    0.03
  -1  -3   1   -0.24    0.05
  -1  -3   1   -0.26    0.06
  -1  -3   1   -0.24    0.05
  -1  -3   1   -0.22    0.06
  -1  -3   1   -0.11    0.05
  -1  -3   1   -0.13    0.05
   1   3  -1   -0.11    0.06
   1   3  -1   -0.14    0.05
   1   3  -1   -0.13    0.05
   1   3  -1   -0.26    0.06
   1   3  -1   -0.14    0.07
   1   3  -1   -0.18    0.06
  -2  -3   1   15.56    0.65
  -2  -3   1   17.70    0.54
  -2  -3   1   17.49    0.56
  -2  -3   1   18.21    0.83
  -2  -3   1   17.97    0.62
  -2  -3   1   17.51    0.56
  -2  -3   1   18.12    0.64
  -2  -3   1   18.39    0.69
   2   3  -1   17.80    0.58
   2   3  -1   17.97    0.64
   2   3  -1   17.58    0.69
   2   3  -1   18.45    0.70
   2   3  -1   18.33    0.60
   2   3  -1   17.37    0.61
  -3  -3   1    2.03    0.20
  -3  -3   1    1.71    0.20
  -3  -3   1    1.52    0.20
  -3  -3   1    2.48    0.29
   3   3  -1    1.75    0.19
   3   3  -1    1.41    0.20
   3   3  -1    1.54    0.17
   3   3  -1    1.70    0.16
   3   3  -1    1.97    0.27
   3   3  -1    1.84    0.25
  -4  -3   1    0.67    0.14
  -4  -3   1    0.55    0.17
  -4  -3   1    0.57    0.12
  -4  -3   1    0.52    0.12
   4   3  -1    0.48    0.17
   4   3  -1    0.49    0.18
   4   3  -1    0.34    0.11
   4   3  -1    0.72    0.13
   4   3  -1    0.57    0.16
  -5  -3   1    3.78    0.25
  -5  -3   1    3.42    0.24
  -5  -3   1    3.67    0.47
   5   3  -1    2.92    0.28
   5   3  -1    4.02    0.41
   5   3  -1    3.86    0.45
   5   3  -1    3.51    0.31
  -6  -3   1    0.85    0.12
  -6  -3   1    1.15    0.30
  -6  -3   1    0.94    0.13
   6   3  -1    0.99    0.20
   6   3  -1    0.71    0.27
  -7  -3   1    0.25    0.22
   7   3  -1    0.14    0.22
   7   3  -1    0.04    0.14
  -8  -3   1    0.52    0.32
   8   3  -1    0.79    0.25
   8   3  -1    0.81    0.31
   9   3  -1    0.05    0.23
  10   3  -1    0.15    0.28
  10  -3   2    0.11    0.22
   9  -3   2   -0.22    0.14
   8  -3   2    0.44    0.41
   8  -3   2    0.64    0.22
  -8   3  -2    0.20    0.24
   7  -3   2    0.78    0.36
   7  -3   2    1.31    0.25
  -7   3  -2    1.67    0.37
   6  -3   2    3.20    0.58
   6  -3   2    3.22    0.31
   6  -3   2    3.46    0.30
   6  -3   2    2.61    0.27
  -6   3  -2    3.29    0.48
   5  -3   2    5.06    0.24
   5  -3   2    5.16    0.66
   5  -3   2    4.90    0.23
  -5   3  -2    4.75    0.52
   4  -3   2    4.92    0.57
   4  -3   2    6.01    0.58
   4  -3   2    6.34    0.45
  -4   3  -2    4.86    0.46
   3  -3   2    8.14    0.51
   3  -3   2    8.64    0.48
   3  -3   2    8.11    0.57
  -3   3  -2    8.38    0.48
   2  -3   2    8.82    0.44
   2  -3   2    9.00    0.48
   2  -3   2    9.26    0.55
  -2   3  -2    9.64    0.49
  -2   3  -2    9.38    0.46
   1  -3   2    5.94    0.35
  -1   3  -2    6.57    0.35
   0  -3   2    0.02    0.04
   0  -3   2    0.01    0.05
   0  -3   2   -0.15    0.05
   0  -3   2    0.00    0.04
   0  -3   2    0.03    0.06
   0   3  -2    0.09    0.06
   0   3  -2    0.02    0.05
   0   3  -2    0.02    0.04
   0   3  -2   -0.05    0.03
   0   3  -2    0.04    0.07
  -1  -3   2    7.40    0.38
  -1  -3   2    7.08    0.37
  -1  -3   2    7.31    0.37
  -1  -3   2    6.91    0.33
  -1  -3   2    7.51    0.32
  -1  -3   2    7.46    0.39
   1   3  -2    6.53    0.33
   1   3  -2    7.44    0.39
   1   3  -2    7.58    0.39
   1   3  -2    6.92    0.36
   1   3  -2    7.48    0.37
   1   3  -2    6.44    0.30
  -2  -3   2   10.90    0.48
  -2  -3   2   10.96    0.51
  -2  -3   2   10.23    0.43
  -2  -3   2   11.09    0.43
  -2  -3   2    9.76    0.51
  -2  -3   2   10.36    0.49
  -2  -3   2   11.35    0.54
   2   3  -2   10.28    0.48
   2   3  -2   10.83    0.53
   2   3  -2   10.52    0.44
   2   3  -2   10.09    0.52
   2   3  -2   11.16    0.51
   2   3  -2   10.47    0.46
  -3  -3   2    8.67    0.46
  -3  -3   2    8.96    0.41
  -3  -3   2    9.36    0.48
  -3  -3   2    9.19    0.53
   3   3  -2    9.24    0.45
   3   3  -2    8.98    0.49
   3   3  -2    9.42    0.43
   3   3  -2    9.55    0.54
   3   3  -2    9.18    0.54
  -4  -3   2    4.10    0.39
  -4  -3   2    3.67    0.43
  -4  -3   2    4.35    0.42
   4   3  -2    3.92    0.35
   4   3  -2    4.38    0.45
   4   3  -2    4.62    0.31
   4   3  -2    3.87    0.43
   4   3  -2    3.71    0.43
  -5  -3   2    5.49    0.38
  -5  -3   2    5.24    0.39
  -5  -3   2    5.05    0.42
  -5  -3   2    5.27    0.56
   5   3  -2    5.47    0.37
   5   3  -2    6.81    0.60
   5   3  -2    4.61    0.53
   5   3  -2    5.16    0.43
  -6  -3   2    3.24    0.48
  -6  -3   2    2.71    0.30
  -6  -3   2    1.95    0.27
   6   3  -2    2.90    0.33
   6   3  -2    2.71    0.34
   6   3  -2    3.63    0.50
  -7  -3   2    1.43    0.21
  -7  -3   2    1.53    0.38
   7   3  -2    1.06    0.26
   7   3  -2    1.36    0.37
  -8  -3   2    1.15    0.37
   8   3  -2    0.58    0.31
   8   3  -2    0.36    0.22
   9   3  -2   -0.08    0.24
  10   3  -2    0.14    0.27
  10  -3   3    0.12    0.20
   9  -3   3    0.35    0.57
   9  -3   3    1.28    0.30
   8  -3   3    0.10    0.20
   8  -3   3   -0.09    0.33
   8  -3   3    0.24    0.16
  -8   3  -3   -0.01    0.18
   7  -3   3    0.13    0.31
   7  -3   3    0.13    0.20
   7  -3   3    0.34    0.13
  -7   3  -3    0.28    0.21
   6  -3   3    2.85    0.55
   6  -3   3    3.41    0.52
  -6   3  -3    3.58    0.49
   5  -3   3    0.86    0.34
   5  -3   3    0.74    0.24
  -5   3  -3    1.12    0.28
   4  -3   3    7.20    0.74
   4  -3   3    6.98    0.49
   4  -3   3    6.73    0.61
  -4   3  -3    6.04    0.56
   3  -3   3   38.27    1.41
   3  -3   3   37.72    1.34
   3  -3   3   36.40    1.59
  -3   3  -3   37.36    1.35
   2  -3   3    4.15    0.31
   2  -3   3    4.32    0.39
  -2   3  -3    4.22    0.41
   1  -3   3    3.38    0.19
   1  -3   3    4.13    0.35
   1  -3   3    3.16    0.18
  -1   3  -3    3.24    0.31
   0  -3   3    0.23    0.10
   0  -3   3    0.28    0.13
   0  -3   3    0.30    0.10
   0  -3   3    0.18    0.08
   0  -3   3    0.31    0.07
   0   3  -3    0.25    0.10
   0   3  -3    0.35    0.08
   0   3  -3    0.25    0.11
  -1  -3   3    1.26    0.20
  -1  -3   3    0.96    0.18
  -1  -3   3    1.25    0.17
  -1  -3   3    0.69    0.15
  -1  -3   3    1.09    0.15
  -1  -3   3    0.98    0.20
   1   3  -3    1.46    0.22
   1   3  -3    1.35    0.21
   1   3  -3    0.99    0.18
   1   3  -3    0.99    0.14
   1   3  -3    0.81    0.15
  -2  -3   3    3.91    0.37
  -2  -3   3    3.75    0.26
  -2  -3   3    4.25    0.36
  -2  -3   3    3.87    0.39
  -2  -3   3    3.88    0.32
  -2  -3   3    4.95    0.43
   2   3  -3    3.74    0.33
   2   3  -3    4.32    0.35
   2   3  -3    4.01    0.39
   2   3  -3    3.61    0.39
   2   3  -3    3.04    0.34
   2   3  -3    4.27    0.28
  -3  -3   3   34.91    1.28
  -3  -3   3   35.25    1.34
  -3  -3   3   34.45    1.17
  -3  -3   3   34.02    1.11
  -3  -3   3   34.14    1.24
  -3  -3   3   33.30    1.30
   3   3  -3   32.31    1.25
   3   3  -3   38.12    1.35
   3   3  -3   33.05    1.17
   3   3  -3   33.83    1.14
   3   3  -3   32.23    1.30
  -4  -3   3    6.31    0.54
  -4  -3   3    5.75    0.56
  -4  -3   3    6.14    0.43
  -4  -3   3    6.18    0.47
  -4  -3   3    6.11    0.37
   4   3  -3    7.42    0.64
   4   3  -3    5.43    0.46
   4   3  -3    6.31    0.40
   4   3  -3    5.95    0.59
  -5  -3   3    1.28    0.31
  -5  -3   3    1.46    0.28
  -5  -3   3    1.08    0.24
   5   3  -3    1.51    0.34
   5   3  -3    0.91    0.27
   5   3  -3    1.77    0.29
   5   3  -3    1.19    0.24
  -6  -3   3    3.53    0.41
  -6  -3   3    3.68    0.53
   6   3  -3    3.42    0.41
   6   3  -3    3.08    0.39
   6   3  -3    4.04    0.60
  -7  -3   3    0.44    0.17
  -7  -3   3   -0.18    0.19
   7   3  -3    0.33    0.21
   7   3  -3    0.52    0.30
  -8  -3   3    0.28    0.15
   8   3  -3    0.36    0.31
   8   3  -3    0.29    0.22
   9   3  -3    1.10    0.42
  10   3  -3   -0.15    0.29
  10  -3   4    0.17    0.19
   9  -3   4    0.18    0.15
   8  -3   4    1.22    0.39
   8  -3   4    0.62    0.17
   8  -3   4    0.59    0.42
  -8   3  -4    0.32    0.28
   7  -3   4    1.06    0.41
   7  -3   4    1.23    0.35
  -7   3  -4    1.75    0.38
   6  -3   4    5.56    0.66
   6  -3   4    5.06    0.76
  -6   3  -4    6.72    0.67
   5  -3   4    1.83    0.36
   5  -3   4    1.46    0.41
  -5   3  -4    1.74    0.32
   4  -3   4    1.62    0.32
   4  -3   4    1.09    0.35
   3  -3   4    5.54    0.41
   3  -3   4    5.76    0.53
  -3   3  -4    4.89    0.51
   2  -3   4    8.54    0.51
   2  -3   4    8.19    0.28
   2  -3   4    7.88    0.28
   2  -3   4    7.16    0.45
  -2   3  -4    7.85    0.50
   1  -3   4    4.81    0.37
   1  -3   4    5.09    0.24
   1  -3   4    5.23    0.30
   1  -3   4    5.23    0.29
  -1   3  -4    5.17    0.21
  -1   3  -4    5.05    0.38
  -1   3  -4    5.22    0.21
   0  -3   4    0.25    0.11
   0  -3   4    0.17    0.10
   0  -3   4    0.06    0.08
   0  -3   4    0.13    0.12
   0   3  -4   -0.01    0.04
   0   3  -4    0.12    0.09
   0   3  -4    0.20    0.12
   0   3  -4    0.14    0.07
  -1  -3   4    6.03    0.41
  -1  -3   4    5.53    0.41
  -1  -3   4    5.54    0.40
  -1  -3   4    6.18    0.40
  -1  -3   4    5.80    0.40
  -1  -3   4    6.21    0.37
   1   3  -4    6.51    0.35
   1   3  -4    6.53    0.43
   1   3  -4    6.13    0.31
   1   3  -4    6.82    0.42
   1   3  -4    5.98    0.40
  -2  -3   4    6.08    0.44
  -2  -3   4    5.34    0.45
  -2  -3   4    6.24    0.46
  -2  -3   4    6.70    0.46
   2   3  -4    5.88    0.51
   2   3  -4    5.87    0.52
   2   3  -4    5.69    0.35
   2   3  -4    6.52    0.41
   2   3  -4    4.94    0.48
   2   3  -4    6.01    0.39
  -3  -3   4    6.84    0.49
  -3  -3   4    5.55    0.57
  -3  -3   4    6.77    0.58
  -3  -3   4    6.36    0.57
  -3  -3   4    5.79    0.59
  -3  -3   4    6.27    0.39
   3   3  -4    6.05    0.40
   3   3  -4    5.22    0.53
   3   3  -4    7.50    0.52
   3   3  -4    6.16    0.43
  -4  -3   4    0.56    0.21
  -4  -3   4    0.81    0.19
  -4  -3   4    0.94    0.28
  -4  -3   4    1.04    0.27
  -4  -3   4    0.69    0.23
  -4  -3   4    0.98    0.25
   4   3  -4    0.68    0.20
   4   3  -4    0.93    0.24
   4   3  -4    0.92    0.27
   4   3  -4    0.75    0.26
  -5  -3   4    2.20    0.36
  -5  -3   4    2.21    0.40
  -5  -3   4    2.12    0.28
  -5  -3   4    1.70    0.38
   5   3  -4    2.75    0.39
   5   3  -4    2.20    0.42
   5   3  -4    1.59    0.39
   5   3  -4    2.05    0.32
  -6  -3   4    6.42    0.62
  -6  -3   4    6.96    0.75
   6   3  -4    7.01    0.65
   6   3  -4    5.56    0.53
   6   3  -4    6.26    0.75
  -7  -3   4    1.21    0.28
  -7  -3   4    1.09    0.36
   7   3  -4    0.91    0.29
   7   3  -4    1.64    0.44
  -8  -3   4    0.46    0.22
   8   3  -4    0.30    0.25
   8   3  -4    0.77    0.40
  -9  -3   4    0.24    0.17
   9   3  -4    0.34    0.34
  10   3  -4   -0.30    0.28
   9  -3   5    0.61    0.20
   8  -3   5    1.32    0.50
   8  -3   5    0.78    0.15
   7  -3   5   -0.17    0.13
   7  -3   5    0.33    0.33
  -7   3  -5    0.14    0.19
   6  -3   5    0.74    0.37
   6  -3   5    0.81    0.28
   5  -3   5    0.58    0.24
   5  -3   5    0.30    0.26
   4  -3   5    1.00    0.27
   4  -3   5    0.81    0.30
   3  -3   5    1.08    0.25
   2  -3   5    9.99    0.62
   2  -3   5    9.54    0.43
   2  -3   5   10.17    0.43
  -2   3  -5   10.30    0.63
   1  -3   5   27.55    1.01
   1  -3   5   27.96    0.83
   1  -3   5   28.51    1.15
   1  -3   5   28.30    0.95
   1  -3   5   28.82    1.00
   1  -3   5   29.42    1.03
  -1   3  -5   28.09    0.86
  -1   3  -5   28.47    1.15
  -1   3  -5   29.34    0.87
   0  -3   5    0.02    0.14
   0  -3   5    0.10    0.10
   0  -3   5    0.10    0.11
   0  -3   5    0.01    0.11
   0   3  -5    0.07    0.08
   0   3  -5    0.07    0.06
   0   3  -5    0.02    0.09
   0   3  -5    0.13    0.13
  -1  -3   5   21.41    0.97
  -1  -3   5   22.29    0.91
  -1  -3   5   22.51    0.99
  -1  -3   5   24.04    0.89
  -1  -3   5   23.36    0.97
  -1  -3   5   21.94    0.95
   1   3  -5   23.78    0.80
   1   3  -5   23.24    0.78
   1   3  -5   22.02    0.93
   1   3  -5   23.56    0.93
   1   3  -5   22.90    1.00
  -2  -3   5   14.47    0.73
  -2  -3   5   12.51    0.75
  -2  -3   5   11.96    0.71
  -2  -3   5   13.06    0.74
   2   3  -5   14.64    0.76
   2   3  -5   14.90    0.77
   2   3  -5   13.46    0.60
   2   3  -5   14.61    0.66
  -3  -3   5    1.62    0.33
  -3  -3   5    1.22    0.30
  -3  -3   5    1.72    0.35
  -3  -3   5    1.67    0.35
  -3  -3   5    1.36    0.30
   3   3  -5    1.11    0.28
   3   3  -5    1.22    0.24
   3   3  -5    2.25    0.30
   3   3  -5    1.65    0.31
  -4  -3   5    0.48    0.22
  -4  -3   5    0.72    0.24
  -4  -3   5    0.52    0.27
  -4  -3   5    0.53    0.19
  -4  -3   5    0.96    0.27
  -4  -3   5    0.38    0.24
   4   3  -5    0.35    0.25
   4   3  -5    0.44    0.20
   4   3  -5    0.48    0.20
   4   3  -5    0.31    0.22
  -5  -3   5   -0.05    0.20
  -5  -3   5    0.08    0.23
  -5  -3   5    0.20    0.18
   5   3  -5    0.03    0.23
   5   3  -5    0.15    0.24
   5   3  -5    0.35    0.19
   5   3  -5    0.09    0.18
  -6  -3   5    1.09    0.35
  -6  -3   5    1.09    0.22
  -6  -3   5    0.89    0.29
   6   3  -5    2.00    0.38
   6   3  -5    1.11    0.38
   6   3  -5    1.05    0.28
  -7  -3   5    0.01    0.18
   7   3  -5    0.03    0.23
   7   3  -5    0.18    0.23
   7   3  -5    0.23    0.22
  -8  -3   5    0.57    0.26
   8   3  -5    1.41    0.46
   8   3  -5    1.47    0.40
  -9  -3   5    0.54    0.24
   9   3  -5    0.29    0.34
   9  -3   6    0.15    0.13
   7  -3   6    1.87    0.54
   7  -3   6    0.91    0.34
   6  -3   6    0.33    0.30
   6  -3   6    0.02    0.13
   5  -3   6    0.44    0.30
   5  -3   6    0.08    0.19
   4  -3   6    1.65    0.34
   3  -3   6    7.28    0.35
   3  -3   6    7.54    0.37
   3  -3   6    7.05    0.67
   2  -3   6    9.77    0.64
   2  -3   6   11.06    0.43
   2  -3   6   11.30    0.55
   2  -3   6   10.15    0.51
   1  -3   6    1.47    0.25
   1  -3   6    2.84    0.33
   1  -3   6    1.51    0.29
   1  -3   6    2.07    0.21
  -1   3  -6    2.06    0.19
  -1   3  -6    2.21    0.20
   0  -3   6    0.07    0.11
   0  -3   6    0.00    0.10
   0  -3   6    0.13    0.16
   0  -3   6   -0.08    0.09
   0  -3   6    0.12    0.14
   0   3  -6    0.00    0.10
   0   3  -6   -0.03    0.08
  -1  -3   6    2.47    0.39
  -1  -3   6    2.07    0.35
  -1  -3   6    3.38    0.42
  -1  -3   6    1.43    0.32
  -1  -3   6    1.78    0.32
  -1  -3   6    2.28    0.30
   1   3  -6    2.46    0.23
   1   3  -6    2.15    0.21
   1   3  -6    1.86    0.31
   1   3  -6    2.14    0.29
   1   3  -6    2.27    0.33
  -2  -3   6    8.17    0.60
  -2  -3   6    8.60    0.75
  -2  -3   6    7.91    0.69
  -2  -3   6    8.16    0.66
   2   3  -6    7.58    0.44
   2   3  -6    7.26    0.65
   2   3  -6    8.28    0.60
   2   3  -6    7.93    0.49
  -3  -3   6    6.40    0.69
  -3  -3   6    6.64    0.71
  -3  -3   6    6.80    0.69
  -3  -3   6    5.47    0.58
  -3  -3   6    6.78    0.71
   3   3  -6    5.04    0.57
   3   3  -6    5.30    0.47
   3   3  -6    7.28    0.71
   3   3  -6    5.93    0.54
  -4  -3   6    1.56    0.36
  -4  -3   6    1.93    0.39
  -4  -3   6    1.74    0.42
  -4  -3   6    1.73    0.40
  -4  -3   6    1.95    0.41
   4   3  -6    1.15    0.29
   4   3  -6    1.79    0.41
   4   3  -6    2.06    0.43
   4   3  -6    1.80    0.33
  -5  -3   6    0.07    0.22
  -5  -3   6    0.10    0.25
  -5  -3   6    0.48    0.29
   5   3  -6    0.16    0.23
   5   3  -6    0.31    0.20
   5   3  -6    0.10    0.21
   5   3  -6    0.25    0.24
  -6  -3   6   -0.13    0.19
  -6  -3   6    0.18    0.20
  -6  -3   6    0.19    0.22
   6   3  -6    0.14    0.21
   6   3  -6   -0.11    0.21
   6   3  -6   -0.04    0.18
  -7  -3   6    2.65    0.50
   7   3  -6    1.80    0.40
   7   3  -6    1.55    0.40
   7   3  -6    1.28    0.43
  -8  -3   6   -0.01    0.22
   8   3  -6    0.12    0.26
   8   3  -6    0.03    0.29
   8   3  -6   -0.12    0.22
  -9  -3   6    0.03    0.21
   9   3  -6    0.08    0.32
   7  -3   7    0.28    0.38
   7  -3   7   -0.03    0.16
   6  -3   7    0.21    0.23
   6  -3   7    0.25    0.31
   5  -3   7    0.71    0.41
   5  -3   7    0.28    0.18
   4  -3   7    1.42    0.34
   4  -3   7    1.22    0.18
   4  -3   7    0.98    0.16
   3  -3   7    1.95    0.37
   3  -3   7    1.27    0.22
   2  -3   7    5.20    0.47
   2  -3   7    5.30    0.60
   2  -3   7    4.64    0.35
   1  -3   7    2.67    0.29
   1  -3   7    2.66    0.43
   1  -3   7    2.83    0.38
  -1   3  -7    2.69    0.23
  -1   3  -7    2.84    0.24
   0  -3   7   -0.07    0.14
   0  -3   7    0.13    0.19
   0  -3   7   -0.24    0.15
   0  -3   7    0.12    0.13
   0  -3   7   -0.04    0.12
   0   3  -7    0.25    0.14
   0   3  -7   -0.11    0.08
  -1  -3   7    2.15    0.37
  -1  -3   7    2.61    0.44
  -1  -3   7    2.12    0.37
  -1  -3   7    3.12    0.47
   1   3  -7    2.06    0.18
   1   3  -7    2.20    0.29
   1   3  -7    1.66    0.16
   1   3  -7    2.01    0.17
   1   3  -7    1.71    0.32
  -2  -3   7    2.18    0.42
  -2  -3   7    3.29    0.51
  -2  -3   7    2.55    0.44
  -2  -3   7    2.83    0.47
  -2  -3   7    2.49    0.44
   2   3  -7    2.02    0.39
   2   3  -7    2.25    0.28
   2   3  -7    2.17    0.35
  -3  -3   7    0.37    0.26
  -3  -3   7    0.17    0.26
  -3  -3   7    0.06    0.18
  -3  -3   7   -0.10    0.20
  -3  -3   7    0.44    0.31
   3   3  -7    0.27    0.17
   3   3  -7    0.23    0.19
  -4  -3   7    0.66    0.33
  -4  -3   7   -0.02    0.28
  -4  -3   7    0.79    0.33
  -4  -3   7    0.75    0.30
  -4  -3   7    0.98    0.35
   4   3  -7    0.31    0.25
   4   3  -7    0.68    0.25
   4   3  -7    1.00    0.27
   4   3  -7    0.81    0.31
  -5  -3   7    0.36    0.31
  -5  -3   7   -0.20    0.23
  -5  -3   7    0.01    0.21
   5   3  -7   -0.15    0.17
   5   3  -7    0.11    0.19
   5   3  -7   -0.08    0.22
   5   3  -7    0.26    0.25
  -6  -3   7    0.85    0.34
  -6  -3   7    0.53    0.28
   6   3  -7    0.57    0.35
   6   3  -7    0.68    0.31
   6   3  -7    0.62    0.26
  -7  -3   7    0.04    0.21
  -7  -3   7   -0.32    0.21
   7   3  -7    0.30    0.27
   7   3  -7    0.12    0.27
   7   3  -7   -0.14    0.20
  -8  -3   7    0.61    0.33
   8   3  -7    0.12    0.32
   8   3  -7    0.07    0.32
  -9  -3   7    0.02    0.25
   9   3  -7    0.12    0.41
   6  -3   8    2.43    0.49
   6  -3   8    2.04    0.20
   6  -3   8    2.07    0.63
   5  -3   8    3.08    0.70
   5  -3   8    2.57    0.27
   5  -3   8    2.85    0.50
   4  -3   8    0.18    0.19
   4  -3   8   -0.02    0.09
   3  -3   8   13.50    0.71
   3  -3   8   15.38    0.94
   2  -3   8    0.63    0.22
   2  -3   8    0.45    0.25
   1  -3   8    0.78    0.27
   1  -3   8    0.87    0.32
  -1   3  -8    1.05    0.15
  -1   3  -8    1.13    0.15
   0  -3   8    0.22    0.17
   0  -3   8    0.05    0.21
   0  -3   8    0.23    0.23
   0   3  -8    0.12    0.14
  -1  -3   8    0.78    0.29
  -1  -3   8    0.73    0.32
  -1  -3   8    1.01    0.34
   1   3  -8    0.98    0.28
   1   3  -8    0.88    0.20
  -2  -3   8    0.46    0.34
  -2  -3   8    0.17    0.24
  -2  -3   8    0.08    0.26
  -2  -3   8    0.53    0.30
  -2  -3   8    0.19    0.20
   2   3  -8    0.42    0.15
   2   3  -8    0.40    0.25
  -3  -3   8   13.20    0.98
  -3  -3   8   11.37    0.94
  -3  -3   8   12.69    0.90
  -3  -3   8   13.23    1.13
  -3  -3   8   12.78    0.94
   3   3  -8   13.40    0.91
   3   3  -8   13.87    0.70
  -4  -3   8   -0.06    0.29
  -4  -3   8    0.25    0.28
  -4  -3   8    0.14    0.27
  -4  -3   8   -0.08    0.22
   4   3  -8    0.13    0.17
   4   3  -8    0.34    0.28
  -5  -3   8    3.31    0.58
  -5  -3   8    4.05    0.60
   5   3  -8    4.62    0.71
   5   3  -8    5.08    0.58
  -6  -3   8    1.96    0.49
  -6  -3   8    1.16    0.39
   6   3  -8    1.58    0.37
  -7  -3   8   -0.12    0.23
  -7  -3   8   -0.18    0.23
  -8  -3   8    0.23    0.32
   7  -3   9    0.09    0.11
   6  -3   9    0.00    0.10
   5  -3   9    1.20    0.38
   5  -3   9    1.08    0.23
   4  -3   9    0.00    0.19
   4  -3   9   -0.05    0.13
   3  -3   9    1.52    0.38
   3  -3   9    2.85    0.40
   2  -3   9    5.05    0.57
   2  -3   9    5.47    0.68
   1  -3   9    0.21    0.26
   1  -3   9    0.48    0.23
   0  -3   9    0.27    0.22
   0  -3   9    0.49    0.31
   0   3  -9    0.31    0.17
  -1  -3   9    0.14    0.25
  -1  -3   9    0.08    0.26
  -1  -3   9    0.14    0.21
   1   3  -9    0.23    0.20
  -2  -3   9    3.49    0.58
  -2  -3   9    4.06    0.59
  -2  -3   9    4.91    0.68
  -2  -3   9    4.88    0.69
   2   3  -9    3.29    0.52
   2   3  -9    3.10    0.27
  -3  -3   9    0.91    0.38
  -3  -3   9    2.75    0.56
  -3  -3   9    2.22    0.51
  -3  -3   9    1.13    0.40
   3   3  -9    1.66    0.28
   3   3  -9    2.05    0.43
  -4  -3   9    0.22    0.29
  -4  -3   9    0.11    0.34
   4   3  -9    0.35    0.19
   4   3  -9   -0.04    0.23
  -5  -3   9    0.79    0.40
  -5  -3   9    2.00    0.51
   5   3  -9    1.01    0.29
   5   3  -9    1.58    0.49
  -6  -3   9    0.21    0.33
   6   3  -9   -0.21    0.26
  -7  -3   9    0.66    0.36
   7  -3  10    0.32    0.17
   6  -3  10    0.26    0.16
   5  -3  10    1.07    0.27
   4  -3  10   -0.12    0.15
   3  -3  10    0.48    0.20
   3  -3  10   -0.06    0.21
   2  -3  10    0.75    0.29
   2  -3  10    1.11    0.38
   1  -3  10    0.08    0.21
   1  -3  10    0.53    0.34
   0  -3  10    0.21    0.21
   0  -3  10    0.19    0.28
   0   3 -10    0.17    0.16
  -1  -3  10    0.22    0.34
  -1  -3  10   -0.07    0.20
  -1  -3  10    0.23    0.24
   1   3 -10    0.34    0.20
  -2  -3  10    0.34    0.35
  -2  -3  10    0.84    0.35
  -2  -3  10    0.89    0.37
   2   3 -10    0.63    0.31
  -3  -3  10    0.27    0.32
  -3  -3  10    0.26    0.39
  -3  -3  10    0.19    0.27
   3   3 -10    0.16    0.26
   3   3 -10    0.36    0.16
  -4  -3  10   -0.10    0.37
   4   3 -10   -0.01    0.25
   4   3 -10    0.26    0.18
  -5  -3  10    0.37    0.33
   5   3 -10    1.11    0.45
  -6  -3  10    0.12    0.34
   6   3 -10    0.09    0.31
  -7  -3  10    0.27    0.37
   6  -3  11    1.11    0.29
   5  -3  11    0.06    0.17
   4  -3  11    0.16    0.21
   3  -3  11    0.00    0.18
   2  -3  11    2.10    0.46
   1  -3  11    0.02    0.22
   0  -3  11    0.07    0.23
   0  -3  11   -0.20    0.21
   0   3 -11    0.15    0.15
  -1  -3  11   -0.16    0.22
  -1  -3  11    0.28    0.30
   1   3 -11    0.00    0.17
  -2  -3  11    2.77    0.64
  -2  -3  11    2.01    0.52
  -2  -3  11    2.81    0.64
   2   3 -11    1.90    0.45
  -3  -3  11    0.21    0.39
  -3  -3  11   -0.07    0.28
   3   3 -11   -0.03    0.25
   4   3 -11    0.06    0.28
   5   3 -11    0.13    0.35
   6   3 -11    1.09    0.51
   4  -3  12   -0.09    0.18
   3  -3  12    0.31    0.26
   2  -3  12    0.06    0.22
   1  -3  12    0.24    0.27
   0  -3  12   -0.02    0.25
   0   3 -12   -0.06    0.13
  -1  -3  12    0.64    0.37
   1   3 -12    0.13    0.22
  -2  -3  12    0.27    0.32
   2   3 -12    0.08    0.24
   3   3 -12    0.26    0.30
   4   3 -12    0.01    0.30
   2  -3  13    0.08    0.28
   1  -3  13    0.28    0.31
   0  -3  13   -0.08    0.26
  -1  -3  13    0.14    0.32
   1   3 -13    0.29    0.25
  -2  -3  13    0.52    0.43
   2   3 -13    0.20    0.26
   2  -4 -13    0.14    0.27
  -2   4  13   -0.32    0.28
   1  -4 -13   -0.11    0.20
  -1   4  13    0.16    0.31
   0   4  13    0.20    0.28
   1   4  13    0.28    0.35
   2   4  13   -0.07    0.24
   4  -4 -12    1.07    0.41
   3  -4 -12    0.41    0.31
   2  -4 -12    0.11    0.26
  -2   4  12    0.24    0.34
   1  -4 -12    0.15    0.22
  -1   4  12    0.40    0.31
   0  -4 -12    0.60    0.20
   0   4  12    0.30    0.31
   1   4  12    0.49    0.32
   2   4  12    0.26    0.25
   3   4  12    0.24    0.27
   4   4  12    0.85    0.33
   6  -4 -11    0.12    0.36
   5  -4 -11    0.14    0.31
   4  -4 -11    2.49    0.56
   3  -4 -11    0.59    0.32
  -3   4  11    0.30    0.32
  -3   4  11   -0.02    0.37
   2  -4 -11   -0.08    0.19
  -2   4  11   -0.04    0.30
  -2   4  11    0.16    0.38
  -2   4  11    0.15    0.29
   1  -4 -11    0.66    0.26
  -1   4  11    0.72    0.38
  -1   4  11    1.74    0.48
   0  -4 -11   -0.02    0.15
   0   4  11   -0.01    0.24
   0   4  11    0.19    0.27
   1   4  11    0.11    0.29
   1   4  11    0.20    0.23
   2   4  11    0.55    0.29
   3   4  11   -0.08    0.16
   4   4  11    4.03    0.58
   5   4  11    0.09    0.20
   6   4  11    0.14    0.20
  -7   4  10    0.13    0.32
   6  -4 -10   -0.23    0.29
  -6   4  10   -0.22    0.29
   5  -4 -10    0.33    0.36
  -5   4  10    0.26    0.35
   4  -4 -10    1.33    0.44
   4  -4 -10    0.97    0.26
  -4   4  10    0.80    0.44
   3  -4 -10   -0.15    0.20
   3  -4 -10    0.26    0.15
  -3   4  10    0.51    0.34
  -3   4  10    0.61    0.33
  -3   4  10   -0.05    0.35
   2  -4 -10    0.82    0.32
  -2   4  10    0.62    0.36
  -2   4  10    0.89    0.36
  -2   4  10    1.05    0.37
  -2   4  10    0.09    0.30
   1  -4 -10    1.37    0.35
  -1   4  10    1.96    0.47
  -1   4  10    1.49    0.42
  -1   4  10    1.65    0.44
   0  -4 -10   10.26    0.65
   0   4  10    9.54    0.95
   0   4  10   12.42    1.07
   0   4  10   12.78    0.97
   1   4  10    1.75    0.41
   1   4  10    2.36    0.47
   1   4  10    2.25    0.47
   2   4  10    0.42    0.23
   2   4  10    0.32    0.27
   2   4  10    0.51    0.28
   3   4  10    0.20    0.21
   3   4  10    0.33    0.22
   4   4  10    1.01    0.28
   5   4  10   -0.04    0.13
   6   4  10   -0.08    0.13
   7   4  10   -0.17    0.14
  -7   4   9    0.51    0.35
   6  -4  -9    0.27    0.32
  -6   4   9   -0.12    0.24
   5  -4  -9    1.50    0.48
   5  -4  -9    0.69    0.25
  -5   4   9   -0.02    0.35
  -5   4   9    0.32    0.34
   4  -4  -9    2.93    0.41
   4  -4  -9    1.63    0.45
  -4   4   9    3.09    0.59
  -4   4   9    2.48    0.56
   3  -4  -9    0.61    0.31
   3  -4  -9    1.14    0.24
  -3   4   9    0.48    0.37
  -3   4   9    0.62    0.32
  -3   4   9    1.19    0.40
  -3   4   9    1.17    0.39
   2  -4  -9    3.74    0.31
   2  -4  -9    4.16    0.57
  -2   4   9    4.13    0.64
  -2   4   9    4.80    0.71
  -2   4   9    4.34    0.66
  -2   4   9    3.69    0.57
   1  -4  -9    0.36    0.21
  -1   4   9    0.32    0.28
  -1   4   9    0.10    0.23
  -1   4   9    0.62    0.29
  -1   4   9    0.27    0.26
   0  -4  -9   13.15    0.72
   0   4   9   11.80    0.86
   0   4   9   12.69    0.88
   0   4   9   13.00    0.92
  -1  -4  -9    0.64    0.13
  -1  -4  -9    0.53    0.12
   1   4   9    0.90    0.33
   1   4   9    0.44    0.23
   1   4   9    0.81    0.29
   2   4   9    2.42    0.41
   2   4   9    2.20    0.39
   2   4   9    2.68    0.44
   3   4   9    0.46    0.26
   3   4   9    0.26    0.17
   4   4   9    2.31    0.36
   5   4   9    0.22    0.15
   6   4   9    0.72    0.51
   6   4   9    0.53    0.18
   7   4   9    0.38    0.16
  -8   4   8    0.04    0.28
  -7   4   8   -0.76    0.19
  -7   4   8   -0.01    0.25
   6  -4  -8    0.34    0.26
  -6   4   8   -0.24    0.20
  -6   4   8   -0.37    0.24
   5  -4  -8    2.18    0.50
   5  -4  -8    2.42    0.41
  -5   4   8    1.45    0.41
  -5   4   8    0.55    0.36
   4  -4  -8    0.66    0.24
   4  -4  -8    0.55    0.28
  -4   4   8    0.75    0.31
  -4   4   8    0.24    0.32
  -4   4   8    0.59    0.32
   3  -4  -8    7.45    0.51
   3  -4  -8    6.18    0.70
  -3   4   8    7.78    0.81
  -3   4   8    6.82    0.80
  -3   4   8    7.72    0.78
  -3   4   8    6.83    0.75
  -3   4   8    7.30    0.86
   2  -4  -8    3.24    0.32
   2  -4  -8    2.96    0.47
  -2   4   8    2.38    0.49
  -2   4   8    2.93    0.51
  -2   4   8    3.47    0.53
  -2   4   8    2.93    0.50
  -2   4   8    3.20    0.56
   1  -4  -8    1.83    0.35
  -1   4   8    1.93    0.42
  -1   4   8    1.40    0.36
  -1   4   8    2.08    0.42
  -1   4   8    1.82    0.40
   0  -4  -8    2.50    0.36
   0   4   8    2.75    0.46
   0   4   8    2.77    0.43
   0   4   8    2.91    0.47
   0   4   8    2.76    0.40
  -1  -4  -8    2.01    0.23
  -1  -4  -8    1.63    0.20
   1   4   8    1.53    0.34
   1   4   8    2.48    0.42
   1   4   8    1.69    0.35
   2   4   8    3.15    0.46
   2   4   8    4.62    0.50
   3   4   8    5.42    0.60
   3   4   8    4.04    0.44
   4   4   8    0.47    0.10
   4   4   8    0.30    0.20
   4   4   8    0.35    0.16
   5   4   8    1.90    0.26
   5   4   8    1.90    0.60
   6   4   8    0.00    0.26
   6   4   8    0.03    0.09
   7   4   8    0.07    0.09
   7   4   8   -0.15    0.32
   9  -4  -7    0.39    0.39
  -9   4   7    0.61    0.31
   8  -4  -7    0.50    0.35
   8  -4  -7    0.23    0.33
  -8   4   7    0.17    0.24
   7  -4  -7    0.13    0.29
   7  -4  -7   -0.08    0.21
   7  -4  -7    1.24    0.38
  -7   4   7    0.08    0.24
  -7   4   7   -0.20    0.18
   6  -4  -7    3.13    0.52
   6  -4  -7    4.11    0.67
   6  -4  -7    2.88    0.46
  -6   4   7    3.04    0.47
  -6   4   7    2.58    0.49
   5  -4  -7   11.24    0.74
   5  -4  -7   13.32    0.95
   5  -4  -7   11.19    1.08
   5  -4  -7   11.17    0.78
  -5   4   7   12.85    0.88
  -5   4   7    9.33    0.95
  -5   4   7   11.59    0.82
   4  -4  -7    7.14    0.79
   4  -4  -7    5.33    0.68
   4  -4  -7    6.08    0.61
   4  -4  -7    4.83    0.54
  -4   4   7    4.12    0.63
  -4   4   7    4.11    0.57
  -4   4   7    5.14    0.65
  -4   4   7    5.62    0.70
  -4   4   7    5.31    0.72
   3  -4  -7   16.11    0.85
   3  -4  -7   16.29    0.97
   3  -4  -7   17.23    0.81
  -3   4   7   19.24    1.03
  -3   4   7   17.57    0.99
  -3   4   7   17.96    1.05
  -3   4   7   17.39    1.05
  -3   4   7   16.92    1.07
   2  -4  -7    2.92    0.45
   2  -4  -7    3.26    0.34
  -2   4   7    3.03    0.52
  -2   4   7    2.72    0.45
  -2   4   7    4.16    0.57
  -2   4   7    3.56    0.51
  -2   4   7    4.83    0.60
   1  -4  -7    9.77    0.39
   1  -4  -7   10.55    0.65
   1  -4  -7    8.88    0.53
   1  -4  -7    9.47    0.39
  -1   4   7   10.63    0.71
  -1   4   7    9.19    0.65
  -1   4   7   10.36    0.66
  -1   4   7   11.18    0.77
  -1   4   7    9.41    0.69
   0  -4  -7    1.70    0.27
   0  -4  -7    2.39    0.33
   0   4   7    2.00    0.32
   0   4   7    2.82    0.42
   0   4   7    1.77    0.28
   0   4   7    2.27    0.37
   0   4   7    2.10    0.36
   0   4   7    1.64    0.32
  -1  -4  -7    9.09    0.43
  -1  -4  -7   10.61    0.47
   1   4   7    9.94    0.52
   1   4   7    9.99    0.65
   1   4   7   10.31    0.51
   1   4   7   10.18    0.63
   1   4   7   10.00    0.58
   2   4   7    2.73    0.26
   2   4   7    3.04    0.42
   2   4   7    3.12    0.32
   2   4   7    2.85    0.36
   3   4   7   16.98    0.59
   3   4   7   16.05    0.87
   3   4   7   17.02    0.75
   4   4   7    4.98    0.55
   4   4   7    4.81    0.32
   5   4   7    8.93    0.41
   5   4   7    8.57    0.78
   5   4   7    8.49    1.20
   5   4   7    9.28    0.41
   6   4   7    2.97    0.72
   7   4   7   -0.24    0.33
   8   4   7    0.51    0.41
   9   4   7    0.82    0.19
   9  -4  -6    3.14    0.73
  -9   4   6    2.45    0.44
   8  -4  -6    0.21    0.26
   8  -4  -6    0.14    0.31
  -8   4   6    0.17    0.23
   7  -4  -6   -0.25    0.19
   7  -4  -6   -0.04    0.23
   7  -4  -6    0.24    0.24
  -7   4   6    0.05    0.19
   6  -4  -6    0.16    0.22
   6  -4  -6    0.08    0.24
   6  -4  -6    0.27    0.23
  -6   4   6    0.19    0.20
  -6   4   6    0.07    0.22
  -6   4   6   -0.11    0.20
   5  -4  -6   10.03    0.73
   5  -4  -6   11.05    0.71
   5  -4  -6   10.39    0.98
   5  -4  -6   11.71    1.05
  -5   4   6   13.95    0.87
  -5   4   6    9.76    0.95
  -5   4   6   10.70    0.76
   4  -4  -6    0.01    0.15
   4  -4  -6   -0.04    0.18
   4  -4  -6   -0.07    0.18
   4  -4  -6    0.29    0.18
  -4   4   6   -0.28    0.14
  -4   4   6   -0.09    0.17
  -4   4   6    0.30    0.24
  -4   4   6   -0.07    0.26
  -4   4   6    0.00    0.15
   3  -4  -6    0.38    0.23
   3  -4  -6    0.65    0.27
   3  -4  -6   -0.06    0.17
   3  -4  -6    0.19    0.15
   3  -4  -6    0.21    0.17
  -3   4   6    0.71    0.26
  -3   4   6    0.63    0.27
  -3   4   6    0.45    0.23
  -3   4   6    0.25    0.25
  -3   4   6    0.43    0.24
   2  -4  -6    0.46    0.16
   2  -4  -6    0.57    0.18
   2  -4  -6    0.54    0.17
   2  -4  -6    0.34    0.19
   2  -4  -6    0.68    0.23
   2  -4  -6    0.33    0.19
  -2   4   6    0.56    0.24
  -2   4   6    0.19    0.18
  -2   4   6    0.51    0.21
  -2   4   6    0.22    0.18
  -2   4   6    0.23    0.22
   1  -4  -6   16.36    0.61
   1  -4  -6   16.80    0.61
   1  -4  -6   17.02    0.79
   1  -4  -6   16.37    0.60
   1  -4  -6   15.88    0.73
   1  -4  -6   16.95    0.81
  -1   4   6   16.03    0.82
  -1   4   6   17.74    0.80
  -1   4   6   15.07    0.87
  -1   4   6   16.60    0.87
  -1   4   6   17.41    0.86
  -1   4   6   15.67    0.74
   0  -4  -6    1.91    0.28
   0  -4  -6    3.01    0.34
   0  -4  -6    3.16    0.16
   0  -4  -6    3.31    0.39
   0   4   6    3.40    0.43
   0   4   6    3.34    0.34
   0   4   6    3.25    0.40
   0   4   6    2.89    0.30
   0   4   6    3.48    0.40
   0   4   6    3.43    0.43
  -1  -4  -6   16.21    0.81
  -1  -4  -6   16.16    0.61
  -1  -4  -6   16.32    0.60
   1   4   6   17.52    0.81
   1   4   6   17.12    0.77
   1   4   6   17.18    0.75
   1   4   6   15.95    0.64
   1   4   6   16.80    0.72
   1   4   6   16.10    0.62
  -2  -4  -6    0.63    0.20
   2   4   6    0.36    0.14
   2   4   6    0.52    0.13
   2   4   6    0.46    0.18
   2   4   6    0.63    0.17
  -3  -4  -6   -0.10    0.10
   3   4   6   -0.02    0.07
   3   4   6    0.18    0.13
   3   4   6    0.20    0.16
   3   4   6    0.07    0.08
   4   4   6    0.10    0.06
   4   4   6    0.01    0.06
   4   4   6    0.12    0.15
   5   4   6   10.18    0.69
   5   4   6   11.25    1.29
   6   4   6    0.23    0.19
   6   4   6    0.05    0.26
   7   4   6    0.06    0.26
   8   4   6    0.93    0.47
   9   4   6    2.43    0.31
   9  -4  -5    0.40    0.34
  -9   4   5    0.12    0.19
   8  -4  -5   -0.07    0.23
   8  -4  -5    0.06    0.25
  -8   4   5   -0.05    0.16
   7  -4  -5    0.40    0.25
   7  -4  -5    0.35    0.27
   7  -4  -5    0.42    0.23
  -7   4   5    0.19    0.19
   6  -4  -5    0.59    0.24
   6  -4  -5    0.69    0.36
   6  -4  -5    1.08    0.28
  -6   4   5    0.45    0.18
  -6   4   5    0.95    0.30
  -6   4   5    0.30    0.28
   5  -4  -5    0.63    0.29
   5  -4  -5    0.47    0.20
   5  -4  -5   -0.15    0.19
   5  -4  -5    0.55    0.25
  -5   4   5    0.47    0.23
  -5   4   5    0.28    0.23
  -5   4   5    0.30    0.24
   4  -4  -5    0.26    0.17
   4  -4  -5    0.31    0.18
   4  -4  -5    0.19    0.21
   4  -4  -5    0.55    0.23
  -4   4   5    0.30    0.23
  -4   4   5    0.04    0.17
  -4   4   5    0.17    0.18
  -4   4   5    0.54    0.25
  -4   4   5    0.53    0.27
  -4   4   5   -0.02    0.13
   3  -4  -5    0.23    0.14
   3  -4  -5    0.05    0.16
   3  -4  -5    0.08    0.12
   3  -4  -5    0.12    0.13
  -3   4   5    0.18    0.17
  -3   4   5    0.53    0.23
  -3   4   5    0.27    0.23
  -3   4   5    0.28    0.18
  -3   4   5    0.22    0.20
   2  -4  -5    5.43    0.37
   2  -4  -5    6.22    0.41
   2  -4  -5    5.46    0.53
   2  -4  -5    4.40    0.48
   2  -4  -5    5.57    0.49
   2  -4  -5    5.59    0.39
  -2   4   5    6.56    0.58
  -2   4   5    6.58    0.63
  -2   4   5    4.56    0.52
  -2   4   5    4.31    0.43
  -2   4   5    5.32    0.52
   1  -4  -5    6.30    0.34
   1  -4  -5    7.55    0.48
   1  -4  -5    6.81    0.46
   1  -4  -5    7.16    0.44
   1  -4  -5    7.00    0.46
   1  -4  -5    7.01    0.47
   1  -4  -5    7.47    0.49
   1  -4  -5    7.32    0.37
   1  -4  -5    7.68    0.40
  -1   4   5    6.90    0.50
  -1   4   5    5.96    0.46
  -1   4   5    7.20    0.53
  -1   4   5    6.73    0.45
  -1   4   5    7.01    0.48
  -1   4   5    6.92    0.43
   0  -4  -5    4.20    0.24
   0  -4  -5    4.50    0.32
   0  -4  -5    3.71    0.35
   0  -4  -5    5.47    0.39
   0   4   5    4.44    0.43
   0   4   5    3.89    0.42
   0   4   5    4.54    0.30
   0   4   5    4.20    0.39
   0   4   5    3.98    0.33
   0   4   5    4.86    0.41
   0   4   5    4.04    0.40
  -1  -4  -5    6.24    0.29
  -1  -4  -5    6.47    0.42
  -1  -4  -5    6.20    0.30
   1   4   5    5.93    0.41
   1   4   5    6.20    0.31
   1   4   5    6.21    0.39
   1   4   5    6.17    0.42
   1   4   5    5.56    0.40
   1   4   5    6.13    0.38
   1   4   5    5.76    0.27
   1   4   5    5.97    0.35
  -2  -4  -5    1.78    0.27
   2   4   5    2.12    0.23
   2   4   5    1.84    0.21
   2   4   5    1.97    0.28
  -3  -4  -5   -0.01    0.09
   3   4   5    0.07    0.05
   3   4   5    0.05    0.05
   3   4   5    0.22    0.12
   3   4   5    0.09    0.10
   4   4   5    0.17    0.13
   4   4   5    0.26    0.16
   4   4   5    0.41    0.29
   5   4   5    0.48    0.30
   5   4   5    0.18    0.16
   6   4   5    1.15    0.30
   6   4   5    1.36    0.48
   7   4   5    0.66    0.28
   7   4   5    0.09    0.30
   8   4   5    0.13    0.35
   8   4   5    0.04    0.12
   9   4   5    0.27    0.40
   9   4   5    0.13    0.18
  10  -4  -4    1.12    0.50
   9  -4  -4    4.35    0.74
  -9   4   4    3.72    0.38
   8  -4  -4    1.02    0.39
   8  -4  -4    0.79    0.31
  -8   4   4    0.68    0.24
   7  -4  -4    1.82    0.44
   7  -4  -4    2.95    0.45
  -7   4   4    1.61    0.41
  -7   4   4    1.83    0.34
   6  -4  -4    0.40    0.20
   6  -4  -4    0.75    0.27
   6  -4  -4    0.44    0.24
  -6   4   4    0.60    0.22
  -6   4   4    0.94    0.36
   5  -4  -4    1.46    0.28
   5  -4  -4    1.94    0.40
   5  -4  -4    1.24    0.34
   5  -4  -4    0.62    0.23
  -5   4   4    0.77    0.23
  -5   4   4    0.33    0.17
  -5   4   4    1.46    0.36
  -5   4   4    1.45    0.25
   4  -4  -4   18.47    0.96
   4  -4  -4   17.20    0.82
   4  -4  -4   17.49    0.79
   4  -4  -4   16.75    0.89
  -4   4   4   17.40    0.73
  -4   4   4   18.46    0.95
  -4   4   4   16.12    0.89
  -4   4   4   17.28    0.86
  -4   4   4   17.86    0.81
  -4   4   4   17.26    0.94
   3  -4  -4    5.18    0.43
   3  -4  -4    6.27    0.59
   3  -4  -4    5.49    0.39
   3  -4  -4    5.63    0.54
  -3   4   4    6.78    0.58
  -3   4   4    5.34    0.37
  -3   4   4    4.53    0.52
  -3   4   4    5.69    0.49
  -3   4   4    5.15    0.52
  -3   4   4    5.35    0.53
   2  -4  -4    2.66    0.30
   2  -4  -4    2.45    0.34
   2  -4  -4    3.33    0.40
   2  -4  -4    2.26    0.32
   2  -4  -4    2.98    0.31
   2  -4  -4    3.18    0.30
  -2   4   4    2.42    0.33
  -2   4   4    2.50    0.35
  -2   4   4    2.68    0.37
  -2   4   4    2.51    0.35
  -2   4   4    2.65    0.33
   1  -4  -4   31.13    1.15
   1  -4  -4   32.74    1.01
   1  -4  -4   31.45    1.04
   1  -4  -4   31.12    1.15
   1  -4  -4   30.09    1.10
   1  -4  -4   32.35    1.16
   1  -4  -4   31.49    1.02
   1  -4  -4   32.70    1.15
  -1   4   4   31.36    1.06
  -1   4   4   33.13    1.15
  -1   4   4   31.72    1.09
  -1   4   4   34.85    1.26
  -1   4   4   31.42    1.16
  -1   4   4   30.72    1.19
   0  -4  -4    9.32    0.47
   0  -4  -4    9.22    0.38
   0  -4  -4    8.55    0.43
   0   4   4    8.87    0.48
   0   4   4    8.82    0.40
   0   4   4    8.31    0.45
   0   4   4    8.30    0.40
   0   4   4    8.32    0.46
   0   4   4    8.33    0.44
   0   4   4    8.94    0.49
  -1  -4  -4   35.94    1.22
  -1  -4  -4   36.27    1.06
  -1  -4  -4   35.62    1.04
   1   4   4   37.47    1.15
   1   4   4   36.12    1.10
   1   4   4   36.75    1.17
   1   4   4   34.17    1.21
   1   4   4   37.37    1.18
  -2  -4  -4    2.83    0.31
   2   4   4    2.84    0.28
   2   4   4    2.59    0.16
   2   4   4    2.94    0.17
   2   4   4    2.78    0.29
   3   4   4    3.71    0.35
   3   4   4    4.18    0.39
   4   4   4   18.33    0.87
   4   4   4   17.71    1.21
   4   4   4   18.20    0.82
  -5  -4  -4    1.27    0.27
   5   4   4    0.83    0.34
   5   4   4    0.92    0.24
  -6  -4  -4    0.69    0.23
   6   4   4    0.22    0.32
   6   4   4    0.23    0.18
  -7  -4  -4    1.44    0.35
   7   4   4    2.16    0.58
   7   4   4    1.47    0.20
   7   4   4    1.42    0.35
   8   4   4    1.04    0.44
   8   4   4    0.86    0.22
   9   4   4    2.74    0.74
   9   4   4    5.23    0.54
  10   4   4    1.48    0.37
  10  -4  -3   -0.07    0.26
   9  -4  -3   -0.13    0.23
   8  -4  -3    1.88    0.46
   8  -4  -3    3.07    0.46
  -8   4   3    2.31    0.29
   7  -4  -3    0.25    0.20
   7  -4  -3    0.32    0.27
  -7   4   3    0.47    0.30
  -7   4   3    0.24    0.16
   6  -4  -3    3.99    0.56
   6  -4  -3    3.30    0.41
   6  -4  -3    3.44    0.42
  -6   4   3    3.61    0.40
  -6   4   3    3.58    0.55
   5  -4  -3   11.12    0.73
   5  -4  -3   10.05    0.59
   5  -4  -3    8.99    0.67
   5  -4  -3    9.92    0.57
   5  -4  -3   10.33    0.68
  -5   4   3    9.43    0.57
  -5   4   3   10.21    0.65
  -5   4   3    9.65    0.69
   4  -4  -3   21.19    0.94
   4  -4  -3   18.01    0.92
   4  -4  -3   18.46    0.79
   4  -4  -3   19.05    0.96
   4  -4  -3   19.54    0.82
  -4   4   3   20.43    0.87
  -4   4   3   19.71    0.97
  -4   4   3   21.06    0.88
  -4   4   3   18.73    0.74
   3  -4  -3   20.44    0.93
   3  -4  -3   21.53    0.95
   3  -4  -3   20.35    0.90
   3  -4  -3   22.56    0.99
   3  -4  -3   21.40    0.81
   3  -4  -3   22.92    0.85
  -3   4   3   20.58    0.77
  -3   4   3   18.99    0.93
  -3   4   3   21.66    0.94
  -3   4   3   20.94    0.83
  -3   4   3   21.46    0.95
  -3   4   3   22.24    0.89
   2  -4  -3   27.40    0.93
   2  -4  -3   26.85    1.04
   2  -4  -3   26.77    1.02
   2  -4  -3   27.09    0.95
   2  -4  -3   27.86    0.96
   2  -4  -3   26.58    1.05
   2  -4  -3   29.04    1.11
  -2   4   3   27.41    0.92
  -2   4   3   25.81    0.99
  -2   4   3   27.07    1.09
  -2   4   3   28.19    1.07
  -2   4   3   27.67    0.97
  -2   4   3   26.40    1.04
  -2   4   3   27.24    0.93
   1  -4  -3   32.52    1.10
   1  -4  -3   32.00    0.98
   1  -4  -3   31.01    1.08
   1  -4  -3   30.57    1.00
   1  -4  -3   31.74    1.09
   1  -4  -3   32.04    0.99
   1  -4  -3   31.74    1.07
  -1   4   3   31.90    1.09
  -1   4   3   31.94    0.99
  -1   4   3   29.49    1.10
  -1   4   3   30.17    1.06
  -1   4   3   30.67    1.02
  -1   4   3   31.21    1.01
  -1   4   3   30.99    1.15
   0  -4  -3   35.37    0.94
   0  -4  -3   34.64    0.94
   0  -4  -3   33.80    1.05
   0  -4  -3   34.16    1.08
   0  -4  -3   34.93    1.12
   0   4   3   34.69    1.10
   0   4   3   34.43    1.18
   0   4   3   34.94    1.03
   0   4   3   34.95    1.14
   0   4   3   33.49    1.01
   0   4   3   34.51    1.12
   0   4   3   34.55    1.04
   0   4   3   34.54    1.09
  -1  -4  -3   31.91    1.05
  -1  -4  -3   31.76    0.89
  -1  -4  -3   31.85    0.90
   1   4   3   33.07    1.04
   1   4   3   32.59    0.99
   1   4   3   31.95    0.99
   1   4   3   32.24    1.02
  -2  -4  -3   26.65    0.95
   2   4   3   26.51    0.91
   2   4   3   26.60    0.93
  -3  -4  -3   15.07    0.66
   3   4   3   15.49    1.00
   3   4   3   16.37    0.66
   3   4   3   15.49    0.70
  -4  -4  -3   18.38    0.82
   4   4   3   20.35    0.84
   4   4   3   20.44    0.89
   4   4   3   17.90    1.16
  -5  -4  -3   10.14    0.61
   5   4   3   10.44    0.61
   5   4   3    9.86    0.65
   5   4   3   10.86    1.11
  -6  -4  -3    4.27    0.49
   6   4   3    4.47    0.22
   6   4   3    5.00    0.59
   6   4   3    5.02    0.29
   6   4   3    4.38    0.25
   6   4   3    3.89    0.70
  -7  -4  -3    0.37    0.22
   7   4   3    0.41    0.16
   7   4   3    0.61    0.27
   7   4   3    0.37    0.28
  -8  -4  -3    2.68    0.47
   8   4   3    2.26    0.35
   8   4   3    3.04    0.55
   8   4   3    3.08    0.71
   9   4   3   -0.17    0.15
   9   4   3   -0.13    0.36
  10   4   3    0.03    0.23
  10  -4  -2   -0.15    0.24
   9  -4  -2    0.60    0.32
   8  -4  -2    0.93    0.34
   8  -4  -2    0.72    0.26
   7  -4  -2   15.26    0.80
   7  -4  -2   16.17    0.99
  -7   4   2   16.01    0.65
  -7   4   2   16.86    1.04
  -7   4   2   14.98    0.62
   6  -4  -2    0.53    0.17
   6  -4  -2    0.26    0.16
   6  -4  -2   -0.06    0.17
  -6   4   2    0.27    0.14
  -6   4   2    0.01    0.19
  -6   4   2    0.11    0.12
   5  -4  -2    1.66    0.30
   5  -4  -2    1.34    0.29
   5  -4  -2    1.45    0.29
   5  -4  -2    0.84    0.18
   5  -4  -2    1.58    0.24
  -5   4   2    1.13    0.28
  -5   4   2    1.22    0.22
  -5   4   2    0.78    0.18
  -5   4   2    1.21    0.23
   4  -4  -2   36.93    1.33
   4  -4  -2   36.35    1.21
   4  -4  -2   36.97    1.42
   4  -4  -2   36.63    1.39
   4  -4  -2   37.07    1.20
  -4   4   2   36.47    1.42
  -4   4   2   37.45    1.25
  -4   4   2   35.80    1.35
   3  -4  -2    0.97    0.19
   3  -4  -2    1.15    0.23
   3  -4  -2    0.76    0.19
   3  -4  -2    0.51    0.16
   3  -4  -2    0.43    0.12
   3  -4  -2    0.87    0.15
  -3   4   2    0.88    0.15
  -3   4   2    0.84    0.17
  -3   4   2    1.15    0.20
  -3   4   2    0.64    0.19
   2  -4  -2   16.73    0.67
   2  -4  -2   16.33    0.63
   2  -4  -2   16.03    0.61
   2  -4  -2   16.41    0.60
   2  -4  -2   17.23    0.70
   2  -4  -2   15.37    0.68
   2  -4  -2   16.00    0.71
  -2   4   2   15.44    0.68
  -2   4   2   17.17    0.63
  -2   4   2   16.53    0.59
  -2   4   2   15.97    0.71
  -2   4   2   16.31    0.65
  -2   4   2   15.91    0.69
   1  -4  -2  247.25    6.44
   1  -4  -2  244.43    6.43
   1  -4  -2  247.01    6.68
   1  -4  -2  249.10    6.66
   1  -4  -2  247.80    6.45
   1  -4  -2  245.61    6.97
   1  -4  -2  247.57    6.71
   1  -4  -2  248.21    6.53
  -1   4   2  249.34    6.44
  -1   4   2  252.04    6.72
  -1   4   2  253.92    6.46
  -1   4   2  240.59    6.98
  -1   4   2  243.02    6.43
  -1   4   2  251.47    6.70
  -1   4   2  246.51    6.51
   0  -4  -2   53.69    1.56
   0  -4  -2   55.49    1.48
   0  -4  -2   56.21    1.57
   0  -4  -2   55.49    1.50
   0  -4  -2   56.07    1.58
   0  -4  -2   54.71    1.59
   0  -4  -2   53.48    1.48
   0  -4  -2   54.68    1.67
   0   4   2   55.73    1.53
   0   4   2   55.50    1.52
   0   4   2   55.82    1.51
   0   4   2   57.51    1.58
   0   4   2   58.15    1.60
   0   4   2   55.98    1.52
   0   4   2   56.14    1.60
   0   4   2   54.44    1.68
   0   4   2   53.50    1.62
  -1  -4  -2  263.45    7.00
   1   4   2  259.38    6.98
   1   4   2  258.00    6.89
   1   4   2  265.13    6.76
   1   4   2  261.11    6.88
  -2  -4  -2   18.02    0.64
   2   4   2   17.81    0.66
   2   4   2   17.97    0.63
  -3  -4  -2    1.15    0.17
   3   4   2    1.20    0.19
   3   4   2    1.07    0.31
   3   4   2    1.01    0.18
  -4  -4  -2   37.02    1.32
   4   4   2   38.11    1.75
   4   4   2   37.02    1.31
  -5  -4  -2    1.20    0.25
   5   4   2    1.32    0.17
   5   4   2    1.61    0.28
   5   4   2    1.49    0.15
   5   4   2    1.55    0.41
   5   4   2    1.74    0.17
  -6  -4  -2    0.26    0.17
   6   4   2    0.08    0.12
   6   4   2    0.07    0.10
   6   4   2    0.02    0.09
   6   4   2    0.19    0.25
  -7  -4  -2   15.76    0.93
   7   4   2   15.17    1.48
   7   4   2   14.74    0.77
  -8  -4  -2    0.71    0.29
   8   4   2    0.56    0.42
   8   4   2    1.35    0.31
   9   4   2    0.83    0.65
   9   4   2    0.78    0.20
   9   4   2    1.09    0.32
  10   4   2   -0.12    0.22
  10  -4  -1   -0.34    0.19
   9  -4  -1    1.75    0.45
   8  -4  -1    1.21    0.35
   8  -4  -1    0.81    0.25
  -8   4   1    1.27    0.39
   7  -4  -1    2.05    0.41
   7  -4  -1    2.51    0.32
  -7   4   1    2.23    0.44
   6  -4  -1    0.14    0.20
  -6   4   1    0.19    0.07
  -6   4   1    0.23    0.19
  -6   4   1    0.26    0.08
   5  -4  -1    0.14    0.13
   5  -4  -1    0.09    0.11
   5  -4  -1   -0.16    0.09
   5  -4  -1   -0.01    0.08
  -5   4   1    0.10    0.09
  -5   4   1   -0.04    0.06
  -5   4   1    0.23    0.16
   4  -4  -1    0.05    0.11
   4  -4  -1   -0.02    0.09
   4  -4  -1    0.06    0.07
   4  -4  -1    0.01    0.09
   4  -4  -1   -0.06    0.11
  -4   4   1    0.03    0.07
  -4   4   1    0.14    0.08
  -4   4   1   -0.08    0.10
   3  -4  -1   24.62    0.88
   3  -4  -1   23.71    0.77
   3  -4  -1   23.80    0.90
   3  -4  -1   23.97    0.80
   3  -4  -1   23.15    0.92
   3  -4  -1   23.75    0.95
  -3   4   1   25.89    0.83
  -3   4   1   24.33    0.89
  -3   4   1   24.32    0.96
  -3   4   1   23.13    0.80
  -3   4   1   24.75    1.09
   2  -4  -1    1.86    0.22
   2  -4  -1    2.17    0.25
   2  -4  -1    2.27    0.24
   2  -4  -1    2.13    0.23
   2  -4  -1    2.43    0.20
   2  -4  -1    2.23    0.21
  -2   4   1    2.32    0.17
  -2   4   1    2.25    0.15
  -2   4   1    2.37    0.24
  -2   4   1    1.96    0.23
  -2   4   1    2.19    0.21
  -2   4   1    1.83    0.19
   1  -4  -1    5.70    0.24
   1  -4  -1    4.94    0.26
   1  -4  -1    4.94    0.26
   1  -4  -1    4.95    0.28
   1  -4  -1    5.60    0.27
   1  -4  -1    5.69    0.25
  -1   4   1    5.65    0.28
  -1   4   1    5.77    0.27
  -1   4   1    5.46    0.23
  -1   4   1    5.45    0.29
  -1   4   1    5.10    0.25
  -1   4   1    5.56    0.25
   0  -4  -1    8.74    0.29
   0  -4  -1    8.86    0.35
   0  -4  -1    8.52    0.32
   0  -4  -1    8.25    0.31
   0  -4  -1    8.20    0.28
   0  -4  -1    8.17    0.31
   0  -4  -1    8.80    0.29
   0   4   1    8.41    0.29
   0   4   1    8.81    0.34
   0   4   1    8.19    0.31
   0   4   1    8.85    0.32
   0   4   1    8.59    0.29
   0   4   1    9.24    0.30
   0   4   1    8.69    0.35
   0   4   1    8.06    0.29
  -1  -4  -1    6.06    0.20
  -1  -4  -1    6.00    0.20
  -1  -4  -1    6.66    0.23
   1   4   1    6.46    0.23
   1   4   1    6.32    0.23
   1   4   1    6.26    0.22
   1   4   1    6.38    0.22
   1   4   1    6.67    0.22
   1   4   1    6.45    0.24
  -2  -4  -1    1.96    0.32
  -2  -4  -1    2.09    0.19
   2   4   1    2.40    0.35
   2   4   1    2.14    0.10
   2   4   1    2.11    0.10
   2   4   1    2.33    0.17
  -3  -4  -1   25.60    0.92
   3   4   1   25.65    0.77
   3   4   1   26.30    1.24
   3   4   1   25.31    0.79
   3   4   1   24.82    0.78
   3   4   1   26.60    0.92
  -4  -4  -1    0.06    0.10
   4   4   1    0.05    0.06
   4   4   1    0.09    0.06
   4   4   1    0.09    0.12
   4   4   1    0.11    0.16
   4   4   1    0.09    0.08
  -5  -4  -1   -0.05    0.08
   5   4   1    0.17    0.09
   5   4   1    0.05    0.07
   5   4   1    0.00    0.14
   5   4   1   -0.01    0.09
   5   4   1   -0.15    0.15
  -6  -4  -1    0.28    0.16
   6   4   1   -0.12    0.29
   6   4   1    0.03    0.12
   6   4   1    0.12    0.14
  -7  -4  -1    2.34    0.41
   7   4   1    2.15    0.36
   7   4   1    0.82    0.41
  -8  -4  -1    1.93    0.42
   8   4   1    1.07    0.20
   8   4   1    1.12    0.32
   8   4   1    0.36    0.51
   9   4   1    1.82    0.42
   9   4   1    1.25    0.25
  10   4   1    0.20    0.29
  10  -4   0    0.22    0.28
   9  -4   0   -0.28    0.12
   9  -4   0    0.06    0.23
   8  -4   0    1.40    0.34
  -8   4   0    1.68    0.42
   7  -4   0    0.02    0.17
  -7   4   0    0.04    0.18
   6  -4   0    0.13    0.15
   6  -4   0    0.12    0.16
  -6   4   0   -0.13    0.13
   5  -4   0    0.06    0.10
   5  -4   0    0.07    0.10
   5  -4   0    0.01    0.06
   5  -4   0   -0.03    0.09
  -5   4   0    0.03    0.13
   4  -4   0    2.20    0.25
   4  -4   0    2.06    0.25
   4  -4   0    1.78    0.29
   4  -4   0    1.97    0.24
  -4   4   0    1.86    0.29
   3  -4   0   -0.04    0.05
   3  -4   0    0.06    0.07
   3  -4   0   -0.06    0.06
   3  -4   0    0.08    0.07
   3  -4   0   -0.16    0.06
  -3   4   0    0.08    0.11
  -3   4   0    0.00    0.03
  -3   4   0   -0.08    0.07
  -3   4   0    0.03    0.04
   2  -4   0    3.84    0.27
   2  -4   0    4.13    0.23
   2  -4   0    3.83    0.22
  -2   4   0    4.28    0.28
  -2   4   0    4.20    0.20
  -2   4   0    3.43    0.33
  -2   4   0    4.16    0.18
   1  -4   0   -0.25    0.03
   1  -4   0   -0.26    0.03
   1  -4   0   -0.33    0.03
   1  -4   0   -0.30    0.04
   1  -4   0   -0.38    0.03
  -1   4   0   -0.22    0.03
  -1   4   0   -0.30    0.04
  -1   4   0   -0.29    0.01
   0  -4   0    0.24    0.04
   0  -4   0    0.28    0.05
   0  -4   0    0.28    0.05
   0  -4   0    0.44    0.06
   0  -4   0    0.27    0.05
   0  -4   0    0.17    0.04
   0   4   0    0.23    0.04
   0   4   0    0.17    0.04
   0   4   0    0.32    0.06
   0   4   0    0.32    0.05
   0   4   0    0.18    0.03
   0   4   0    0.26    0.04
  -1  -4   0   -0.29    0.02
  -1  -4   0   -0.28    0.04
  -1  -4   0   -0.33    0.06
  -1  -4   0   -0.30    0.02
   1   4   0   -0.28    0.03
   1   4   0   -0.30    0.04
   1   4   0   -0.32    0.03
   1   4   0   -0.26    0.03
   1   4   0   -0.30    0.06
   1   4   0   -0.25    0.03
   1   4   0   -0.33    0.04
  -2  -4   0    4.30    0.21
  -2  -4   0    4.14    0.26
  -2  -4   0    4.02    0.20
  -2  -4   0    4.26    0.44
  -2  -4   0    4.35    0.20
   2   4   0    4.36    0.26
   2   4   0    4.51    0.23
   2   4   0    4.39    0.17
   2   4   0    4.22    0.42
   2   4   0    4.07    0.26
  -3  -4   0    0.02    0.04
  -3  -4   0    0.09    0.08
  -3  -4   0    0.00    0.04
   3   4   0    0.05    0.07
   3   4   0    0.08    0.08
   3   4   0    0.01    0.13
   3   4   0   -0.03    0.05
   3   4   0   -0.10    0.06
   3   4   0   -0.07    0.04
  -4  -4   0    1.75    0.10
  -4  -4   0    1.82    0.10
  -4  -4   0    2.29    0.31
   4   4   0    1.87    0.28
   4   4   0    1.97    0.40
   4   4   0    1.71    0.25
   4   4   0    1.60    0.22
   4   4   0    1.91    0.23
  -5  -4   0   -0.06    0.10
   5   4   0   -0.01    0.06
   5   4   0   -0.07    0.08
   5   4   0    0.06    0.06
   5   4   0    0.06    0.08
   5   4   0   -0.13    0.19
   5   4   0    0.02    0.11
  -6  -4   0    0.02    0.14
   6   4   0   -0.03    0.14
   6   4   0    0.08    0.10
   6   4   0   -0.12    0.27
  -7  -4   0   -0.07    0.17
   7   4   0    0.00    0.12
   7   4   0   -0.07    0.16
  -8  -4   0    1.93    0.45
   8   4   0    2.07    0.30
   8   4   0    2.44    0.45
   9   4   0    0.01    0.16
   9   4   0    0.11    0.20
  10   4   0    0.61    0.36
  10  -4   1   -0.13    0.21
   9  -4   1    2.87    0.48
   8  -4   1    1.86    0.36
  -8   4  -1    0.71    0.33
   7  -4   1    2.40    0.37
  -7   4  -1    2.16    0.42
   6  -4   1    0.03    0.11
   6  -4   1    0.23    0.14
   6  -4   1    0.31    0.30
  -6   4  -1    0.01    0.14
   5  -4   1    0.03    0.08
   5  -4   1    0.07    0.10
   5  -4   1    0.01    0.19
   5  -4   1    0.04    0.08
  -5   4  -1   -0.08    0.10
   4  -4   1    0.09    0.07
   4  -4   1   -0.13    0.12
   4  -4   1    0.15    0.07
   4  -4   1    0.29    0.15
  -4   4  -1    0.23    0.14
   3  -4   1   26.63    0.99
   3  -4   1   25.03    1.07
   3  -4   1   25.61    0.74
   3  -4   1   25.76    0.74
  -3   4  -1   25.41    1.13
  -3   4  -1   25.40    0.98
   2  -4   1    2.33    0.27
   2  -4   1    2.53    0.26
  -2   4  -1    2.39    0.28
  -2   4  -1    2.19    0.24
   1  -4   1    6.49    0.32
   1  -4   1    6.44    0.21
   1  -4   1    5.89    0.20
   1  -4   1    6.01    0.30
   1  -4   1    6.81    0.30
   1  -4   1    6.10    0.20
  -1   4  -1    6.33    0.30
  -1   4  -1    6.30    0.33
   0  -4   1    8.36    0.31
   0  -4   1    8.73    0.31
   0  -4   1    8.28    0.28
   0  -4   1    8.39    0.30
   0  -4   1    8.64    0.34
   0   4  -1    8.30    0.30
   0   4  -1    8.23    0.27
   0   4  -1    7.81    0.33
   0   4  -1    8.28    0.31
  -1  -4   1    4.86    0.25
  -1  -4   1    5.04    0.25
  -1  -4   1    6.16    0.35
  -1  -4   1    5.61    0.23
  -1  -4   1    5.30    0.24
  -1  -4   1    5.07    0.26
  -1  -4   1    5.50    0.27
   1   4  -1    5.01    0.26
   1   4  -1    5.66    0.30
   1   4  -1    5.73    0.26
   1   4  -1    5.71    0.27
   1   4  -1    5.10    0.23
   1   4  -1    5.50    0.25
  -2  -4   1    1.91    0.15
  -2  -4   1    2.42    0.25
  -2  -4   1    1.90    0.21
  -2  -4   1    2.52    0.22
  -2  -4   1    1.89    0.16
  -2  -4   1    1.54    0.13
  -2  -4   1    2.05    0.32
   2   4  -1    1.95    0.23
   2   4  -1    2.13    0.21
   2   4  -1    1.50    0.17
   2   4  -1    2.02    0.18
   2   4  -1    2.29    0.23
   2   4  -1    2.29    0.26
  -3  -4   1   24.76    0.93
  -3  -4   1   22.83    0.82
  -3  -4   1   25.04    0.88
  -3  -4   1   23.94    0.80
   3   4  -1   23.38    0.84
   3   4  -1   23.39    0.78
   3   4  -1   23.80    0.92
   3   4  -1   24.60    0.92
   3   4  -1   22.35    0.75
   3   4  -1   23.90    0.80
  -4  -4   1    0.06    0.07
  -4  -4   1    0.11    0.07
  -4  -4   1    0.11    0.08
  -4  -4   1    0.05    0.11
   4   4  -1   -0.04    0.09
   4   4  -1    0.00    0.07
   4   4  -1    0.04    0.08
   4   4  -1   -0.24    0.07
   4   4  -1    0.13    0.12
  -5  -4   1    0.19    0.09
  -5  -4   1   -0.02    0.07
  -5  -4   1    0.09    0.15
   5   4  -1    0.00    0.08
   5   4  -1    0.13    0.12
   5   4  -1    0.11    0.15
   5   4  -1    0.08    0.10
  -6  -4   1    0.25    0.21
  -6  -4   1    0.16    0.08
  -6  -4   1    0.18    0.08
   6   4  -1    0.06    0.18
   6   4  -1   -0.04    0.11
  -7  -4   1    1.98    0.40
   7   4  -1    1.60    0.28
   7   4  -1    2.25    0.44
  -8  -4   1    1.02    0.36
   8   4  -1    0.73    0.30
   8   4  -1    1.06    0.28
   9   4  -1    2.23    0.51
  10   4  -1    0.14    0.31
  10  -4   2   -0.16    0.19
   9  -4   2    0.73    0.27
   8  -4   2    1.05    0.38
   8  -4   2    1.00    0.27
  -8   4  -2    0.78    0.29
   7  -4   2   15.12    1.13
   7  -4   2   14.60    0.72
  -7   4  -2   16.78    1.00
   6  -4   2    0.25    0.11
   6  -4   2    0.46    0.32
   6  -4   2    0.21    0.12
   6  -4   2    0.09    0.09
  -6   4  -2    0.07    0.17
   5  -4   2    1.34    0.15
   5  -4   2    1.48    0.15
   5  -4   2    1.65    0.38
  -5   4  -2    1.56    0.32
   4  -4   2   36.92    1.46
   4  -4   2   36.22    1.37
   4  -4   2   37.83    1.59
  -4   4  -2   36.00    1.39
   3  -4   2    1.11    0.25
   3  -4   2    0.69    0.17
   3  -4   2    0.75    0.19
  -3   4  -2    0.83    0.18
   2  -4   2   16.96    0.74
   2  -4   2   18.80    0.71
   2  -4   2   16.42    0.78
  -2   4  -2   17.16    0.70
  -2   4  -2   17.61    0.75
   1  -4   2  266.70    6.81
   1  -4   2  253.08    7.03
   1  -4   2  257.88    7.06
   1  -4   2  260.92    6.81
  -1   4  -2  257.25    7.06
   0  -4   2   54.39    1.65
   0  -4   2   54.58    1.51
   0  -4   2   55.07    1.49
   0  -4   2   56.81    1.57
   0  -4   2   54.00    1.58
   0   4  -2   54.50    1.45
   0   4  -2   54.65    1.65
   0   4  -2   53.73    1.55
   0   4  -2   55.76    1.56
   0   4  -2   55.50    1.46
  -1  -4   2  257.63    6.75
  -1  -4   2  249.27    6.43
  -1  -4   2  245.44    6.68
  -1  -4   2  246.41    6.46
  -1  -4   2  245.98    6.52
  -1  -4   2  249.10    6.48
   1   4  -2  247.48    6.74
   1   4  -2  242.03    6.42
   1   4  -2  253.05    6.47
   1   4  -2  249.11    6.70
   1   4  -2  240.87    6.51
  -2  -4   2   15.98    0.65
  -2  -4   2   17.32    0.64
  -2  -4   2   15.10    0.67
  -2  -4   2   16.62    0.60
  -2  -4   2   16.64    0.58
  -2  -4   2   16.35    0.66
  -2  -4   2   15.52    0.66
   2   4  -2   16.12    0.70
   2   4  -2   15.92    0.59
   2   4  -2   16.39    0.66
   2   4  -2   16.66    0.69
   2   4  -2   16.03    0.61
   2   4  -2   15.48    0.64
  -3  -4   2    1.15    0.20
  -3  -4   2    1.07    0.23
  -3  -4   2    0.81    0.15
  -3  -4   2    0.65    0.16
   3   4  -2    0.75    0.20
   3   4  -2    0.91    0.21
   3   4  -2    0.63    0.18
   3   4  -2    0.80    0.15
   3   4  -2    0.98    0.16
  -4  -4   2   35.83    1.27
  -4  -4   2   36.65    1.41
  -4  -4   2   36.23    1.35
   4   4  -2   36.65    1.41
   4   4  -2   38.78    1.42
   4   4  -2   37.16    1.25
   4   4  -2   37.62    1.34
   4   4  -2   38.74    1.23
  -5  -4   2    1.45    0.24
  -5  -4   2    1.44    0.24
  -5  -4   2    1.78    0.34
  -5  -4   2    1.06    0.22
   5   4  -2    2.04    0.33
   5   4  -2    1.50    0.23
   5   4  -2    1.22    0.23
   5   4  -2    1.34    0.31
  -6  -4   2    0.21    0.13
  -6  -4   2    0.28    0.21
  -6  -4   2    0.08    0.12
   6   4  -2    0.17    0.21
   6   4  -2    0.32    0.18
   6   4  -2    0.25    0.15
  -7  -4   2   15.17    0.64
  -7  -4   2   17.08    1.02
   7   4  -2   13.86    0.94
   7   4  -2   15.52    0.81
  -8  -4   2    0.84    0.37
   8   4  -2    0.35    0.30
   8   4  -2    0.56    0.23
   9   4  -2    0.56    0.33
  10   4  -2   -0.24    0.24
  10  -4   3    0.19    0.23
   9  -4   3    0.07    0.17
   8  -4   3    2.78    0.57
   8  -4   3    1.91    0.57
   8  -4   3    2.46    0.34
  -8   4  -3    2.69    0.52
   7  -4   3    0.16    0.12
   7  -4   3    0.09    0.26
   7  -4   3    0.17    0.20
  -7   4  -3    0.12    0.18
   6  -4   3    4.46    0.60
   6  -4   3    4.71    0.69
  -6   4  -3    5.23    0.60
   5  -4   3    9.11    0.80
   5  -4   3    8.67    0.89
  -5   4  -3    9.37    0.63
   4  -4   3   20.03    1.11
   4  -4   3   20.05    0.93
   4  -4   3   20.74    1.01
  -4   4  -3   19.36    0.92
   3  -4   3   16.31    0.92
   3  -4   3   17.21    0.77
   3  -4   3   15.82    0.80
  -3   4  -3   16.30    0.76
   2  -4   3   25.97    1.02
   2  -4   3   26.35    0.99
  -2   4  -3   25.72    1.03
   1  -4   3   30.05    1.12
   1  -4   3   33.03    0.98
   1  -4   3   31.94    0.96
  -1   4  -3   33.73    1.16
   0  -4   3   33.67    1.08
   0  -4   3   34.64    0.99
   0  -4   3   32.07    1.09
   0  -4   3   33.88    1.02
   0   4  -3   33.96    1.02
   0   4  -3   34.84    0.91
   0   4  -3   34.30    0.90
   0   4  -3   35.10    1.17
   0   4  -3   33.65    1.07
  -1  -4   3   31.43    0.99
  -1  -4   3   32.80    1.05
  -1  -4   3   30.53    1.06
  -1  -4   3   31.37    1.12
  -1  -4   3   32.01    1.10
  -1  -4   3   32.35    1.02
   1   4  -3   30.21    0.96
   1   4  -3   31.37    1.00
   1   4  -3   31.47    1.10
   1   4  -3   30.32    1.10
   1   4  -3   30.32    1.07
  -2  -4   3   27.19    0.95
  -2  -4   3   28.59    0.94
  -2  -4   3   27.91    1.03
  -2  -4   3   29.06    1.08
  -2  -4   3   25.89    1.06
  -2  -4   3   25.82    1.02
  -2  -4   3   28.23    1.01
   2   4  -3   29.03    0.99
   2   4  -3   28.57    1.04
   2   4  -3   27.91    1.08
   2   4  -3   29.03    0.95
   2   4  -3   27.85    1.06
   2   4  -3   27.35    0.97
  -3  -4   3   19.72    0.93
  -3  -4   3   21.20    0.91
  -3  -4   3   22.33    0.95
  -3  -4   3   20.66    0.88
  -3  -4   3   22.16    0.84
  -3  -4   3   21.77    0.77
   3   4  -3   20.52    0.89
   3   4  -3   20.47    0.94
   3   4  -3   20.01    0.79
   3   4  -3   21.66    0.95
   3   4  -3   21.17    0.83
  -4  -4   3   18.52    0.91
  -4  -4   3   19.77    0.84
  -4  -4   3   18.79    0.86
  -4  -4   3   18.48    0.93
  -4  -4   3   19.54    0.75
   4   4  -3   19.41    0.96
   4   4  -3   19.34    0.79
   4   4  -3   20.09    0.83
   4   4  -3   19.07    0.90
  -5  -4   3   10.72    0.62
  -5  -4   3    9.88    0.70
  -5  -4   3   10.24    0.64
   5   4  -3   11.60    0.76
   5   4  -3    9.75    0.56
   5   4  -3    9.93    0.60
   5   4  -3   10.22    0.68
  -6  -4   3    3.28    0.51
  -6  -4   3    3.68    0.42
   6   4  -3    3.50    0.42
   6   4  -3    3.27    0.40
   6   4  -3    4.02    0.58
  -7  -4   3   -0.10    0.19
  -7  -4   3    0.04    0.12
   7   4  -3    0.08    0.19
   7   4  -3    0.34    0.24
  -8  -4   3    2.84    0.33
   8   4  -3    2.02    0.50
   8   4  -3    2.95    0.46
   9   4  -3    0.27    0.31
  10   4  -3   -0.06    0.31
  10  -4   4    1.52    0.33
   9  -4   4    5.34    0.51
   8  -4   4    0.49    0.15
   8  -4   4    1.04    0.43
  -8   4  -4    0.81    0.34
   7  -4   4    1.93    0.53
   7  -4   4    1.39    0.39
  -7   4  -4    0.85    0.32
   6  -4   4    0.41    0.29
   6  -4   4    0.53    0.24
  -6   4  -4    0.79    0.26
   5  -4   4    1.21    0.37
   5  -4   4    1.48    0.35
  -5   4  -4    1.58    0.33
   4  -4   4   18.75    0.96
   4  -4   4   17.59    1.09
   3  -4   4    4.88    0.50
   3  -4   4    4.68    0.46
  -3   4  -4    4.40    0.49
   2  -4   4    2.66    0.34
   2  -4   4    2.95    0.16
   2  -4   4    2.87    0.15
   2  -4   4    3.23    0.36
  -2   4  -4    2.64    0.36
   1  -4   4   35.78    1.16
   1  -4   4   35.81    1.07
   1  -4   4   36.22    1.14
   1  -4   4   35.05    1.29
  -1   4  -4   36.19    1.02
  -1   4  -4   38.41    1.34
  -1   4  -4   35.98    1.02
   0  -4   4    8.99    0.47
   0  -4   4    9.15    0.42
   0  -4   4    8.37    0.45
   0  -4   4    9.31    0.52
   0   4  -4    9.19    0.44
   0   4  -4    9.34    0.37
   0   4  -4    8.65    0.51
  -1  -4   4   31.28    1.16
  -1  -4   4   30.80    1.13
  -1  -4   4   30.18    1.18
  -1  -4   4   31.05    1.06
  -1  -4   4   30.86    1.09
   1   4  -4   32.49    1.14
   1   4  -4   32.06    0.99
   1   4  -4   33.20    1.03
   1   4  -4   31.00    1.18
   1   4  -4   30.95    1.15
  -2  -4   4    2.62    0.36
  -2  -4   4    2.04    0.31
  -2  -4   4    1.93    0.31
  -2  -4   4    2.94    0.36
  -2  -4   4    2.36    0.31
   2   4  -4    2.26    0.29
   2   4  -4    2.29    0.25
   2   4  -4    1.80    0.30
   2   4  -4    2.80    0.31
   2   4  -4    2.38    0.35
   2   4  -4    1.97    0.31
  -3  -4   4    5.62    0.56
  -3  -4   4    5.09    0.35
  -3  -4   4    5.61    0.49
  -3  -4   4    5.82    0.54
  -3  -4   4    4.46    0.48
  -3  -4   4    5.38    0.56
   3   4  -4    4.27    0.42
   3   4  -4    5.45    0.38
   3   4  -4    6.08    0.55
   3   4  -4    5.61    0.57
  -4  -4   4   18.13    0.89
  -4  -4   4   17.14    0.73
  -4  -4   4   17.86    0.91
  -4  -4   4   16.85    0.93
  -4  -4   4   18.97    0.95
  -4  -4   4   17.80    0.81
   4   4  -4   18.06    0.92
   4   4  -4   14.97    0.91
   4   4  -4   18.02    0.79
   4   4  -4   18.62    0.84
  -5  -4   4    1.12    0.28
  -5  -4   4    1.04    0.31
  -5  -4   4    1.65    0.34
  -5  -4   4    1.10    0.22
   5   4  -4    1.68    0.38
   5   4  -4    1.03    0.33
   5   4  -4    1.19    0.26
   5   4  -4    1.04    0.26
  -6  -4   4    0.35    0.29
  -6  -4   4    0.22    0.19
   6   4  -4    0.76    0.24
   6   4  -4    0.52    0.29
   6   4  -4    0.35    0.22
  -7  -4   4    1.74    0.45
  -7  -4   4    1.40    0.31
   7   4  -4    1.83    0.46
   7   4  -4    2.02    0.38
  -8  -4   4    0.68    0.23
   8   4  -4    0.50    0.33
   8   4  -4    1.26    0.35
  -9  -4   4    4.13    0.43
   9   4  -4    5.47    0.90
  10   4  -4    0.58    0.43
   9  -4   5    0.14    0.15
   8  -4   5    0.39    0.36
   7  -4   5    0.11    0.27
   7  -4   5    0.00    0.16
  -7   4  -5    0.43    0.25
   6  -4   5    1.07    0.33
   6  -4   5    0.71    0.37
   5  -4   5    0.13    0.16
   5  -4   5    0.30    0.23
   4  -4   5    0.05    0.13
   4  -4   5    0.70    0.30
   3  -4   5    0.15    0.13
   2  -4   5    2.12    0.31
   2  -4   5    1.78    0.21
   2  -4   5    1.94    0.20
   2  -4   5    2.02    0.32
  -2   4  -5    1.97    0.33
   1  -4   5    5.86    0.37
   1  -4   5    6.10    0.26
   1  -4   5    6.18    0.46
   1  -4   5    6.00    0.39
   1  -4   5    6.01    0.37
  -1   4  -5    5.98    0.27
  -1   4  -5    6.72    0.48
  -1   4  -5    5.57    0.27
   0  -4   5    5.30    0.50
   0  -4   5    4.77    0.44
   0  -4   5    4.51    0.32
   0  -4   5    4.45    0.41
   0   4  -5    5.47    0.52
   0   4  -5    4.70    0.34
   0   4  -5    4.71    0.32
   0   4  -5    4.62    0.23
  -1  -4   5    5.58    0.52
  -1  -4   5    6.84    0.47
  -1  -4   5    7.12    0.51
  -1  -4   5    6.64    0.46
  -1  -4   5    7.61    0.44
  -1  -4   5    6.48    0.47
   1   4  -5    7.26    0.47
   1   4  -5    7.84    0.51
   1   4  -5    7.18    0.35
   1   4  -5    6.41    0.35
   1   4  -5    6.19    0.43
  -2  -4   5    4.99    0.53
  -2  -4   5    6.20    0.59
  -2  -4   5    6.28    0.55
  -2  -4   5    6.78    0.62
   2   4  -5    4.78    0.35
   2   4  -5    6.43    0.59
   2   4  -5    6.59    0.60
   2   4  -5    5.73    0.41
  -3  -4   5   -0.08    0.21
  -3  -4   5    0.03    0.12
  -3  -4   5    0.05    0.17
  -3  -4   5   -0.09    0.13
  -3  -4   5    0.18    0.21
   3   4  -5    0.42    0.18
   3   4  -5    0.05    0.15
   3   4  -5    0.13    0.13
   3   4  -5    0.40    0.20
  -4  -4   5    0.15    0.22
  -4  -4   5    0.26    0.16
  -4  -4   5    0.21    0.19
  -4  -4   5    0.12    0.17
  -4  -4   5    0.14    0.17
  -4  -4   5    0.35    0.24
   4   4  -5   -0.08    0.17
   4   4  -5   -0.01    0.19
   4   4  -5   -0.05    0.15
   4   4  -5   -0.06    0.13
  -5  -4   5    0.37    0.23
  -5  -4   5    0.23    0.20
  -5  -4   5    0.34    0.26
   5   4  -5    0.26    0.26
   5   4  -5    0.26    0.21
   5   4  -5    0.18    0.17
   5   4  -5    0.26    0.23
  -6  -4   5    0.54    0.25
  -6  -4   5    0.24    0.29
  -6  -4   5    0.59    0.19
   6   4  -5    0.71    0.24
   6   4  -5    1.47    0.41
   6   4  -5    0.94    0.28
  -7  -4   5    0.36    0.22
   7   4  -5    0.46    0.31
   7   4  -5    0.51    0.26
   7   4  -5   -0.03    0.19
  -8  -4   5    0.46    0.24
   8   4  -5    0.02    0.23
   8   4  -5    0.29    0.29
  -9  -4   5    0.10    0.19
   9   4  -5    0.35    0.35
   9  -4   6    2.57    0.26
   7  -4   6   -0.05    0.16
   7  -4   6    0.31    0.32
   6  -4   6    0.15    0.18
   6  -4   6    0.02    0.27
   5  -4   6   10.31    1.13
   5  -4   6   11.54    0.82
   4  -4   6   -0.05    0.13
   3  -4   6    0.03    0.15
   3  -4   6    0.17    0.10
   3  -4   6    0.02    0.07
   2  -4   6    0.51    0.15
   2  -4   6    0.44    0.11
   2  -4   6    0.46    0.14
   2  -4   6    0.60    0.21
   1  -4   6   17.90    0.75
   1  -4   6   17.07    0.86
   1  -4   6   17.05    0.75
   1  -4   6   15.94    0.60
  -1   4  -6   16.19    0.59
  -1   4  -6   15.41    0.58
   0  -4   6    3.22    0.34
   0  -4   6    3.94    0.44
   0  -4   6    3.10    0.32
   0  -4   6    3.08    0.42
   0  -4   6    2.52    0.35
   0   4  -6    3.24    0.34
   0   4  -6    3.69    0.37
  -1  -4   6   15.81    0.86
  -1  -4   6   15.10    0.83
  -1  -4   6   16.63    0.75
  -1  -4   6   16.72    0.84
  -1  -4   6   15.94    0.83
  -1  -4   6   16.05    0.79
   1   4  -6   15.47    0.76
   1   4  -6   15.12    0.78
   1   4  -6   15.94    0.59
   1   4  -6   16.57    0.60
   1   4  -6   16.04    0.72
  -2  -4   6    0.34    0.23
  -2  -4   6    0.50    0.25
  -2  -4   6    0.27    0.20
  -2  -4   6    0.38    0.20
   2   4  -6    0.53    0.22
   2   4  -6    0.22    0.13
   2   4  -6    0.67    0.24
   2   4  -6    0.31    0.17
  -3  -4   6    0.15    0.21
  -3  -4   6    0.31    0.22
  -3  -4   6    0.07    0.23
  -3  -4   6    0.18    0.22
  -3  -4   6    0.46    0.27
   3   4  -6    0.32    0.17
   3   4  -6    0.46    0.24
   3   4  -6    0.02    0.18
  -4  -4   6    0.10    0.19
  -4  -4   6    0.19    0.25
  -4  -4   6   -0.22    0.22
  -4  -4   6   -0.13    0.17
  -4  -4   6    0.18    0.19
   4   4  -6   -0.08    0.14
   4   4  -6    0.07    0.20
   4   4  -6    0.18    0.19
   4   4  -6    0.05    0.17
  -5  -4   6   10.83    0.97
  -5  -4   6   11.50    0.74
  -5  -4   6   10.23    0.90
   5   4  -6   10.48    0.68
   5   4  -6    8.45    0.86
   5   4  -6    9.41    0.93
   5   4  -6   11.60    0.76
  -6  -4   6    0.17    0.22
  -6  -4   6    0.23    0.26
  -6  -4   6    0.10    0.20
   6   4  -6    0.06    0.28
   6   4  -6    0.12    0.23
   6   4  -6    0.22    0.22
  -7  -4   6   -0.03    0.21
   7   4  -6    0.08    0.27
   7   4  -6    0.02    0.21
   7   4  -6    0.42    0.28
  -8  -4   6   -0.23    0.18
   8   4  -6    0.02    0.22
   8   4  -6    0.01    0.25
   8   4  -6    0.30    0.28
  -9  -4   6    2.81    0.50
   9   4  -6    2.35    0.66
   6  -4   7    3.42    0.72
   6  -4   7    3.56    0.59
   5  -4   7    9.06    0.85
   5  -4   7   11.42    1.27
   5  -4   7    8.48    0.35
   4  -4   7    4.68    0.31
   4  -4   7    4.49    0.57
   4  -4   7    4.72    0.29
   3  -4   7   15.52    0.95
   3  -4   7   16.05    0.70
   2  -4   7    2.93    0.31
   2  -4   7    3.46    0.50
   2  -4   7    2.74    0.35
   1  -4   7    8.82    0.67
   1  -4   7   11.69    0.66
   1  -4   7   10.81    0.53
  -1   4  -7   10.61    0.45
  -1   4  -7   10.47    0.46
   0  -4   7    2.19    0.40
   0  -4   7    1.59    0.30
   0  -4   7    2.03    0.35
   0  -4   7    1.73    0.28
   0   4  -7    2.33    0.30
   0   4  -7    1.84    0.28
  -1  -4   7    9.22    0.66
  -1  -4   7    9.53    0.67
  -1  -4   7    9.14    0.67
  -1  -4   7    9.74    0.67
  -1  -4   7    9.88    0.71
   1   4  -7    8.93    0.52
   1   4  -7    9.28    0.36
   1   4  -7    9.76    0.37
   1   4  -7   10.08    0.63
   1   4  -7    9.22    0.37
  -2  -4   7    3.20    0.49
  -2  -4   7    3.40    0.50
  -2  -4   7    4.71    0.62
  -2  -4   7    3.79    0.57
   2   4  -7    4.16    0.37
   2   4  -7    4.33    0.55
  -3  -4   7   17.16    1.03
  -3  -4   7   17.24    1.05
  -3  -4   7   17.31    1.08
  -3  -4   7   19.59    1.04
  -3  -4   7   18.96    1.03
   3   4  -7   14.69    0.93
   3   4  -7   16.57    0.79
  -4  -4   7    5.68    0.70
  -4  -4   7    5.52    0.65
  -4  -4   7    5.28    0.69
  -4  -4   7    4.86    0.66
  -4  -4   7    5.22    0.65
   4   4  -7    5.63    0.70
   4   4  -7    5.55    0.68
   4   4  -7    5.59    0.54
  -5  -4   7    9.59    0.98
  -5  -4   7   12.86    1.06
  -5  -4   7   10.65    0.88
   5   4  -7   10.41    0.97
   5   4  -7   10.61    0.76
   5   4  -7    9.73    0.98
   5   4  -7   10.19    0.69
  -6  -4   7    2.33    0.43
  -6  -4   7    3.20    0.57
   6   4  -7    3.37    0.49
   6   4  -7    3.56    0.65
   6   4  -7    4.75    0.63
  -7  -4   7    0.20    0.30
  -7  -4   7    0.15    0.22
   7   4  -7    0.43    0.32
   7   4  -7    0.02    0.22
   7   4  -7    0.30    0.28
  -8  -4   7   -0.09    0.21
   8   4  -7    0.54    0.39
   8   4  -7    0.43    0.36
  -9  -4   7    0.08    0.24
   9   4  -7   -0.18    0.36
   6  -4   8    0.59    0.27
   6  -4   8    0.04    0.30
   6  -4   8    0.04    0.08
   5  -4   8    2.67    0.48
   5  -4   8    2.63    0.66
   5  -4   8    2.08    0.24
   4  -4   8    0.50    0.16
   4  -4   8    0.66    0.27
   3  -4   8    4.52    0.58
   3  -4   8    3.66    0.40
   2  -4   8    3.63    0.45
   2  -4   8    4.18    0.57
   1  -4   8    1.57    0.38
   1  -4   8    1.36    0.30
  -1   4  -8    1.54    0.18
  -1   4  -8    2.30    0.22
   0  -4   8    2.84    0.46
   0  -4   8    2.96    0.49
   0  -4   8    1.83    0.35
   0   4  -8    2.48    0.34
  -1  -4   8    1.43    0.37
  -1  -4   8    1.54    0.39
  -1  -4   8    1.25    0.36
   1   4  -8    2.16    0.37
   1   4  -8    1.58    0.26
  -2  -4   8    2.97    0.51
  -2  -4   8    2.93    0.50
  -2  -4   8    3.23    0.56
  -2  -4   8    2.64    0.50
  -2  -4   8    3.88    0.59
   2   4  -8    2.62    0.29
   2   4  -8    2.40    0.43
  -3  -4   8    7.71    0.79
  -3  -4   8    6.23    0.76
  -3  -4   8    6.64    0.77
  -3  -4   8    6.15    0.73
  -3  -4   8    7.66    0.85
   3   4  -8    6.66    0.47
   3   4  -8    7.30    0.77
  -4  -4   8    0.34    0.30
  -4  -4   8    0.53    0.34
  -4  -4   8    0.50    0.35
  -4  -4   8    0.48    0.29
   4   4  -8    0.17    0.17
   4   4  -8    0.54    0.31
  -5  -4   8    1.56    0.43
  -5  -4   8    1.78    0.44
   5   4  -8    1.07    0.31
   5   4  -8    2.10    0.51
  -6  -4   8   -0.21    0.22
  -6  -4   8   -0.54    0.22
   6   4  -8   -0.09    0.18
  -7  -4   8   -0.42    0.20
  -7  -4   8   -0.12    0.22
  -8  -4   8    0.14    0.28
   7  -4   9    0.32    0.13
   6  -4   9    0.59    0.17
   5  -4   9    0.46    0.17
   5  -4   9    0.47    0.25
   4  -4   9    2.08    0.44
   4  -4   9    1.86    0.33
   3  -4   9    0.23    0.17
   3  -4   9    0.11    0.22
   2  -4   9    2.82    0.45
   2  -4   9    2.91    0.51
   1  -4   9    0.27    0.25
   1  -4   9    0.43    0.23
  -1   4  -9    0.59    0.10
   0  -4   9   11.79    0.87
   0  -4   9   13.82    0.89
   0   4  -9   11.42    0.67
  -1  -4   9    0.25    0.27
  -1  -4   9    0.88    0.33
  -1  -4   9    0.35    0.22
   1   4  -9    0.22    0.20
  -2  -4   9    3.82    0.65
  -2  -4   9    4.12    0.60
  -2  -4   9    5.58    0.74
  -2  -4   9    4.83    0.70
   2   4  -9    4.04    0.28
   2   4  -9    3.09    0.51
  -3  -4   9    0.72    0.33
  -3  -4   9    0.89    0.35
  -3  -4   9    0.88    0.40
  -3  -4   9    0.94    0.40
   3   4  -9    0.95    0.33
   3   4  -9    0.61    0.21
  -4  -4   9    2.28    0.52
  -4  -4   9    2.15    0.50
   4   4  -9    2.31    0.35
   4   4  -9    1.92    0.50
  -5  -4   9    0.85    0.40
  -5  -4   9    0.65    0.41
   5   4  -9    1.06    0.42
   5   4  -9    0.77    0.27
  -6  -4   9    0.46    0.38
   6   4  -9    0.48    0.37
  -7  -4   9    0.02    0.29
   7  -4  10    0.32    0.17
   6  -4  10    0.12    0.15
   5  -4  10    0.33    0.19
   4  -4  10    1.02    0.29
   3  -4  10    0.56    0.24
   3  -4  10    0.67    0.29
   2  -4  10    0.58    0.30
   2  -4  10    0.25    0.20
   1  -4  10    1.83    0.44
   1  -4  10    2.07    0.43
   0  -4  10   10.77    1.04
   0  -4  10    9.83    0.96
   0   4 -10   13.36    0.72
  -1  -4  10    0.97    0.36
  -1  -4  10    0.67    0.36
   1   4 -10    1.31    0.32
  -2  -4  10    0.80    0.37
  -2  -4  10   -0.11    0.30
  -2  -4  10    0.66    0.35
   2   4 -10    0.08    0.22
  -3  -4  10   -0.22    0.35
  -3  -4  10    0.11    0.27
  -3  -4  10   -0.03    0.29
   3   4 -10   -0.13    0.21
   3   4 -10    0.28    0.15
  -4  -4  10    1.09    0.49
   4   4 -10    1.40    0.46
   4   4 -10    1.33    0.29
  -5  -4  10    0.16    0.35
   5   4 -10    0.05    0.27
  -6  -4  10   -0.16    0.30
   6   4 -10    0.24    0.35
  -7  -4  10    0.16    0.37
   6  -4  11    0.07    0.18
   5  -4  11    0.15    0.19
   4  -4  11    3.13    0.52
   3  -4  11   -0.05    0.19
   2  -4  11    0.24    0.26
   1  -4  11    0.16    0.23
   0  -4  11    0.17    0.27
   0   4 -11    0.05    0.14
  -1  -4  11    0.90    0.41
  -1  -4  11    0.61    0.35
   1   4 -11    0.56    0.25
  -2  -4  11    0.24    0.30
  -2  -4  11   -0.09    0.25
  -2  -4  11   -0.04    0.36
   2   4 -11    0.35    0.26
  -3  -4  11    0.22    0.33
  -3  -4  11   -0.88    0.29
   3   4 -11    0.41    0.31
   4   4 -11    2.36    0.60
   5   4 -11   -0.02    0.30
   4  -4  12    0.90    0.36
   3  -4  12    0.25    0.25
   2  -4  12    0.09    0.22
   1  -4  12    1.32    0.45
   0  -4  12    0.60    0.35
   0   4 -12    0.44    0.18
  -1  -4  12    0.42    0.29
   1   4 -12    0.34    0.25
  -2  -4  12   -0.35    0.23
   2   4 -12    0.37    0.25
   3   4 -12    0.26    0.28
   4   4 -12    1.35    0.50
   2  -4  13   -0.36    0.21
   1  -4  13    0.19    0.31
   0  -4  13    0.65    0.41
  -1  -4  13   -0.33    0.25
   1   4 -13   -0.08    0.21
  -2  -4  13    0.14    0.35
   2   4 -13    0.62    0.30
   2  -5 -13    0.20    0.27
  -2   5  13   -0.10    0.33
   1  -5 -13    0.01    0.21
  -1   5  13    0.19    0.32
   0   5  13    0.08    0.28
   1   5  13    0.15    0.33
   2   5  13    0.41    0.31
   4  -5 -12    0.73    0.40
   3  -5 -12    1.05    0.40
   2  -5 -12    0.18    0.27
  -2   5  12    0.31    0.33
   1  -5 -12   -0.12    0.18
  -1   5  12    0.10    0.27
   0  -5 -12    0.25    0.17
   0   5  12   -0.02    0.23
   1   5  12   -0.06    0.22
   2   5  12    0.35    0.26
   3   5  12   -0.01    0.23
   4   5  12   -0.12    0.19
   6  -5 -11   -0.12    0.31
   5  -5 -11    0.39    0.33
   4  -5 -11    1.56    0.47
   3  -5 -11    0.87    0.35
  -3   5  11    1.30    0.47
  -3   5  11    1.51    0.53
   2  -5 -11   -0.07    0.21
  -2   5  11    0.13    0.30
  -2   5  11    0.38    0.30
  -2   5  11   -0.23    0.34
   1  -5 -11    2.11    0.41
  -1   5  11    2.62    0.59
  -1   5  11    1.64    0.46
   0  -5 -11   -0.25    0.12
   0   5  11   -0.08    0.24
   0   5  11   -0.02    0.28
   0   5  11    0.26    0.25
   1   5  11    1.66    0.43
   1   5  11    2.43    0.53
   2   5  11    0.64    0.30
   3   5  11    1.28    0.36
   4   5  11    0.41    0.25
   5   5  11    0.22    0.20
   6   5  11    0.02    0.20
  -7   5  10    0.96    0.46
   6  -5 -10    0.57    0.39
  -6   5  10   -0.17    0.29
   5  -5 -10   -0.34    0.23
  -5   5  10   -0.49    0.22
   4  -5 -10    0.20    0.19
   4  -5 -10    0.03    0.26
  -4   5  10   -0.02    0.36
   3  -5 -10    0.80    0.19
   3  -5 -10    0.50    0.30
  -3   5  10    0.49    0.36
  -3   5  10    0.82    0.39
  -3   5  10    1.23    0.47
   2  -5 -10    0.37    0.24
  -2   5  10    0.21    0.28
  -2   5  10    0.26    0.27
  -2   5  10    0.28    0.31
  -2   5  10    0.20    0.33
   1  -5 -10    1.18    0.32
  -1   5  10    1.10    0.38
  -1   5  10    1.03    0.41
  -1   5  10    1.21    0.41
   0  -5 -10    0.26    0.17
   0   5  10    0.15    0.24
   0   5  10    0.43    0.25
   0   5  10    0.01    0.24
   1   5  10    1.16    0.36
   1   5  10    1.68    0.42
   1   5  10    1.27    0.36
   2   5  10    0.61    0.27
   2   5  10    0.17    0.22
   2   5  10    1.06    0.34
   3   5  10    0.57    0.27
   3   5  10    0.45    0.23
   4   5  10   -0.02    0.16
   5   5  10    0.05    0.16
   6   5  10    0.10    0.17
   7   5  10    0.73    0.25
  -7   5   9    0.14    0.31
   6  -5  -9    0.38    0.34
  -6   5   9    0.25    0.31
   5  -5  -9    0.31    0.29
   5  -5  -9    0.40    0.23
  -5   5   9    0.05    0.34
  -5   5   9    0.15    0.30
   4  -5  -9    0.52    0.21
   4  -5  -9    0.72    0.33
  -4   5   9    0.13    0.35
  -4   5   9    0.03    0.26
   3  -5  -9    1.11    0.36
   3  -5  -9    1.30    0.25
  -3   5   9    1.66    0.46
  -3   5   9    0.73    0.39
  -3   5   9    1.43    0.42
  -3   5   9    0.69    0.33
   2  -5  -9    0.36    0.23
   2  -5  -9    0.07    0.10
  -2   5   9    0.19    0.25
  -2   5   9   -0.02    0.20
  -2   5   9    0.12    0.30
  -2   5   9    0.20    0.28
   1  -5  -9    2.26    0.39
  -1   5   9    2.30    0.47
  -1   5   9    2.28    0.43
  -1   5   9    3.09    0.54
  -1   5   9    1.70    0.42
   0  -5  -9    0.18    0.16
   0   5   9    0.13    0.19
   0   5   9    0.74    0.30
   0   5   9    0.16    0.24
  -1  -5  -9    3.06    0.27
  -1  -5  -9    3.47    0.27
   1   5   9    3.72    0.54
   1   5   9    3.81    0.57
   1   5   9    2.03    0.41
   2   5   9    0.20    0.22
   2   5   9    0.08    0.17
   2   5   9    0.00    0.13
   3   5   9    2.20    0.37
   3   5   9    2.63    0.45
   3   5   9    2.37    0.39
   4   5   9    0.71    0.23
   5   5   9    0.30    0.17
   6   5   9    0.22    0.16
   6   5   9    0.65    0.45
   7   5   9   -0.05    0.13
  -8   5   8    1.48    0.46
  -7   5   8    0.12    0.27
  -7   5   8   -0.12    0.25
   6  -5  -8    0.07    0.23
  -6   5   8   -0.72    0.21
  -6   5   8   -0.13    0.22
   5  -5  -8    0.40    0.29
   5  -5  -8    0.04    0.19
  -5   5   8   -0.03    0.29
  -5   5   8    0.20    0.25
   4  -5  -8    0.27    0.21
   4  -5  -8    0.15    0.25
  -4   5   8    0.10    0.31
  -4   5   8   -0.12    0.21
  -4   5   8    0.18    0.30
   3  -5  -8    0.61    0.27
   3  -5  -8    0.57    0.21
  -3   5   8    0.83    0.33
  -3   5   8    0.91    0.35
  -3   5   8    0.23    0.26
  -3   5   8    0.82    0.33
  -3   5   8    0.32    0.33
   2  -5  -8    1.41    0.36
   2  -5  -8    2.04    0.27
  -2   5   8    1.47    0.41
  -2   5   8    1.42    0.40
  -2   5   8    1.74    0.42
  -2   5   8    2.06    0.47
  -2   5   8    1.77    0.41
   1  -5  -8    0.90    0.28
  -1   5   8    1.33    0.34
  -1   5   8    0.87    0.32
  -1   5   8    1.18    0.34
  -1   5   8    0.92    0.32
   0  -5  -8   -0.14    0.11
   0   5   8    0.19    0.17
   0   5   8    0.07    0.15
   0   5   8    0.03    0.22
   0   5   8   -0.06    0.17
  -1  -5  -8    1.09    0.17
  -1  -5  -8    0.97    0.17
   1   5   8    1.30    0.35
   1   5   8    0.89    0.27
   1   5   8    0.77    0.25
   2   5   8    1.14    0.29
   2   5   8    2.08    0.35
   2   5   8    1.97    0.38
   3   5   8    0.78    0.27
   3   5   8    1.05    0.25
   4   5   8    0.12    0.14
   4   5   8    0.42    0.21
   5   5   8   -0.05    0.10
   5   5   8    0.07    0.27
   6   5   8    0.81    0.42
   7   5   8   -0.15    0.33
   7   5   8    0.18    0.11
   7   5   8    0.21    0.11
   8   5   8    1.06    0.19
   9  -5  -7    0.32    0.36
  -9   5   7    1.17    0.37
   8  -5  -7    0.52    0.34
   8  -5  -7    0.29    0.36
  -8   5   7    0.09    0.24
   7  -5  -7    0.83    0.38
   7  -5  -7    2.13    0.49
   7  -5  -7    1.25    0.36
  -7   5   7    1.31    0.38
  -7   5   7    1.11    0.28
   6  -5  -7    0.30    0.29
   6  -5  -7    0.37    0.24
   6  -5  -7    0.24    0.24
  -6   5   7   -0.09    0.23
  -6   5   7    0.63    0.30
   5  -5  -7    4.48    0.69
   5  -5  -7    3.50    0.48
   5  -5  -7    3.73    0.62
   5  -5  -7    2.83    0.45
  -5   5   7    4.18    0.63
  -5   5   7    2.78    0.50
  -5   5   7    4.75    0.60
   4  -5  -7    1.96    0.43
   4  -5  -7    1.43    0.37
   4  -5  -7    2.16    0.37
   4  -5  -7    1.42    0.34
  -4   5   7    0.70    0.30
  -4   5   7    2.73    0.52
  -4   5   7    1.00    0.36
  -4   5   7    1.40    0.40
  -4   5   7    2.03    0.42
   3  -5  -7    0.48    0.20
   3  -5  -7    1.16    0.33
   3  -5  -7    0.52    0.21
  -3   5   7    0.55    0.29
  -3   5   7    0.41    0.27
  -3   5   7    0.68    0.29
  -3   5   7    0.68    0.28
  -3   5   7    0.13    0.28
   2  -5  -7    1.82    0.26
   2  -5  -7    1.80    0.28
   2  -5  -7    1.73    0.35
  -2   5   7    1.34    0.34
  -2   5   7    1.65    0.41
  -2   5   7    1.25    0.35
  -2   5   7    1.75    0.40
  -2   5   7    1.79    0.39
   1  -5  -7    6.47    0.30
   1  -5  -7    5.57    0.56
   1  -5  -7    6.14    0.30
   1  -5  -7    5.24    0.45
  -1   5   7    5.70    0.62
  -1   5   7    6.65    0.60
  -1   5   7    6.68    0.69
  -1   5   7    5.62    0.61
  -1   5   7    7.87    0.71
   0  -5  -7    0.13    0.12
   0  -5  -7   -0.09    0.11
   0   5   7   -0.11    0.16
   0   5   7    0.06    0.12
   0   5   7   -0.01    0.13
   0   5   7    0.00    0.14
   0   5   7    0.04    0.22
  -1  -5  -7    5.60    0.32
  -1  -5  -7    5.96    0.35
   1   5   7    5.96    0.50
   1   5   7    6.13    0.39
   1   5   7    5.24    0.53
   1   5   7    5.89    0.59
   1   5   7    6.16    0.58
   1   5   7    6.14    0.40
   2   5   7    1.63    0.24
   2   5   7    2.65    0.39
   2   5   7    1.63    0.28
   2   5   7    1.39    0.19
   3   5   7    2.95    0.24
   3   5   7    3.25    0.35
   3   5   7    2.42    0.38
   4   5   7    3.84    0.34
   4   5   7    3.64    0.47
   5   5   7    7.17    1.11
   5   5   7    7.01    0.37
   5   5   7    8.90    0.66
   6   5   7    0.45    0.10
   6   5   7    0.46    0.45
   7   5   7    2.31    0.71
   8   5   7    1.16    0.56
   9   5   7    0.19    0.15
   9  -5  -6    0.57    0.40
  -9   5   6    0.36    0.25
   8  -5  -6    0.27    0.27
   8  -5  -6    0.29    0.34
  -8   5   6    0.15    0.23
   7  -5  -6    1.14    0.37
   7  -5  -6    0.76    0.31
   7  -5  -6    0.10    0.27
  -7   5   6    0.59    0.28
   6  -5  -6    0.36    0.25
   6  -5  -6    0.16    0.26
   6  -5  -6   -0.15    0.18
  -6   5   6   -0.11    0.16
  -6   5   6   -0.18    0.19
  -6   5   6    0.29    0.27
   5  -5  -6    1.12    0.36
   5  -5  -6    1.15    0.35
   5  -5  -6    1.10    0.31
   5  -5  -6    0.66    0.24
  -5   5   6    0.48    0.29
  -5   5   6    1.51    0.38
  -5   5   6    0.36    0.25
   4  -5  -6    0.36    0.23
   4  -5  -6    0.59    0.22
   4  -5  -6    0.57    0.22
   4  -5  -6    0.36    0.24
  -4   5   6    0.11    0.19
  -4   5   6    0.33    0.29
  -4   5   6    0.24    0.23
  -4   5   6    0.09    0.20
  -4   5   6    0.41    0.24
   3  -5  -6    1.09    0.31
   3  -5  -6    0.05    0.15
   3  -5  -6    1.10    0.31
   3  -5  -6    0.60    0.22
   3  -5  -6    0.91    0.30
  -3   5   6    0.97    0.29
  -3   5   6    0.42    0.25
  -3   5   6    0.84    0.30
  -3   5   6    0.57    0.26
  -3   5   6    0.51    0.25
   2  -5  -6    0.08    0.12
   2  -5  -6   -0.08    0.14
   2  -5  -6    0.07    0.13
   2  -5  -6    0.17    0.15
   2  -5  -6    0.24    0.13
   2  -5  -6   -0.03    0.14
   2  -5  -6    0.13    0.12
  -2   5   6    0.00    0.14
  -2   5   6    0.06    0.20
  -2   5   6    0.23    0.18
  -2   5   6    0.03    0.14
  -2   5   6    0.22    0.20
   1  -5  -6    4.77    0.47
   1  -5  -6    4.67    0.29
   1  -5  -6    5.19    0.50
   1  -5  -6    4.73    0.43
   1  -5  -6    4.99    0.29
  -1   5   6    5.20    0.56
  -1   5   6    4.45    0.51
  -1   5   6    5.77    0.51
  -1   5   6    4.38    0.41
  -1   5   6    6.96    0.62
  -1   5   6    4.99    0.50
   0  -5  -6    0.17    0.13
   0  -5  -6    0.06    0.05
   0  -5  -6    0.31    0.15
   0  -5  -6    0.13    0.10
   0   5   6   -0.04    0.12
   0   5   6   -0.02    0.10
   0   5   6    0.03    0.12
   0   5   6    0.13    0.15
   0   5   6   -0.08    0.09
   0   5   6    0.00    0.10
  -1  -5  -6    7.90    0.51
  -1  -5  -6    8.18    0.39
  -1  -5  -6    6.71    0.35
   1   5   6    7.92    0.41
   1   5   6    7.92    0.46
   1   5   6    7.82    0.48
   1   5   6    8.10    0.51
   1   5   6    6.95    0.48
   1   5   6    8.34    0.39
  -2  -5  -6    0.04    0.11
   2   5   6   -0.06    0.09
   2   5   6   -0.05    0.08
   2   5   6   -0.20    0.10
   2   5   6    0.11    0.09
  -3  -5  -6    0.75    0.21
   3   5   6    0.74    0.21
   3   5   6    0.98    0.17
   3   5   6    0.76    0.16
   3   5   6    0.61    0.18
   4   5   6    0.54    0.20
   4   5   6    0.86    0.13
   4   5   6    0.45    0.10
   5   5   6    0.18    0.16
   5   5   6    1.08    0.45
   6   5   6    0.30    0.20
   6   5   6    0.34    0.32
   7   5   6    0.94    0.51
   8   5   6    0.06    0.11
   8   5   6    0.19    0.34
   9   5   6    0.93    0.24
   9  -5  -5   -0.03    0.25
  -9   5   5    0.01    0.17
   8  -5  -5    1.62    0.46
   8  -5  -5    2.19    0.46
  -8   5   5    1.30    0.32
   7  -5  -5    0.59    0.27
   7  -5  -5    0.38    0.28
   7  -5  -5    0.70    0.26
  -7   5   5    0.65    0.26
   6  -5  -5   12.66    0.96
   6  -5  -5   15.32    0.88
   6  -5  -5   13.94    0.82
  -6   5   5   13.36    0.96
  -6   5   5   13.57    0.62
  -6   5   5   15.59    0.88
   5  -5  -5   12.55    0.74
   5  -5  -5   11.71    0.86
   5  -5  -5   12.27    0.75
   5  -5  -5   13.13    0.87
  -5   5   5   13.37    0.88
  -5   5   5   11.32    0.69
  -5   5   5   13.58    0.80
   4  -5  -5    0.21    0.15
   4  -5  -5   -0.16    0.14
   4  -5  -5   -0.02    0.15
   4  -5  -5    0.38    0.23
  -4   5   5    0.06    0.14
  -4   5   5   -0.04    0.18
  -4   5   5    0.10    0.16
  -4   5   5   -0.11    0.20
  -4   5   5    0.11    0.17
  -4   5   5    0.06    0.18
   3  -5  -5    0.05    0.15
   3  -5  -5    0.28    0.20
   3  -5  -5   -0.06    0.10
   3  -5  -5    0.01    0.12
  -3   5   5    0.02    0.14
  -3   5   5    0.16    0.18
  -3   5   5    0.25    0.17
  -3   5   5    0.13    0.22
  -3   5   5   -0.12    0.14
   2  -5  -5   75.74    2.26
   2  -5  -5   74.82    2.38
   2  -5  -5   72.53    2.20
   2  -5  -5   78.67    2.24
   2  -5  -5   73.63    2.43
   2  -5  -5   72.50    2.39
  -2   5   5   75.32    2.58
  -2   5   5   70.89    2.43
  -2   5   5   73.59    2.37
  -2   5   5   73.63    2.49
  -2   5   5   76.93    2.33
   1  -5  -5    8.86    0.41
   1  -5  -5   10.33    0.58
   1  -5  -5    9.32    0.59
   1  -5  -5    9.18    0.52
   1  -5  -5    9.58    0.44
   1  -5  -5    9.65    0.46
   1  -5  -5    9.94    0.61
   1  -5  -5    9.10    0.53
   1  -5  -5    9.30    0.55
   1  -5  -5    9.02    0.55
  -1   5   5    8.55    0.57
  -1   5   5    8.21    0.48
  -1   5   5    9.45    0.53
  -1   5   5    9.72    0.58
  -1   5   5    9.45    0.60
  -1   5   5    9.69    0.56
   0  -5  -5    0.05    0.11
   0  -5  -5    0.01    0.06
   0  -5  -5   -0.04    0.07
   0  -5  -5    0.12    0.12
   0   5   5   -0.09    0.09
   0   5   5    0.17    0.12
   0   5   5    0.16    0.13
   0   5   5   -0.03    0.09
   0   5   5    0.03    0.13
   0   5   5    0.02    0.07
   0   5   5    0.31    0.13
  -1  -5  -5    5.82    0.29
  -1  -5  -5    5.60    0.30
  -1  -5  -5    5.13    0.37
   1   5   5    5.48    0.34
   1   5   5    5.57    0.37
   1   5   5    5.77    0.27
   1   5   5    5.53    0.38
   1   5   5    5.44    0.36
   1   5   5    5.23    0.29
  -2  -5  -5   81.10    2.52
   2   5   5   81.42    2.34
   2   5   5   81.74    2.48
   2   5   5   77.67    2.34
  -3  -5  -5    0.37    0.16
   3   5   5    0.39    0.09
   3   5   5    0.31    0.14
   3   5   5    0.39    0.09
   3   5   5    0.54    0.16
   4   5   5    0.07    0.11
   4   5   5    0.05    0.11
   4   5   5    0.27    0.25
   5   5   5   14.14    1.43
   5   5   5   13.88    0.80
   6   5   5   13.16    1.43
   6   5   5   13.10    0.83
   7   5   5    0.74    0.42
   8   5   5    2.95    0.73
   8   5   5    1.90    0.27
   9   5   5    0.30    0.18
  10  -5  -4   -0.18    0.29
   9  -5  -4    0.07    0.31
  -9   5   4    0.16    0.15
   8  -5  -4    3.00    0.49
   8  -5  -4    2.55    0.54
  -8   5   4    3.29    0.41
   7  -5  -4    0.80    0.28
   7  -5  -4    0.63    0.31
  -7   5   4    0.82    0.24
  -7   5   4    0.68    0.31
   6  -5  -4    2.27    0.36
   6  -5  -4    1.96    0.35
   6  -5  -4    1.81    0.40
  -6   5   4    2.08    0.35
  -6   5   4    2.18    0.47
   5  -5  -4    0.91    0.28
   5  -5  -4    0.75    0.23
   5  -5  -4    0.55    0.28
   5  -5  -4    0.52    0.21
  -5   5   4    0.10    0.13
  -5   5   4    0.61    0.25
  -5   5   4    0.60    0.22
  -5   5   4    0.37    0.18
   4  -5  -4    3.84    0.39
   4  -5  -4    4.41    0.52
   4  -5  -4    4.65    0.47
   4  -5  -4    4.09    0.51
   4  -5  -4    3.42    0.48
  -4   5   4    4.09    0.42
  -4   5   4    4.61    0.55
  -4   5   4    3.49    0.44
  -4   5   4    3.78    0.37
  -4   5   4    3.66    0.51
  -4   5   4    3.86    0.49
   3  -5  -4    2.03    0.34
   3  -5  -4    1.91    0.32
   3  -5  -4    1.50    0.30
   3  -5  -4    1.26    0.24
   3  -5  -4    1.78    0.27
  -3   5   4    0.62    0.17
  -3   5   4    1.80    0.29
  -3   5   4    1.59    0.31
  -3   5   4    1.38    0.28
  -3   5   4    1.17    0.27
  -3   5   4    1.87    0.32
   2  -5  -4    9.80    0.59
   2  -5  -4   10.08    0.52
   2  -5  -4   10.38    0.59
   2  -5  -4    9.79    0.51
   2  -5  -4   10.29    0.59
  -2   5   4   10.99    0.62
  -2   5   4   10.57    0.62
  -2   5   4   10.21    0.56
  -2   5   4   10.15    0.57
  -2   5   4   10.09    0.63
   1  -5  -4   10.24    0.44
   1  -5  -4   10.61    0.52
   1  -5  -4   10.77    0.55
   1  -5  -4    9.00    0.51
   1  -5  -4   10.07    0.54
   1  -5  -4    9.99    0.45
   1  -5  -4   10.16    0.53
   1  -5  -4   10.32    0.47
  -1   5   4    9.73    0.50
  -1   5   4    9.20    0.52
  -1   5   4    9.14    0.55
  -1   5   4   10.09    0.48
  -1   5   4   10.34    0.55
  -1   5   4    9.88    0.57
   0  -5  -4    0.00    0.07
   0  -5  -4   -0.02    0.08
   0  -5  -4    0.00    0.08
   0  -5  -4    0.01    0.04
   0  -5  -4    0.00    0.03
   0   5   4    0.12    0.10
   0   5   4   -0.10    0.08
   0   5   4   -0.04    0.08
   0   5   4    0.09    0.08
   0   5   4    0.12    0.12
   0   5   4    0.07    0.08
   0   5   4    0.01    0.08
  -1  -5  -4    6.29    0.28
  -1  -5  -4    5.96    0.27
  -1  -5  -4    6.01    0.36
   1   5   4    5.87    0.35
   1   5   4    5.91    0.21
   1   5   4    5.79    0.26
   1   5   4    5.78    0.30
   1   5   4    5.76    0.33
   1   5   4    6.01    0.34
   1   5   4    6.18    0.34
   1   5   4    5.83    0.21
  -2  -5  -4    7.46    0.43
   2   5   4    8.01    0.43
   2   5   4    7.94    0.34
   2   5   4    7.85    0.33
   2   5   4    6.94    0.39
   3   5   4    1.17    0.22
   3   5   4    1.11    0.19
   4   5   4    4.39    0.42
   4   5   4    3.44    0.39
   4   5   4    3.31    0.61
  -5  -5  -4    0.37    0.18
   5   5   4    0.42    0.29
   5   5   4    0.34    0.17
   5   5   4    0.63    0.20
  -6  -5  -4    2.47    0.39
   6   5   4    2.62    0.60
   6   5   4    2.70    0.45
  -7  -5  -4    1.15    0.33
   7   5   4    1.73    0.38
   7   5   4    0.99    0.18
   7   5   4    0.90    0.41
   8   5   4    3.60    0.41
   8   5   4    3.94    0.82
   9   5   4    0.50    0.42
   9   5   4    0.29    0.21
  10   5   4   -0.24    0.17
  10  -5  -3    0.04    0.28
   9  -5  -3    0.62    0.35
   8  -5  -3    1.44    0.40
   8  -5  -3    1.72    0.37
  -8   5   3    0.96    0.21
   7  -5  -3    1.40    0.31
   7  -5  -3    1.75    0.42
  -7   5   3    1.17    0.38
  -7   5   3    1.33    0.26
   6  -5  -3    3.48    0.52
   6  -5  -3    2.37    0.36
   6  -5  -3    3.22    0.39
  -6   5   3    3.40    0.39
  -6   5   3    4.33    0.61
   5  -5  -3    0.16    0.15
   5  -5  -3    0.16    0.14
   5  -5  -3    0.80    0.25
   5  -5  -3    0.35    0.19
   5  -5  -3    0.41    0.23
  -5   5   3    0.25    0.15
  -5   5   3    0.03    0.07
  -5   5   3    0.30    0.17
  -5   5   3    0.26    0.21
   4  -5  -3    2.82    0.41
   4  -5  -3    2.12    0.30
   4  -5  -3    1.63    0.30
   4  -5  -3    2.50    0.39
   4  -5  -3    2.41    0.30
  -4   5   3    1.92    0.30
  -4   5   3    1.65    0.28
  -4   5   3    2.36    0.38
  -4   5   3    2.55    0.28
   3  -5  -3    1.13    0.21
   3  -5  -3    1.76    0.23
   3  -5  -3    1.71    0.30
   3  -5  -3    1.33    0.26
   3  -5  -3    2.40    0.33
   3  -5  -3    1.68    0.28
  -3   5   3    1.73    0.22
  -3   5   3    1.36    0.25
  -3   5   3    1.87    0.31
  -3   5   3    2.24    0.29
  -3   5   3    1.80    0.30
  -3   5   3    1.21    0.25
   2  -5  -3    7.29    0.47
   2  -5  -3    8.90    0.45
   2  -5  -3    8.59    0.42
   2  -5  -3    7.88    0.48
   2  -5  -3    8.82    0.52
   2  -5  -3    8.91    0.44
   2  -5  -3    9.43    0.52
  -2   5   3    7.59    0.49
  -2   5   3    8.64    0.50
  -2   5   3    8.16    0.41
  -2   5   3    7.26    0.44
  -2   5   3    8.31    0.42
  -2   5   3    8.49    0.52
  -2   5   3    8.61    0.48
   1  -5  -3   18.83    0.66
   1  -5  -3   18.95    0.76
   1  -5  -3   18.83    0.74
   1  -5  -3   19.26    0.68
   1  -5  -3   19.74    0.76
   1  -5  -3   16.92    0.74
   1  -5  -3   18.98    0.79
   1  -5  -3   19.05    0.74
   1  -5  -3   18.14    0.67
  -1   5   3   18.23    0.73
  -1   5   3   18.83    0.78
  -1   5   3   19.43    0.69
  -1   5   3   18.12    0.80
  -1   5   3   19.27    0.68
  -1   5   3   20.37    0.72
  -1   5   3   19.33    0.76
   0  -5  -3    0.04    0.04
   0  -5  -3    0.00    0.02
   0  -5  -3    0.04    0.07
   0  -5  -3   -0.04    0.07
   0  -5  -3    0.07    0.08
   0  -5  -3    0.03    0.04
   0  -5  -3    0.01    0.06
   0   5   3   -0.02    0.07
   0   5   3    0.03    0.07
   0   5   3    0.06    0.07
   0   5   3    0.06    0.08
   0   5   3   -0.02    0.06
   0   5   3   -0.03    0.05
   0   5   3   -0.02    0.08
   0   5   3   -0.04    0.09
  -1  -5  -3   13.60    0.53
  -1  -5  -3   13.96    0.44
  -1  -5  -3   13.62    0.45
   1   5   3   14.31    0.51
   1   5   3   13.45    0.53
   1   5   3   13.42    0.50
   1   5   3   12.54    0.50
   1   5   3   13.07    0.52
  -2  -5  -3    9.78    0.46
   2   5   3   10.10    0.45
   2   5   3    9.59    0.32
   2   5   3   10.03    0.32
   2   5   3    9.37    0.43
  -3  -5  -3    2.87    0.28
   3   5   3    2.35    0.46
   3   5   3    2.93    0.28
   3   5   3    2.25    0.27
  -4  -5  -3    1.37    0.23
   4   5   3    0.77    0.30
   4   5   3    1.22    0.24
   4   5   3    1.26    0.22
  -5  -5  -3    1.32    0.26
   5   5   3    0.79    0.35
   5   5   3    1.11    0.25
   5   5   3    0.77    0.22
  -6  -5  -3    3.11    0.42
   6   5   3    3.49    0.23
   6   5   3    3.11    0.20
   6   5   3    3.18    0.28
   6   5   3    2.77    0.62
   6   5   3    2.31    0.40
  -7  -5  -3    1.60    0.34
   7   5   3    1.71    0.40
   7   5   3    1.45    0.26
   7   5   3    0.87    0.41
  -8  -5  -3    1.83    0.41
   8   5   3    1.74    0.32
   8   5   3    1.30    0.56
   8   5   3    1.82    0.43
   9   5   3    0.28    0.21
   9   5   3    0.10    0.37
  10   5   3   -0.02    0.23
  10  -5  -2    0.38    0.33
   9  -5  -2    0.26    0.29
   8  -5  -2    0.66    0.24
   8  -5  -2    0.99    0.35
   7  -5  -2    2.74    0.48
   7  -5  -2    2.63    0.37
  -7   5   2    1.98    0.43
  -7   5   2    2.23    0.25
   6  -5  -2    2.82    0.35
   6  -5  -2    3.57    0.37
   6  -5  -2    3.26    0.48
  -6   5   2    3.48    0.52
  -6   5   2    3.78    0.36
  -6   5   2    3.85    0.35
   5  -5  -2    1.62    0.24
   5  -5  -2    2.35    0.29
   5  -5  -2    1.32    0.28
   5  -5  -2    1.62    0.32
   5  -5  -2    2.32    0.37
  -5   5   2    1.44    0.23
  -5   5   2    2.15    0.37
  -5   5   2    1.37    0.23
   4  -5  -2    9.21    0.48
   4  -5  -2    8.89    0.46
   4  -5  -2    9.66    0.56
   4  -5  -2    9.22    0.58
   4  -5  -2    8.61    0.58
  -4   5   2    8.89    0.59
  -4   5   2    8.91    0.54
  -4   5   2    9.57    0.50
   3  -5  -2    0.15    0.09
   3  -5  -2   -0.01    0.09
   3  -5  -2   -0.04    0.07
   3  -5  -2    0.08    0.10
   3  -5  -2    0.09    0.12
   3  -5  -2    0.23    0.13
  -3   5   2    0.00    0.09
  -3   5   2   -0.03    0.04
  -3   5   2   -0.02    0.09
  -3   5   2   -0.05    0.02
  -3   5   2    0.12    0.10
  -3   5   2    0.25    0.11
   2  -5  -2   31.43    1.12
   2  -5  -2   31.68    1.01
   2  -5  -2   31.09    1.16
   2  -5  -2   30.79    1.12
   2  -5  -2   31.02    1.01
   2  -5  -2   30.69    1.09
   2  -5  -2   32.57    1.03
  -2   5   2   30.49    1.11
  -2   5   2   31.22    1.06
  -2   5   2   33.14    1.13
  -2   5   2   30.61    1.15
  -2   5   2   32.37    0.99
  -2   5   2   33.20    1.03
   1  -5  -2   73.05    2.09
   1  -5  -2   70.23    2.07
   1  -5  -2   68.72    1.96
   1  -5  -2   70.47    2.07
   1  -5  -2   71.18    1.95
   1  -5  -2   69.37    1.96
   1  -5  -2   69.36    2.05
   1  -5  -2   68.37    2.03
  -1   5   2   71.11    2.18
  -1   5   2   69.18    2.06
  -1   5   2   70.40    2.02
  -1   5   2   70.42    1.95
  -1   5   2   73.04    1.96
   0  -5  -2   -0.01    0.06
   0  -5  -2    0.05    0.06
   0  -5  -2    0.13    0.07
   0  -5  -2    0.06    0.05
   0  -5  -2   -0.05    0.05
   0  -5  -2   -0.03    0.07
   0  -5  -2    0.01    0.01
   0  -5  -2    0.01    0.07
   0   5   2    0.08    0.08
   0   5   2    0.03    0.06
   0   5   2    0.11    0.07
   0   5   2   -0.04    0.05
   0   5   2    0.06    0.06
   0   5   2    0.02    0.06
   0   5   2    0.05    0.06
   0   5   2    0.04    0.07
   0   5   2    0.03    0.08
  -1  -5  -2   64.27    1.72
  -1  -5  -2   64.22    1.81
  -1  -5  -2   65.09    1.71
   1   5   2   62.97    1.87
   1   5   2   64.24    1.78
   1   5   2   67.03    1.76
   1   5   2   64.02    1.80
   1   5   2   64.28    1.80
  -2  -5  -2   34.38    1.07
   2   5   2   34.41    1.07
   2   5   2   35.58    1.11
  -3  -5  -2    0.04    0.07
   3   5   2    0.33    0.19
   3   5   2    0.14    0.09
   3   5   2    0.19    0.10
  -4  -5  -2    8.33    0.48
   4   5   2    8.66    0.30
   4   5   2    8.49    0.31
   4   5   2    8.51    0.48
   4   5   2    9.93    0.93
  -5  -5  -2    2.24    0.33
   5   5   2    2.56    0.35
   5   5   2    2.71    0.25
   5   5   2    2.57    0.22
   5   5   2    2.32    0.18
   5   5   2    2.24    0.50
  -6  -5  -2    4.90    0.53
   6   5   2    4.63    0.42
   6   5   2    3.98    0.35
   6   5   2    4.38    0.72
   6   5   2    4.06    0.31
  -7  -5  -2    2.84    0.45
   7   5   2    2.62    0.37
   7   5   2    2.85    0.69
  -8  -5  -2    1.05    0.34
   8   5   2    0.75    0.46
   8   5   2    0.79    0.26
   9   5   2    0.28    0.23
   9   5   2    0.29    0.16
   9   5   2   -0.39    0.37
  10   5   2    1.11    0.37
  10  -5  -1    0.23    0.28
   9  -5  -1    1.14    0.37
   8  -5  -1    0.42    0.26
   8  -5  -1    1.08    0.27
  -8   5   1    1.08    0.36
   7  -5  -1    1.73    0.28
   7  -5  -1    2.24    0.42
  -7   5   1    2.27    0.44
   6  -5  -1    1.29    0.32
  -6   5   1    1.54    0.34
  -6   5   1    1.54    0.14
  -6   5   1    1.51    0.14
   5  -5  -1    1.70    0.30
   5  -5  -1    1.62    0.21
   5  -5  -1    1.37    0.28
   5  -5  -1    1.20    0.25
  -5   5   1    2.09    0.22
  -5   5   1    2.03    0.37
  -5   5   1    1.55    0.18
   4  -5  -1    0.20    0.09
   4  -5  -1    0.35    0.14
   4  -5  -1    0.17    0.12
   4  -5  -1    0.14    0.11
   4  -5  -1    0.39    0.18
  -4   5   1    0.18    0.10
  -4   5   1    0.27    0.16
  -4   5   1    0.14    0.08
   3  -5  -1   40.32    1.35
   3  -5  -1   40.60    1.21
   3  -5  -1   40.56    1.41
   3  -5  -1   40.46    1.28
   3  -5  -1   40.41    1.31
   3  -5  -1   39.71    1.40
  -3   5   1   40.90    1.24
  -3   5   1   42.80    1.59
  -3   5   1   39.66    1.41
  -3   5   1   40.92    1.26
   2  -5  -1  107.26    3.15
   2  -5  -1  105.67    2.85
   2  -5  -1  108.29    3.06
   2  -5  -1  107.14    2.86
   2  -5  -1  103.76    3.01
   2  -5  -1  109.65    2.94
  -2   5   1  108.09    2.92
  -2   5   1   94.08    3.11
  -2   5   1  110.63    3.08
  -2   5   1  106.47    2.89
  -2   5   1  107.62    2.81
  -2   5   1  107.37    2.81
   1  -5  -1   46.90    1.46
   1  -5  -1   46.66    1.38
   1  -5  -1   45.23    1.30
   1  -5  -1   47.09    1.37
   1  -5  -1   45.16    1.35
   1  -5  -1   48.57    1.31
   1  -5  -1   45.98    1.38
  -1   5   1   46.97    1.30
  -1   5   1   45.86    1.38
  -1   5   1   45.77    1.35
  -1   5   1   45.00    1.30
  -1   5   1   45.84    1.33
  -1   5   1   46.76    1.46
   0  -5  -1   -0.07    0.03
   0  -5  -1   -0.02    0.04
   0  -5  -1   -0.07    0.04
   0  -5  -1   -0.03    0.03
   0  -5  -1    0.00    0.04
   0  -5  -1   -0.05    0.03
   0  -5  -1    0.02    0.05
   0  -5  -1   -0.06    0.03
   0   5   1   -0.03    0.04
   0   5   1   -0.06    0.04
   0   5   1   -0.05    0.04
   0   5   1   -0.05    0.03
   0   5   1    0.00    0.04
   0   5   1   -0.07    0.04
   0   5   1    0.01    0.05
  -1  -5  -1   51.85    1.41
  -1  -5  -1   52.61    1.48
  -1  -5  -1   51.01    1.40
   1   5   1   51.76    1.42
   1   5   1   52.59    1.42
   1   5   1   53.64    1.53
   1   5   1   51.80    1.47
   1   5   1   52.80    1.43
  -2  -5  -1  110.22    3.01
  -2  -5  -1  107.80    3.54
   2   5   1  109.39    2.92
   2   5   1  106.40    3.51
   2   5   1  106.70    3.01
   2   5   1  111.22    3.05
   2   5   1  109.91    2.94
  -3  -5  -1   39.72    1.31
   3   5   1   40.33    1.19
   3   5   1   41.74    1.72
   3   5   1   41.34    1.31
   3   5   1   40.88    1.23
   3   5   1   41.09    1.23
  -4  -5  -1    0.14    0.11
   4   5   1    0.02    0.06
   4   5   1    0.19    0.10
   4   5   1    0.19    0.18
   4   5   1    0.15    0.12
   4   5   1    0.23    0.08
  -5  -5  -1    1.26    0.26
   5   5   1    1.36    0.23
   5   5   1    1.22    0.19
   5   5   1    1.54    0.42
   5   5   1    1.56    0.22
   5   5   1    1.56    0.28
  -6  -5  -1    1.26    0.28
   6   5   1    1.44    0.24
   6   5   1    0.95    0.41
   6   5   1    0.96    0.24
  -7  -5  -1    1.70    0.36
   7   5   1    1.57    0.33
   7   5   1    2.49    0.61
   7   5   1    1.80    0.21
  -8  -5  -1    0.67    0.30
   8   5   1    0.89    0.19
   8   5   1    0.09    0.39
   8   5   1    1.35    0.34
   9   5   1    1.71    0.40
   9   5   1    1.58    0.29
  10   5   1    0.38    0.27
  10  -5   0    1.66    0.47
   9  -5   0    0.02    0.17
   9  -5   0    0.22    0.24
   8  -5   0    0.00    0.19
  -8   5   0    0.13    0.20
   7  -5   0    0.11    0.18
  -7   5   0   -0.08    0.16
   6  -5   0    9.22    0.60
  -6   5   0    9.68    0.72
   5  -5   0    0.12    0.12
   5  -5   0    0.05    0.06
   5  -5   0    0.23    0.12
   5  -5   0    0.25    0.12
  -5   5   0    0.10    0.13
   4  -5   0    6.90    0.41
   4  -5   0    7.34    0.43
   4  -5   0    7.93    0.52
   4  -5   0    8.15    0.43
  -4   5   0    7.34    0.50
   3  -5   0   -0.01    0.09
   3  -5   0    0.00    0.07
   3  -5   0   -0.05    0.05
   3  -5   0    0.12    0.08
   3  -5   0    0.02    0.06
  -3   5   0   -0.02    0.04
  -3   5   0    0.02    0.08
  -3   5   0   -0.04    0.10
  -3   5   0    0.09    0.05
   2  -5   0   56.24    1.70
   2  -5   0   55.96    1.56
   2  -5   0   56.39    1.60
  -2   5   0   53.66    1.51
  -2   5   0   52.21    1.78
  -2   5   0   56.16    1.70
  -2   5   0   54.26    1.50
   1  -5   0   -0.06    0.04
   1  -5   0   -0.02    0.04
   1  -5   0    0.01    0.04
   1  -5   0   -0.09    0.04
   1  -5   0   -0.05    0.04
   1  -5   0   -0.04    0.04
  -1   5   0   -0.06    0.03
  -1   5   0   -0.09    0.02
  -1   5   0   -0.07    0.04
   0  -5   0   -0.92    0.03
   0  -5   0   -0.86    0.04
   0  -5   0   -0.86    0.04
   0  -5   0   -0.86    0.03
   0  -5   0   -0.85    0.03
   0  -5   0   -0.87    0.03
   0  -5   0   -0.90    0.02
   0  -5   0   -0.89    0.02
   0   5   0   -0.89    0.03
   0   5   0   -0.86    0.03
   0   5   0   -0.82    0.05
   0   5   0   -0.84    0.03
   0   5   0   -0.86    0.03
   0   5   0   -0.90    0.03
   0   5   0   -0.87    0.02
  -1  -5   0   -0.08    0.03
  -1  -5   0   -0.08    0.06
  -1  -5   0   -0.08    0.03
  -1  -5   0   -0.10    0.04
  -1  -5   0   -0.06    0.02
  -1  -5   0   -0.07    0.03
  -1  -5   0   -0.07    0.02
   1   5   0   -0.05    0.03
   1   5   0   -0.11    0.03
   1   5   0    0.02    0.04
   1   5   0   -0.02    0.07
   1   5   0    0.00    0.04
   1   5   0   -0.12    0.03
   1   5   0   -0.08    0.04
  -2  -5   0   54.70    1.96
  -2  -5   0   54.24    1.54
  -2  -5   0   57.30    1.53
  -2  -5   0   55.55    1.63
  -2  -5   0   56.17    1.64
   2   5   0   55.31    1.56
   2   5   0   55.62    1.66
   2   5   0   55.50    1.49
   2   5   0   56.39    1.46
   2   5   0   54.23    1.94
   2   5   0   57.10    1.64
   2   5   0   54.20    1.47
  -3  -5   0    0.04    0.05
  -3  -5   0    0.04    0.08
  -3  -5   0    0.06    0.05
   3   5   0    0.05    0.15
   3   5   0    0.16    0.09
   3   5   0    0.02    0.03
   3   5   0   -0.20    0.06
   3   5   0    0.02    0.06
   3   5   0   -0.06    0.06
   3   5   0    0.04    0.04
  -4  -5   0    8.28    0.29
  -4  -5   0    8.01    0.29
  -4  -5   0    8.34    0.50
   4   5   0    8.38    0.32
   4   5   0    8.03    0.29
   4   5   0    7.85    0.27
   4   5   0    7.78    0.48
   4   5   0    7.15    0.75
   4   5   0    8.31    0.43
   4   5   0    6.57    0.44
  -5  -5   0    0.02    0.11
   5   5   0    0.15    0.13
   5   5   0    0.13    0.06
   5   5   0    0.21    0.25
   5   5   0    0.17    0.08
   5   5   0    0.00    0.09
   5   5   0   -0.08    0.12
  -6  -5   0    9.16    0.64
   6   5   0    7.83    0.96
   6   5   0   10.39    0.65
   6   5   0    9.55    0.46
  -7  -5   0   -0.12    0.14
   7   5   0    0.05    0.12
   7   5   0    0.02    0.17
  -8  -5   0   -0.15    0.18
   8   5   0    0.13    0.15
   8   5   0   -0.13    0.17
   9   5   0    0.27    0.25
   9   5   0    0.03    0.15
  10   5   0    2.42    0.55
  10  -5   1    0.04    0.22
   9  -5   1    1.21    0.34
   8  -5   1    0.90    0.27
  -8   5  -1    1.14    0.36
   7  -5   1    1.45    0.30
  -7   5  -1    1.44    0.35
   6  -5   1    1.27    0.40
   6  -5   1    1.49    0.25
   6  -5   1    1.79    0.28
  -6   5  -1    1.21    0.32
   5  -5   1    1.41    0.36
   5  -5   1    1.53    0.22
   5  -5   1    1.46    0.22
   5  -5   1    1.33    0.21
  -5   5  -1    1.50    0.31
   4  -5   1    0.08    0.16
   4  -5   1    0.18    0.13
   4  -5   1    0.06    0.07
   4  -5   1    0.10    0.07
  -4   5  -1    0.06    0.11
   3  -5   1   39.87    1.50
   3  -5   1   40.67    1.16
   3  -5   1   40.54    1.17
   3  -5   1   41.50    1.41
  -3   5  -1   40.94    1.56
  -3   5  -1   40.43    1.41
   2  -5   1  110.89    2.89
   2  -5   1  111.80    3.14
   2  -5   1  108.82    2.89
   2  -5   1  107.56    3.29
  -2   5  -1  108.71    3.33
  -2   5  -1  106.28    3.13
   1  -5   1   53.20    1.45
   1  -5   1   54.00    1.61
   1  -5   1   53.38    1.58
   1  -5   1   52.03    1.43
   1  -5   1   51.96    1.56
  -1   5  -1   54.08    1.57
  -1   5  -1   52.17    1.60
  -1   5  -1   51.89    1.39
  -1   5  -1   51.63    1.39
   0  -5   1   -0.10    0.05
   0  -5   1   -0.04    0.04
   0  -5   1    0.02    0.05
   0  -5   1   -0.02    0.04
   0  -5   1    0.04    0.04
   0   5  -1   -0.01    0.04
   0   5  -1   -0.01    0.04
   0   5  -1   -0.05    0.04
   0   5  -1   -0.01    0.03
   0   5  -1   -0.05    0.04
  -1  -5   1   47.32    1.34
  -1  -5   1   47.77    1.30
  -1  -5   1   46.74    1.39
  -1  -5   1   46.91    1.39
  -1  -5   1   47.48    1.32
  -1  -5   1   48.80    1.55
  -1  -5   1   45.17    1.36
  -1  -5   1   45.65    1.34
   1   5  -1   46.31    1.43
   1   5  -1   46.70    1.35
   1   5  -1   46.15    1.34
   1   5  -1   47.79    1.39
   1   5  -1   45.43    1.30
  -2  -5   1  105.19    3.08
  -2  -5   1  107.07    3.44
  -2  -5   1  108.87    2.88
  -2  -5   1  109.43    2.99
  -2  -5   1  107.82    2.88
  -2  -5   1  109.35    2.95
  -2  -5   1  108.14    2.98
   2   5  -1  110.70    2.90
   2   5  -1  111.58    3.11
   2   5  -1  109.03    3.09
   2   5  -1  109.43    2.98
   2   5  -1  107.95    3.43
   2   5  -1  106.54    2.94
   2   5  -1  108.41    2.92
  -3  -5   1   42.30    1.40
  -3  -5   1   40.24    1.34
  -3  -5   1   41.24    1.28
   3   5  -1   40.69    1.64
   3   5  -1   40.84    1.23
   3   5  -1   39.40    1.39
   3   5  -1   41.82    1.30
   3   5  -1   40.14    1.20
   3   5  -1   40.54    1.38
  -4  -5   1    0.17    0.09
  -4  -5   1    0.32    0.14
  -4  -5   1    0.27    0.11
  -4  -5   1    0.28    0.10
   4   5  -1    0.30    0.10
   4   5  -1    0.26    0.15
   4   5  -1    0.23    0.10
   4   5  -1    0.12    0.11
   4   5  -1    0.17    0.16
  -5  -5   1    1.92    0.22
  -5  -5   1    1.76    0.31
  -5  -5   1    1.69    0.20
   5   5  -1    2.25    0.31
   5   5  -1    2.10    0.35
   5   5  -1    1.52    0.20
   5   5  -1    1.68    0.23
  -6  -5   1    1.01    0.29
  -6  -5   1    1.36    0.16
  -6  -5   1    1.03    0.14
   6   5  -1    1.00    0.28
   6   5  -1    1.23    0.24
  -7  -5   1    2.94    0.49
   7   5  -1    2.14    0.44
   7   5  -1    1.97    0.31
  -8  -5   1    0.87    0.31
   8   5  -1    0.63    0.30
   8   5  -1    1.40    0.31
   9   5  -1    0.95    0.37
  10   5  -1    0.23    0.31
  10  -5   2    0.61    0.29
   9  -5   2    0.05    0.19
   8  -5   2    0.71    0.24
   8  -5   2    0.59    0.31
  -8   5  -2    0.59    0.29
   7  -5   2    3.83    0.68
   7  -5   2    2.72    0.34
  -7   5  -2    2.06    0.41
   6  -5   2    3.65    0.34
   6  -5   2    4.52    0.68
   6  -5   2    4.17    0.31
   6  -5   2    4.42    0.37
  -6   5  -2    4.50    0.55
   5  -5   2    2.67    0.42
   5  -5   2    3.32    0.51
   5  -5   2    2.54    0.22
   5  -5   2    2.53    0.19
  -5   5  -2    2.12    0.35
   4  -5   2    9.08    0.65
   4  -5   2    8.18    0.58
   4  -5   2    9.80    0.58
  -4   5  -2    8.63    0.55
   3  -5   2    0.11    0.10
   3  -5   2    0.09    0.11
   3  -5   2    0.00    0.10
  -3   5  -2   -0.02    0.08
   2  -5   2   35.40    1.32
   2  -5   2   35.54    1.21
   2  -5   2   34.35    1.25
  -2   5  -2   35.39    1.21
  -2   5  -2   35.93    1.27
   1  -5   2   63.66    1.98
   1  -5   2   63.62    1.95
   1  -5   2   66.61    1.81
   1  -5   2   67.69    1.80
  -1   5  -2   65.33    1.99
   0  -5   2   -0.01    0.08
   0  -5   2   -0.08    0.08
   0  -5   2   -0.03    0.04
   0  -5   2   -0.04    0.05
   0  -5   2   -0.03    0.06
   0   5  -2    0.04    0.07
   0   5  -2    0.05    0.05
   0   5  -2   -0.04    0.06
   0   5  -2   -0.03    0.07
   0   5  -2   -0.14    0.06
  -1  -5   2   70.34    1.97
  -1  -5   2   68.58    2.05
  -1  -5   2   69.27    2.02
  -1  -5   2   73.36    2.01
  -1  -5   2   73.38    2.11
   1   5  -2   71.95    2.05
   1   5  -2   73.04    2.13
   1   5  -2   71.50    1.97
   1   5  -2   72.33    2.12
   1   5  -2   71.56    2.02
  -2  -5   2   31.01    1.10
  -2  -5   2   31.63    1.08
  -2  -5   2   32.66    1.01
  -2  -5   2   30.20    0.97
  -2  -5   2   30.28    1.07
  -2  -5   2   31.74    1.03
  -2  -5   2   33.54    1.13
   2   5  -2   32.53    1.03
   2   5  -2   29.40    1.06
   2   5  -2   31.32    1.00
   2   5  -2   32.24    1.12
   2   5  -2   30.38    1.04
   2   5  -2   32.83    1.15
  -3  -5   2    0.27    0.11
  -3  -5   2    0.11    0.09
  -3  -5   2    0.07    0.09
  -3  -5   2    0.22    0.12
  -3  -5   2    0.01    0.04
  -3  -5   2    0.08    0.12
   3   5  -2    0.22    0.09
   3   5  -2    0.16    0.10
   3   5  -2   -0.03    0.12
   3   5  -2    0.02    0.12
   3   5  -2   -0.02    0.11
  -4  -5   2    8.12    0.55
  -4  -5   2    8.79    0.50
  -4  -5   2    9.27    0.53
   4   5  -2    8.74    0.53
   4   5  -2    7.97    0.56
   4   5  -2    9.75    0.49
   4   5  -2    8.81    0.59
   4   5  -2    8.74    0.45
  -5  -5   2    2.02    0.28
  -5  -5   2    2.06    0.28
  -5  -5   2    1.90    0.34
  -5  -5   2    2.13    0.29
   5   5  -2    2.60    0.42
   5   5  -2    1.57    0.25
   5   5  -2    2.51    0.38
   5   5  -2    1.81    0.26
  -6  -5   2    3.71    0.37
  -6  -5   2    3.40    0.34
  -6  -5   2    3.41    0.51
   6   5  -2    3.35    0.37
   6   5  -2    3.29    0.39
   6   5  -2    2.19    0.42
  -7  -5   2    2.73    0.29
  -7  -5   2    2.76    0.50
   7   5  -2    2.56    0.49
   7   5  -2    2.88    0.39
  -8  -5   2    0.97    0.38
   8   5  -2    0.91    0.35
   8   5  -2    0.55    0.24
   9   5  -2    0.16    0.26
  10   5  -2    0.74    0.41
  10  -5   3    0.16    0.21
   9  -5   3   -0.12    0.15
   8  -5   3    2.00    0.31
   8  -5   3    1.19    0.41
   8  -5   3    0.85    0.46
  -8   5  -3    2.03    0.46
   7  -5   3    0.68    0.37
   7  -5   3    1.52    0.22
   7  -5   3    1.20    0.38
  -7   5  -3    1.73    0.39
   6  -5   3    2.56    0.53
   6  -5   3    3.05    0.19
   6  -5   3    3.19    0.52
   6  -5   3    3.22    0.21
  -6   5  -3    3.11    0.48
   5  -5   3    1.05    0.28
   5  -5   3    1.25    0.34
  -5   5  -3    1.44    0.30
   4  -5   3    1.53    0.31
   4  -5   3    1.65    0.36
  -4   5  -3    1.50    0.28
   3  -5   3    2.34    0.38
   3  -5   3    2.19    0.33
   3  -5   3    2.49    0.31
  -3   5  -3    2.08    0.30
   2  -5   3    9.16    0.50
   2  -5   3    9.14    0.53
  -2   5  -3   10.10    0.55
   1  -5   3   13.98    0.63
   1  -5   3   13.38    0.40
   1  -5   3   13.87    0.40
   1  -5   3   13.82    0.49
   1  -5   3   13.42    0.51
  -1   5  -3   13.82    0.64
  -1   5  -3   13.68    0.42
  -1   5  -3   13.54    0.41
   0  -5   3    0.07    0.07
   0  -5   3    0.03    0.09
   0  -5   3    0.01    0.07
   0  -5   3   -0.04    0.08
   0  -5   3    0.04    0.06
   0   5  -3    0.08    0.04
   0   5  -3   -0.02    0.04
   0   5  -3    0.05    0.08
   0   5  -3    0.00    0.04
   0   5  -3   -0.08    0.07
  -1  -5   3   17.68    0.74
  -1  -5   3   19.58    0.77
  -1  -5   3   18.81    0.67
  -1  -5   3   19.10    0.70
  -1  -5   3   18.93    0.78
  -1  -5   3   18.87    0.73
   1   5  -3   19.42    0.76
   1   5  -3   18.52    0.65
   1   5  -3   20.21    0.70
   1   5  -3   19.40    0.78
   1   5  -3   19.46    0.78
  -2  -5   3    9.08    0.49
  -2  -5   3    9.67    0.51
  -2  -5   3    8.31    0.49
  -2  -5   3    9.47    0.43
  -2  -5   3    8.39    0.44
  -2  -5   3    9.33    0.52
  -2  -5   3    8.29    0.50
   2   5  -3    9.35    0.51
   2   5  -3    8.89    0.53
   2   5  -3    8.76    0.47
   2   5  -3    8.84    0.43
   2   5  -3    8.49    0.50
   2   5  -3    8.72    0.45
  -3  -5   3    1.64    0.20
  -3  -5   3    1.33    0.24
  -3  -5   3    1.61    0.27
  -3  -5   3    1.60    0.28
  -3  -5   3    1.07    0.22
  -3  -5   3    1.06    0.25
   3   5  -3    2.17    0.35
   3   5  -3    1.52    0.22
   3   5  -3    1.08    0.19
   3   5  -3    1.72    0.29
   3   5  -3    1.62    0.27
  -4  -5   3    2.40    0.32
  -4  -5   3    1.87    0.30
  -4  -5   3    2.41    0.38
  -4  -5   3    2.01    0.33
  -4  -5   3    2.62    0.27
   4   5  -3    2.43    0.30
   4   5  -3    2.01    0.35
   4   5  -3    3.19    0.43
   4   5  -3    1.97    0.29
  -5  -5   3    0.25    0.15
  -5  -5   3    0.10    0.13
  -5  -5   3    0.69    0.20
  -5  -5   3    0.58    0.24
   5   5  -3    0.57    0.23
   5   5  -3    0.46    0.18
   5   5  -3    0.30    0.22
   5   5  -3    0.13    0.15
  -6  -5   3    3.33    0.41
  -6  -5   3    4.35    0.58
   6   5  -3    4.32    0.46
   6   5  -3    3.81    0.45
   6   5  -3    4.28    0.61
  -7  -5   3    1.03    0.23
  -7  -5   3    1.14    0.37
   7   5  -3    1.28    0.32
   7   5  -3    0.85    0.33
  -8  -5   3    1.50    0.26
   8   5  -3    2.57    0.43
   8   5  -3    1.61    0.45
   9   5  -3    0.35    0.35
  10   5  -3   -0.01    0.30
  10  -5   4    0.01    0.17
   9  -5   4    0.34    0.19
   8  -5   4    4.86    0.85
   8  -5   4    4.00    0.37
   7  -5   4    1.04    0.42
   7  -5   4    1.32    0.37
  -7   5  -4    0.80    0.29
   6  -5   4    3.78    0.60
   6  -5   4    2.23    0.50
  -6   5  -4    2.70    0.46
   5  -5   4    0.09    0.17
   5  -5   4    0.95    0.34
  -5   5  -4    0.43    0.23
   4  -5   4    4.25    0.59
   4  -5   4    4.33    0.51
   3  -5   4    1.01    0.22
   3  -5   4    0.92    0.23
  -3   5  -4    0.83    0.23
   2  -5   4    7.14    0.46
   2  -5   4    7.62    0.50
   2  -5   4    6.71    0.29
   2  -5   4    7.62    0.30
  -2   5  -4    7.46    0.50
   1  -5   4    5.93    0.32
   1  -5   4    5.85    0.41
   1  -5   4    6.29    0.35
  -1   5  -4    5.91    0.42
  -1   5  -4    5.69    0.25
  -1   5  -4    6.05    0.26
   0  -5   4    0.12    0.09
   0  -5   4    0.09    0.09
   0  -5   4   -0.09    0.09
   0  -5   4   -0.03    0.10
   0   5  -4   -0.03    0.03
   0   5  -4    0.03    0.08
   0   5  -4    0.10    0.12
   0   5  -4   -0.04    0.06
  -1  -5   4   10.79    0.53
  -1  -5   4    9.84    0.54
  -1  -5   4   10.11    0.58
  -1  -5   4    9.75    0.48
   1   5  -4   10.02    0.53
   1   5  -4    9.68    0.42
   1   5  -4   10.11    0.55
   1   5  -4   10.22    0.46
   1   5  -4    9.86    0.56
  -2  -5   4   12.27    0.64
  -2  -5   4   10.23    0.60
  -2  -5   4   10.19    0.62
  -2  -5   4   11.95    0.62
  -2  -5   4   10.74    0.62
   2   5  -4   10.09    0.60
   2   5  -4   11.77    0.53
   2   5  -4   10.65    0.62
   2   5  -4   10.65    0.55
   2   5  -4   11.40    0.63
  -3  -5   4    1.16    0.27
  -3  -5   4    1.46    0.29
  -3  -5   4    2.18    0.27
  -3  -5   4    1.47    0.28
  -3  -5   4    2.05    0.35
  -3  -5   4    1.17    0.26
   3   5  -4    1.81    0.33
   3   5  -4    1.75    0.26
   3   5  -4    1.89    0.33
   3   5  -4    1.66    0.26
  -4  -5   4    5.27    0.35
  -4  -5   4    4.01    0.50
  -4  -5   4    3.77    0.40
  -4  -5   4    3.75    0.48
  -4  -5   4    3.84    0.46
  -4  -5   4    3.27    0.44
   4   5  -4    4.15    0.43
   4   5  -4    3.27    0.36
   4   5  -4    3.63    0.50
   4   5  -4    3.61    0.46
  -5  -5   4    0.38    0.18
  -5  -5   4    0.17    0.17
  -5  -5   4    0.45    0.25
  -5  -5   4    0.27    0.20
   5   5  -4    0.24    0.22
   5   5  -4    0.56    0.25
   5   5  -4    0.58    0.22
   5   5  -4    0.37    0.19
  -6  -5   4    2.15    0.44
  -6  -5   4    1.96    0.36
   6   5  -4    2.08    0.34
   6   5  -4    1.82    0.42
   6   5  -4    2.10    0.37
  -7  -5   4    0.49    0.22
  -7  -5   4    0.76    0.32
   7   5  -4    0.54    0.34
   7   5  -4    0.25    0.22
  -8  -5   4    2.91    0.41
   8   5  -4    2.17    0.53
   8   5  -4    5.10    0.62
  -9  -5   4   -0.01    0.13
   9   5  -4   -0.01    0.31
  10   5  -4    0.05    0.36
   9  -5   5   -0.05    0.13
   8  -5   5    1.84    0.20
   7  -5   5    0.52    0.34
   7  -5   5    0.34    0.23
  -7   5  -5    0.57    0.28
   6  -5   5   11.57    0.86
   6  -5   5   12.58    1.24
   5  -5   5   13.96    0.89
   5  -5   5   12.66    1.00
   4  -5   5    0.17    0.18
   4  -5   5    0.13    0.15
   3  -5   5    0.36    0.07
   3  -5   5    0.47    0.07
   3  -5   5    0.42    0.18
   2  -5   5   78.33    2.31
   2  -5   5   79.55    2.33
   2  -5   5   83.88    2.61
   2  -5   5   82.88    2.65
  -2   5  -5   80.60    2.67
   1  -5   5    5.88    0.37
   1  -5   5    5.34    0.25
   1  -5   5    5.73    0.38
   1  -5   5    6.19    0.55
   1  -5   5    5.51    0.36
  -1   5  -5    5.51    0.27
  -1   5  -5    5.45    0.27
  -1   5  -5    5.92    0.55
   0  -5   5    0.17    0.15
   0  -5   5    0.06    0.09
   0  -5   5   -0.01    0.11
   0  -5   5    0.11    0.11
   0   5  -5    0.03    0.10
   0   5  -5    0.11    0.12
   0   5  -5    0.07    0.06
   0   5  -5    0.19    0.10
  -1  -5   5    8.27    0.56
  -1  -5   5    8.27    0.53
  -1  -5   5    8.77    0.55
  -1  -5   5    8.55    0.48
  -1  -5   5    8.83    0.53
   1   5  -5    8.91    0.51
   1   5  -5    9.45    0.43
   1   5  -5    8.24    0.40
   1   5  -5    9.02    0.54
  -2  -5   5   72.41    2.37
  -2  -5   5   74.18    2.39
  -2  -5   5   75.43    2.46
  -2  -5   5   76.33    2.33
  -2  -5   5   70.68    2.46
   2   5  -5   74.67    2.44
   2   5  -5   73.31    2.36
   2   5  -5   74.65    2.18
   2   5  -5   71.79    2.22
  -3  -5   5    0.13    0.19
  -3  -5   5    0.09    0.16
  -3  -5   5   -0.01    0.15
  -3  -5   5   -0.21    0.18
  -3  -5   5    0.02    0.13
   3   5  -5    0.02    0.13
   3   5  -5    0.03    0.12
   3   5  -5    0.10    0.16
   3   5  -5   -0.02    0.15
  -4  -5   5    0.05    0.15
  -4  -5   5    0.08    0.13
  -4  -5   5    0.05    0.21
  -4  -5   5    0.16    0.16
  -4  -5   5    0.01    0.16
  -4  -5   5    0.01    0.21
   4   5  -5   -0.10    0.13
   4   5  -5   -0.02    0.17
   4   5  -5   -0.05    0.15
   4   5  -5    0.07    0.19
  -5  -5   5   12.40    0.87
  -5  -5   5   12.86    0.80
  -5  -5   5   10.94    0.69
   5   5  -5   14.14    0.75
   5   5  -5   12.34    0.90
   5   5  -5   12.02    0.84
   5   5  -5   11.74    0.74
  -6  -5   5   13.37    0.86
  -6  -5   5   14.66    0.66
  -6  -5   5   12.65    0.94
   6   5  -5   14.48    0.82
   6   5  -5   12.54    1.13
   6   5  -5   14.58    0.86
  -7  -5   5    0.51    0.24
   7   5  -5    0.17    0.23
   7   5  -5    0.14    0.26
   7   5  -5    0.39    0.22
  -8  -5   5    2.45    0.44
   8   5  -5    2.47    0.59
   8   5  -5    1.78    0.43
  -9  -5   5    0.08    0.19
   9   5  -5   -0.09    0.29
   9  -5   6    0.72    0.17
   7  -5   6    0.72    0.38
   7  -5   6    0.79    0.31
   6  -5   6    0.57    0.35
   6  -5   6    0.70    0.30
   5  -5   6    0.68    0.37
   5  -5   6    0.77    0.29
   4  -5   6    0.84    0.26
   4  -5   6    0.65    0.09
   4  -5   6    0.73    0.10
   3  -5   6    1.01    0.29
   3  -5   6    0.62    0.14
   3  -5   6    0.62    0.13
   2  -5   6    0.03    0.08
   2  -5   6    0.12    0.14
   2  -5   6   -0.02    0.08
   2  -5   6    0.02    0.11
   1  -5   6    7.53    0.38
   1  -5   6    8.58    0.49
   1  -5   6    6.98    0.46
   1  -5   6    8.50    0.58
  -1   5  -6    7.28    0.34
  -1   5  -6    7.99    0.37
   0  -5   6   -0.17    0.12
   0  -5   6    0.06    0.15
   0  -5   6    0.05    0.12
   0  -5   6   -0.05    0.09
   0  -5   6    0.01    0.11
   0   5  -6    0.12    0.10
   0   5  -6    0.07    0.11
  -1  -5   6    4.69    0.51
  -1  -5   6    4.57    0.50
  -1  -5   6    5.20    0.57
  -1  -5   6    4.19    0.42
  -1  -5   6    5.36    0.55
  -1  -5   6    5.21    0.48
   1   5  -6    5.53    0.53
   1   5  -6    5.29    0.28
   1   5  -6    4.59    0.29
   1   5  -6    4.72    0.47
   1   5  -6    4.79    0.41
  -2  -5   6    0.00    0.23
  -2  -5   6    0.10    0.22
  -2  -5   6   -0.13    0.11
  -2  -5   6    0.20    0.17
   2   5  -6    0.19    0.17
   2   5  -6    0.35    0.18
   2   5  -6    0.04    0.11
   2   5  -6    0.08    0.16
  -3  -5   6    0.58    0.26
  -3  -5   6    1.32    0.37
  -3  -5   6    0.39    0.23
  -3  -5   6    0.49    0.29
  -3  -5   6    0.99    0.32
   3   5  -6    0.64    0.27
   3   5  -6    0.49    0.19
   3   5  -6    0.79    0.28
  -4  -5   6    0.34    0.22
  -4  -5   6    0.28    0.28
  -4  -5   6    0.51    0.25
  -4  -5   6    0.62    0.26
  -4  -5   6    0.50    0.28
   4   5  -6    0.34    0.21
   4   5  -6    0.38    0.24
   4   5  -6    0.29    0.23
   4   5  -6    0.40    0.20
  -5  -5   6    1.73    0.40
  -5  -5   6    0.92    0.30
  -5  -5   6    1.37    0.39
   5   5  -6    1.18    0.28
   5   5  -6    2.10    0.45
   5   5  -6    0.87    0.30
   5   5  -6    0.22    0.25
  -6  -5   6    0.46    0.25
  -6  -5   6   -0.14    0.18
  -6  -5   6   -0.26    0.19
   6   5  -6    0.01    0.18
   6   5  -6    0.04    0.26
   6   5  -6    0.08    0.22
  -7  -5   6    0.85    0.31
   7   5  -6    0.40    0.26
   7   5  -6    0.33    0.34
   7   5  -6    0.94    0.35
  -8  -5   6    0.26    0.25
   8   5  -6    0.12    0.27
   8   5  -6    0.50    0.35
   8   5  -6    0.21    0.26
  -9  -5   6    0.74    0.31
   9   5  -6    0.29    0.35
   6  -5   7    0.38    0.32
   6  -5   7    0.77    0.28
   5  -5   7    6.85    0.31
   5  -5   7    7.95    0.81
   5  -5   7    6.72    0.99
   5  -5   7    6.44    0.31
   4  -5   7    3.32    0.33
   4  -5   7    2.22    0.42
   4  -5   7    2.81    0.27
   3  -5   7    2.19    0.42
   3  -5   7    2.59    0.30
   3  -5   7    3.00    0.19
   2  -5   7    2.61    0.42
   2  -5   7    1.81    0.28
   1  -5   7    5.96    0.55
   1  -5   7    6.03    0.40
   1  -5   7    6.92    0.66
  -1   5  -7    6.47    0.33
  -1   5  -7    6.05    0.33
   0  -5   7    0.09    0.14
   0  -5   7    0.03    0.18
   0  -5   7    0.07    0.20
   0  -5   7    0.07    0.12
   0   5  -7    0.00    0.09
   0   5  -7   -0.09    0.10
  -1  -5   7    5.33    0.54
  -1  -5   7    6.96    0.66
  -1  -5   7    5.44    0.61
  -1  -5   7    5.74    0.62
  -1  -5   7    7.76    0.74
   1   5  -7    5.80    0.28
   1   5  -7    6.26    0.28
   1   5  -7    5.63    0.57
   1   5  -7    6.65    0.44
  -2  -5   7    1.50    0.35
  -2  -5   7    2.15    0.45
  -2  -5   7    0.86    0.29
  -2  -5   7    1.56    0.39
   2   5  -7    1.15    0.30
   2   5  -7    1.54    0.24
  -3  -5   7    0.47    0.25
  -3  -5   7    1.04    0.35
  -3  -5   7    0.53    0.32
  -3  -5   7    0.66    0.34
  -3  -5   7    0.27    0.27
   3   5  -7    0.98    0.30
   3   5  -7    0.74    0.21
  -4  -5   7    1.60    0.41
  -4  -5   7    1.57    0.38
  -4  -5   7    2.53    0.50
  -4  -5   7    1.94    0.44
  -4  -5   7    2.32    0.45
   4   5  -7    2.14    0.44
   4   5  -7    2.41    0.37
   4   5  -7    1.08    0.34
  -5  -5   7    3.80    0.55
  -5  -5   7    4.27    0.62
  -5  -5   7    3.55    0.59
   5   5  -7    3.07    0.55
   5   5  -7    4.62    0.57
   5   5  -7    3.16    0.57
   5   5  -7    3.37    0.46
  -6  -5   7    0.60    0.29
  -6  -5   7    0.38    0.28
   6   5  -7    0.22    0.29
   6   5  -7    0.47    0.28
   6   5  -7    0.39    0.24
  -7  -5   7    1.53    0.45
  -7  -5   7    1.35    0.31
   7   5  -7    2.15    0.49
   7   5  -7    0.92    0.34
   7   5  -7    1.28    0.44
  -8  -5   7    0.20    0.28
   8   5  -7    0.54    0.38
   8   5  -7    0.18    0.32
  -9  -5   7    0.07    0.26
   6  -5   8    0.18    0.19
   6  -5   8    0.03    0.07
   5  -5   8   -0.10    0.23
   5  -5   8    0.28    0.22
   5  -5   8   -0.06    0.07
   4  -5   8    0.16    0.13
   4  -5   8    0.27    0.23
   3  -5   8    0.68    0.26
   3  -5   8    0.61    0.18
   2  -5   8    2.35    0.45
   2  -5   8    1.82    0.33
   1  -5   8    1.25    0.35
   1  -5   8    1.39    0.31
  -1   5  -8    1.22    0.17
  -1   5  -8    1.43    0.17
   0  -5   8    0.31    0.24
   0  -5   8    0.28    0.17
   0  -5   8   -0.03    0.24
   0   5  -8    0.11    0.13
  -1  -5   8    0.89    0.35
  -1  -5   8    1.59    0.38
  -1  -5   8    0.44    0.24
   1   5  -8    0.81    0.26
  -2  -5   8    1.36    0.42
  -2  -5   8    3.47    0.57
  -2  -5   8    1.30    0.40
  -2  -5   8    1.92    0.42
   2   5  -8    1.38    0.35
   2   5  -8    2.08    0.26
  -3  -5   8    0.33    0.31
  -3  -5   8    0.79    0.34
  -3  -5   8    0.60    0.31
  -3  -5   8    0.83    0.31
  -3  -5   8    0.73    0.38
   3   5  -8    0.62    0.28
   3   5  -8    0.77    0.22
  -4  -5   8   -0.11    0.25
  -4  -5   8   -0.36    0.25
  -4  -5   8    0.22    0.25
   4   5  -8   -0.12    0.21
   4   5  -8    0.16    0.18
  -5  -5   8    0.01    0.25
  -5  -5   8   -0.25    0.24
   5   5  -8    0.29    0.22
   5   5  -8    0.18    0.28
  -6  -5   8   -0.32    0.23
  -6  -5   8    0.36    0.30
   6   5  -8    0.17    0.21
  -7  -5   8   -0.03    0.27
  -8  -5   8    1.47    0.49
   7  -5   9    0.00    0.10
   6  -5   9    0.34    0.16
   5  -5   9    0.26    0.17
   5  -5   9    0.65    0.41
   4  -5   9    0.87    0.33
   4  -5   9    0.41    0.19
   3  -5   9    2.76    0.50
   3  -5   9    2.48    0.38
   2  -5   9    0.09    0.21
   2  -5   9    0.02    0.13
   1  -5   9    3.01    0.50
   1  -5   9    2.55    0.44
  -1   5  -9    3.02    0.18
   0  -5   9    0.22    0.20
   0  -5   9    0.26    0.26
   0   5  -9    0.47    0.18
  -1  -5   9    1.84    0.42
  -1  -5   9    2.07    0.43
  -1  -5   9    2.54    0.51
   1   5  -9    2.19    0.39
  -2  -5   9    0.62    0.34
  -2  -5   9    0.24    0.25
  -2  -5   9    0.05    0.23
  -2  -5   9    0.42    0.32
   2   5  -9    0.44    0.25
   2   5  -9    0.33    0.12
  -3  -5   9    1.33    0.43
  -3  -5   9    1.35    0.40
  -3  -5   9    1.13    0.39
  -3  -5   9    1.54    0.47
   3   5  -9    1.85    0.45
   3   5  -9    1.33    0.26
  -4  -5   9   -0.06    0.32
  -4  -5   9    0.18    0.31
   4   5  -9    0.41    0.29
   4   5  -9    0.54    0.20
  -5  -5   9   -0.31    0.30
  -5  -5   9    0.16    0.30
   5   5  -9    0.29    0.30
   5   5  -9    0.11    0.19
  -6  -5   9    0.18    0.33
   6   5  -9    0.22    0.33
  -7  -5   9   -0.23    0.26
   7  -5  10    0.97    0.24
   6  -5  10    0.17    0.17
   5  -5  10    0.28    0.18
   4  -5  10    0.16    0.17
   3  -5  10    0.70    0.25
   3  -5  10    0.65    0.35
   2  -5  10    1.25    0.41
   2  -5  10    0.91    0.31
   1  -5  10    0.99    0.37
   1  -5  10    1.18    0.36
   0  -5  10    0.67    0.34
   0  -5  10   -0.14    0.18
   0   5 -10    0.29    0.16
  -1  -5  10    1.17    0.35
   1   5 -10    0.80    0.28
  -2  -5  10    0.38    0.35
  -2  -5  10    0.36    0.30
  -2  -5  10    0.84    0.37
   2   5 -10    0.48    0.30
  -3  -5  10    1.27    0.47
  -3  -5  10    0.20    0.30
  -3  -5  10    0.29    0.38
   3   5 -10    0.29    0.30
   3   5 -10    0.66    0.19
  -4  -5  10   -0.23    0.34
   4   5 -10    0.21    0.18
   4   5 -10    0.35    0.30
  -5  -5  10    0.07    0.34
   5   5 -10    0.32    0.34
  -6  -5  10   -0.45    0.25
   6   5 -10    0.28    0.34
  -7  -5  10    0.52    0.41
   6  -5  11   -0.01    0.17
   5  -5  11    0.28    0.21
   4  -5  11    0.76    0.30
   3  -5  11    2.28    0.46
   2  -5  11   -0.01    0.19
   1  -5  11    1.89    0.46
   0  -5  11   -0.07    0.20
   0   5 -11   -0.10    0.13
  -1  -5  11    2.04    0.51
  -1  -5  11    1.29    0.44
   1   5 -11    2.15    0.40
  -2  -5  11    0.15    0.26
  -2  -5  11   -0.17    0.28
  -2  -5  11    0.09    0.40
   2   5 -11    0.29    0.26
  -3  -5  11    1.79    0.54
  -3  -5  11    0.10    0.40
   3   5 -11    1.72    0.46
   4   5 -11    0.79    0.39
   5   5 -11   -0.12    0.30
   6   5 -11   -0.36    0.29
   4  -5  12   -0.12    0.21
   3  -5  12    0.27    0.29
   2  -5  12    0.22    0.23
   1  -5  12    0.18    0.25
   0  -5  12    0.00    0.24
   0   5 -12   -0.05    0.13
  -1  -5  12    0.11    0.27
   1   5 -12   -0.26    0.16
  -2  -5  12    0.19    0.33
   2   5 -12    0.07    0.22
   3   5 -12    0.12    0.26
   4   5 -12   -0.02    0.32
   2  -5  13   -0.19    0.23
   1  -5  13   -0.09    0.25
   0  -5  13    0.18    0.31
  -1  -5  13    0.22    0.31
   1   5 -13    0.22    0.23
  -2  -5  13    0.58    0.44
   2   5 -13   -0.01    0.24
   2  -6 -13    0.27    0.26
  -2   6  13    1.54    0.58
   1  -6 -13    0.53    0.28
  -1   6  13    0.39    0.39
   0   6  13   -0.04    0.29
   1   6  13    0.84    0.46
   2   6  13    0.31    0.30
   4  -6 -12   -0.16    0.28
   3  -6 -12    0.21    0.27
   2  -6 -12   -0.19    0.22
  -2   6  12    0.18    0.28
   1  -6 -12   -0.05    0.20
  -1   6  12    0.26    0.31
   0  -6 -12    0.60    0.21
   0   6  12    0.06    0.27
   1   6  12   -0.07    0.23
   2   6  12    0.10    0.25
   3   6  12    0.59    0.32
   4   6  12   -0.09    0.20
   6  -6 -11    0.17    0.36
   5  -6 -11   -0.20    0.28
   4  -6 -11    0.40    0.32
   3  -6 -11    0.02    0.22
  -3   6  11    0.06    0.28
  -3   6  11   -0.31    0.34
   2  -6 -11   -0.07    0.21
  -2   6  11    0.48    0.39
  -2   6  11    1.13    0.44
  -2   6  11    1.15    0.40
   1  -6 -11    0.49    0.26
  -1   6  11    1.28    0.43
  -1   6  11    0.35    0.34
   0  -6 -11    0.70    0.24
   0   6  11    0.50    0.31
   0   6  11    0.15    0.32
   0   6  11    1.12    0.39
   1   6  11    0.79    0.34
   2   6  11    0.17    0.21
   3   6  11    0.32    0.26
   4   6  11   -0.06    0.16
   5   6  11    0.19    0.23
  -7   6  10   -0.11    0.32
   6  -6 -10    0.19    0.36
  -6   6  10    0.17    0.33
   5  -6 -10   -0.25    0.23
  -5   6  10    0.46    0.36
   4  -6 -10    1.61    0.46
   4  -6 -10    1.58    0.32
  -4   6  10    2.25    0.57
   3  -6 -10    0.23    0.25
   3  -6 -10    0.44    0.16
  -3   6  10   -0.15    0.32
  -3   6  10    0.46    0.35
  -3   6  10    0.06    0.28
   2  -6 -10    0.13    0.23
  -2   6  10    0.23    0.29
  -2   6  10    0.08    0.31
  -2   6  10   -0.25    0.18
  -2   6  10    0.27    0.34
   1  -6 -10    3.09    0.47
  -1   6  10    2.85    0.57
  -1   6  10    4.25    0.69
  -1   6  10    1.64    0.44
   0  -6 -10    0.50    0.22
   0   6  10    1.00    0.36
   0   6  10    1.35    0.40
   0   6  10    1.55    0.42
   1   6  10    2.14    0.44
   1   6  10    2.02    0.45
   1   6  10    1.79    0.43
   2   6  10    0.04    0.18
   2   6  10    0.18    0.24
   2   6  10    0.28    0.24
   3   6  10    0.06    0.19
   3   6  10    0.02    0.17
   4   6  10    0.95    0.30
   5   6  10    0.01    0.16
   6   6  10    0.17    0.17
   7   6  10    0.08    0.16
  -7   6   9    0.48    0.39
   6  -6  -9    0.25    0.34
  -6   6   9   -0.25    0.25
   5  -6  -9    0.01    0.25
   5  -6  -9    0.48    0.25
  -5   6   9    0.06    0.27
  -5   6   9    0.23    0.37
   4  -6  -9    0.34    0.21
   4  -6  -9   -0.11    0.22
  -4   6   9    0.20    0.29
  -4   6   9   -0.41    0.30
   3  -6  -9    3.57    0.55
   3  -6  -9    3.58    0.39
  -3   6   9    3.16    0.58
  -3   6   9    4.12    0.65
  -3   6   9    3.30    0.63
  -3   6   9    2.50    0.57
   2  -6  -9    0.52    0.25
   2  -6  -9    0.89    0.17
  -2   6   9    1.07    0.37
  -2   6   9    0.33    0.31
  -2   6   9    0.63    0.30
  -2   6   9    0.53    0.33
   1  -6  -9    2.32    0.40
  -1   6   9    3.78    0.56
  -1   6   9    2.18    0.46
  -1   6   9    2.38    0.49
  -1   6   9    2.86    0.53
   0  -6  -9    7.90    0.54
   0   6   9    5.98    0.70
   0   6   9    7.24    0.78
   0   6   9    6.16    0.69
  -1  -6  -9    1.55    0.20
  -1  -6  -9    1.38    0.19
   1   6   9    0.97    0.29
   1   6   9    0.50    0.30
   1   6   9    1.65    0.37
   2   6   9    2.34    0.44
   2   6   9    0.99    0.29
   2   6   9    1.44    0.32
   3   6   9    3.22    0.46
   3   6   9    3.56    0.51
   3   6   9    3.85    0.50
   4   6   9    0.02    0.14
   4   6   9    0.11    0.14
   5   6   9    0.11    0.16
   5   6   9   -0.12    0.12
   6   6   9    0.30    0.39
   6   6   9    0.09    0.14
   7   6   9    0.82    0.22
  -8   6   8    0.03    0.28
  -7   6   8    0.32    0.31
  -7   6   8    0.03    0.28
   6  -6  -8    0.22    0.25
  -6   6   8   -0.24    0.28
  -6   6   8    0.39    0.29
   5  -6  -8    0.58    0.32
   5  -6  -8    0.13    0.21
  -5   6   8    0.06    0.32
  -5   6   8    0.43    0.27
   4  -6  -8    0.51    0.29
   4  -6  -8    0.16    0.19
  -4   6   8    0.17    0.27
  -4   6   8    0.31    0.34
  -4   6   8   -0.11    0.19
   3  -6  -8    1.62    0.38
   3  -6  -8    1.47    0.26
  -3   6   8    1.02    0.37
  -3   6   8    1.50    0.43
  -3   6   8    1.24    0.37
  -3   6   8    1.36    0.39
  -3   6   8    1.17    0.36
   2  -6  -8    1.05    0.21
   2  -6  -8    1.32    0.35
  -2   6   8    0.86    0.33
  -2   6   8    1.22    0.38
  -2   6   8    0.52    0.31
  -2   6   8    1.01    0.33
  -2   6   8    1.34    0.41
   1  -6  -8    5.02    0.56
  -1   6   8    6.51    0.73
  -1   6   8    6.01    0.62
  -1   6   8    6.06    0.67
   0  -6  -8    6.07    0.54
   0   6   8    5.30    0.64
   0   6   8    5.78    0.54
   0   6   8    5.52    0.62
   0   6   8    6.38    0.70
  -1  -6  -8    3.72    0.33
  -1  -6  -8    3.82    0.32
   1   6   8    4.81    0.56
   1   6   8    4.79    0.57
   1   6   8    3.54    0.51
   2   6   8    0.35    0.21
   2   6   8    0.36    0.19
   2   6   8    0.68    0.26
   3   6   8    0.69    0.26
   3   6   8    0.64    0.21
   3   6   8    0.41    0.20
   4   6   8    0.54    0.19
   4   6   8    0.69    0.24
   5   6   8    0.29    0.32
   5   6   8    0.18    0.12
   6   6   8    0.23    0.13
   6   6   8    0.09    0.11
   6   6   8    0.31    0.39
   7   6   8    0.82    0.17
   7   6   8    0.51    0.15
   7   6   8    0.29    0.41
   8   6   8    0.00    0.12
   9  -6  -7    2.07    0.62
  -9   6   7    1.11    0.37
   8  -6  -7    0.31    0.33
   8  -6  -7    0.20    0.31
  -8   6   7   -0.09    0.23
   7  -6  -7    1.27    0.38
   7  -6  -7    1.01    0.40
   7  -6  -7    1.97    0.45
  -7   6   7    1.39    0.29
  -7   6   7    1.45    0.40
   6  -6  -7    1.12    0.41
   6  -6  -7    1.56    0.38
   6  -6  -7    1.68    0.39
  -6   6   7    0.70    0.32
  -6   6   7    1.54    0.38
   5  -6  -7   10.73    1.00
   5  -6  -7    9.17    0.80
   5  -6  -7   10.22    1.02
   5  -6  -7    9.26    0.67
  -5   6   7    8.16    0.88
  -5   6   7   10.06    0.94
  -5   6   7    8.06    0.77
   4  -6  -7    0.55    0.27
   4  -6  -7    0.97    0.26
   4  -6  -7    1.12    0.35
   4  -6  -7    0.62    0.24
  -4   6   7    0.80    0.31
  -4   6   7    0.95    0.35
  -4   6   7    1.24    0.36
  -4   6   7    1.04    0.37
  -4   6   7    0.72    0.31
   3  -6  -7    7.17    0.61
   3  -6  -7    7.77    0.77
   3  -6  -7    7.44    0.52
  -3   6   7    6.09    0.68
  -3   6   7    7.49    0.84
  -3   6   7    7.18    0.77
  -3   6   7    6.88    0.73
  -3   6   7    9.70    0.83
   2  -6  -7    7.70    0.50
   2  -6  -7    6.63    0.66
   2  -6  -7    7.80    0.46
  -2   6   7    6.85    0.73
  -2   6   7    8.51    0.71
  -2   6   7    6.75    0.68
  -2   6   7    7.07    0.70
  -2   6   7    7.57    0.77
   1  -6  -7    7.34    0.48
   1  -6  -7    7.08    0.64
   1  -6  -7    6.73    0.32
   1  -6  -7    6.85    0.33
  -1   6   7    8.01    0.76
  -1   6   7    9.02    0.63
  -1   6   7    7.67    0.63
  -1   6   7    7.30    0.68
  -1   6   7    8.07    0.78
   0  -6  -7    2.21    0.30
   0  -6  -7    1.73    0.28
   0   6   7    1.21    0.30
   0   6   7    1.64    0.27
   0   6   7    2.07    0.31
   0   6   7    1.55    0.34
   0   6   7    1.39    0.32
  -1  -6  -7    5.51    0.34
  -1  -6  -7    5.86    0.33
   1   6   7    4.80    0.41
   1   6   7    6.07    0.52
   1   6   7    5.60    0.57
   1   6   7    3.89    0.47
   1   6   7    6.28    0.40
   1   6   7    6.27    0.57
   2   6   7    9.63    0.52
   2   6   7    9.40    0.59
   2   6   7    9.26    0.58
   2   6   7    9.10    0.60
   3   6   7    9.23    0.42
   3   6   7    8.90    0.61
   3   6   7    8.26    0.51
   4   6   7    0.31    0.13
   4   6   7    0.20    0.17
   5   6   7    6.44    1.06
   5   6   7    7.83    0.71
   5   6   7    6.97    0.39
   6   6   7    0.70    0.14
   6   6   7    0.80    0.42
   7   6   7    1.80    0.20
   7   6   7    1.52    0.62
   8   6   7    0.12    0.11
   9   6   7    0.46    0.20
   9  -6  -6   -0.32    0.24
  -9   6   6   -0.23    0.18
   8  -6  -6    0.44    0.33
   8  -6  -6    0.53    0.32
  -8   6   6    0.06    0.21
   7  -6  -6    1.37    0.40
   7  -6  -6    0.63    0.27
   7  -6  -6    0.38    0.30
  -7   6   6    1.19    0.34
   6  -6  -6    0.48    0.24
   6  -6  -6    0.09    0.24
   6  -6  -6    0.12    0.21
  -6   6   6   -0.17    0.20
  -6   6   6    0.03    0.21
  -6   6   6    0.21    0.20
   5  -6  -6   -0.01    0.21
   5  -6  -6    0.22    0.19
   5  -6  -6    0.10    0.23
   5  -6  -6   -0.10    0.18
  -5   6   6    0.08    0.21
  -5   6   6   -0.45    0.22
  -5   6   6    0.45    0.29
   4  -6  -6    3.66    0.43
   4  -6  -6    3.31    0.51
   4  -6  -6    2.39    0.37
   4  -6  -6    2.93    0.49
  -4   6   6    3.30    0.48
  -4   6   6    4.24    0.59
  -4   6   6    2.88    0.47
  -4   6   6    3.29    0.51
  -4   6   6    3.06    0.51
   3  -6  -6    2.25    0.42
   3  -6  -6    1.63    0.34
   3  -6  -6    1.56    0.28
   3  -6  -6    1.84    0.30
   3  -6  -6    1.87    0.38
  -3   6   6    1.09    0.33
  -3   6   6    1.84    0.37
  -3   6   6    0.97    0.29
  -3   6   6    1.16    0.35
  -3   6   6    1.99    0.41
   2  -6  -6    4.89    0.42
   2  -6  -6    4.73    0.53
   2  -6  -6    5.07    0.44
   2  -6  -6    3.97    0.44
   2  -6  -6    5.52    0.59
   2  -6  -6    5.67    0.49
   2  -6  -6    5.50    0.60
  -2   6   6    5.45    0.63
  -2   6   6    6.05    0.61
  -2   6   6    4.68    0.56
  -2   6   6    5.61    0.56
  -2   6   6    4.52    0.51
   1  -6  -6    0.51    0.12
   1  -6  -6    1.11    0.16
   1  -6  -6    0.60    0.20
   1  -6  -6    1.21    0.23
   1  -6  -6    0.79    0.22
  -1   6   6    1.11    0.27
  -1   6   6    0.77    0.23
  -1   6   6    0.64    0.22
  -1   6   6    1.08    0.28
  -1   6   6    1.15    0.26
  -1   6   6    0.67    0.19
   0  -6  -6    8.54    0.34
   0  -6  -6    8.26    0.53
   0  -6  -6    7.29    0.48
   0  -6  -6    8.70    0.49
   0   6   6    8.44    0.54
   0   6   6    7.23    0.53
   0   6   6    8.39    0.54
   0   6   6    8.56    0.59
   0   6   6    8.82    0.49
   0   6   6    7.88    0.46
   0   6   6    7.98    0.56
  -1  -6  -6    0.79    0.21
  -1  -6  -6    0.93    0.15
  -1  -6  -6    0.88    0.16
   1   6   6    1.33    0.22
   1   6   6    0.87    0.21
   1   6   6    0.76    0.22
   1   6   6    0.90    0.17
   1   6   6    0.73    0.15
   1   6   6    1.15    0.25
   1   6   6    0.93    0.21
  -2  -6  -6    3.83    0.43
   2   6   6    4.06    0.39
   2   6   6    4.18    0.40
   2   6   6    4.16    0.24
   2   6   6    3.80    0.41
   2   6   6    4.42    0.29
  -3  -6  -6    2.03    0.32
   3   6   6    1.29    0.25
   3   6   6    1.40    0.25
   3   6   6    1.48    0.20
   3   6   6    2.01    0.24
   4   6   6    3.72    0.44
   4   6   6    3.59    0.25
   4   6   6    3.89    0.25
   4   6   6    3.88    0.48
   5   6   6    0.02    0.05
   5   6   6   -0.18    0.27
   5   6   6   -0.07    0.14
   6   6   6    0.20    0.31
   7   6   6    1.12    0.50
   8   6   6    0.21    0.12
   8   6   6    0.55    0.38
   9   6   6    0.23    0.17
   9  -6  -5    0.47    0.38
  -9   6   5   -0.03    0.17
   8  -6  -5   -0.12    0.22
   8  -6  -5   -0.14    0.21
  -8   6   5   -0.05    0.17
   7  -6  -5    1.85    0.39
   7  -6  -5    1.66    0.44
   7  -6  -5    1.94    0.40
  -7   6   5    1.64    0.35
   6  -6  -5    2.05    0.38
   6  -6  -5    3.24    0.57
   6  -6  -5    3.21    0.44
  -6   6   5    2.00    0.39
  -6   6   5    2.39    0.49
  -6   6   5    2.23    0.28
   5  -6  -5    5.54    0.54
   5  -6  -5    4.55    0.63
   5  -6  -5    5.43    0.55
   5  -6  -5    5.86    0.68
  -5   6   5    6.00    0.60
  -5   6   5    5.49    0.54
  -5   6   5    5.78    0.68
   4  -6  -5    3.55    0.43
   4  -6  -5    4.16    0.57
   4  -6  -5    3.89    0.55
   4  -6  -5    3.52    0.42
  -4   6   5    3.37    0.49
  -4   6   5    3.54    0.46
  -4   6   5    2.84    0.46
  -4   6   5    3.98    0.50
  -4   6   5    3.54    0.40
  -4   6   5    4.21    0.55
   3  -6  -5    1.40    0.24
   3  -6  -5    1.45    0.31
   3  -6  -5    2.17    0.36
   3  -6  -5    1.66    0.28
  -3   6   5    1.74    0.35
  -3   6   5    2.63    0.41
  -3   6   5    1.94    0.36
  -3   6   5    3.16    0.41
  -3   6   5    1.70    0.35
   2  -6  -5   15.66    0.68
   2  -6  -5   16.63    0.80
   2  -6  -5   16.18    0.83
   2  -6  -5   15.76    0.72
   2  -6  -5   15.97    0.70
   2  -6  -5   16.30    0.83
  -2   6   5   15.62    0.82
  -2   6   5   16.59    0.88
  -2   6   5   16.55    0.82
  -2   6   5   16.13    0.78
  -2   6   5   17.57    0.92
   1  -6  -5    1.18    0.18
   1  -6  -5    1.23    0.24
   1  -6  -5    1.30    0.25
   1  -6  -5    1.01    0.18
   1  -6  -5    1.37    0.18
   1  -6  -5    1.19    0.18
   1  -6  -5    1.21    0.24
   1  -6  -5    1.25    0.22
  -1   6   5    0.89    0.23
  -1   6   5    1.28    0.26
  -1   6   5    1.30    0.26
  -1   6   5    1.39    0.26
  -1   6   5    0.98    0.20
  -1   6   5    0.83    0.20
   0  -6  -5   15.50    0.69
   0  -6  -5   14.68    0.54
   0  -6  -5   13.49    0.64
   0   6   5   13.32    0.66
   0   6   5   12.76    0.71
   0   6   5   15.09    0.73
   0   6   5   14.08    0.61
   0   6   5   13.95    0.60
   0   6   5   14.37    0.67
   0   6   5   15.49    0.70
  -1  -6  -5    2.01    0.21
  -1  -6  -5    2.13    0.28
  -1  -6  -5    1.70    0.20
   1   6   5    1.82    0.18
   1   6   5    1.84    0.26
   1   6   5    2.14    0.26
   1   6   5    1.58    0.24
   1   6   5    1.29    0.17
   1   6   5    1.83    0.26
   1   6   5    1.65    0.22
  -2  -6  -5   10.24    0.55
   2   6   5    9.71    0.47
   2   6   5    9.33    0.47
   2   6   5   10.18    0.53
  -3  -6  -5    2.53    0.33
   3   6   5    3.15    0.34
   3   6   5    3.48    0.37
   3   6   5    2.70    0.19
   3   6   5    2.50    0.22
   4   6   5    4.41    0.44
   4   6   5    3.96    0.43
   4   6   5    3.09    0.64
   5   6   5    6.32    0.95
   5   6   5    6.43    0.62
   6   6   5    4.92    0.58
   6   6   5    3.30    0.72
   7   6   5    1.57    0.19
   7   6   5    1.80    0.57
   8   6   5   -0.06    0.11
   8   6   5    0.12    0.36
   9   6   5    0.25    0.18
  10  -6  -4   -0.60    0.23
   9  -6  -4    0.37    0.33
  -9   6   4    0.13    0.15
   8  -6  -4    1.57    0.48
   8  -6  -4    1.43    0.37
  -8   6   4    2.33    0.35
   7  -6  -4    0.07    0.19
   7  -6  -4   -0.18    0.17
  -7   6   4   -0.18    0.18
  -7   6   4   -0.20    0.12
   6  -6  -4   11.37    0.85
   6  -6  -4   11.88    0.74
   6  -6  -4   11.73    0.71
  -6   6   4   11.92    0.87
  -6   6   4   12.31    0.73
   5  -6  -4    0.46    0.25
   5  -6  -4    0.50    0.21
   5  -6  -4    0.75    0.27
   5  -6  -4    0.50    0.22
  -5   6   4    0.61    0.20
  -5   6   4    0.66    0.22
  -5   6   4    0.76    0.30
   4  -6  -4    7.63    0.70
   4  -6  -4    6.64    0.46
   4  -6  -4    7.02    0.66
   4  -6  -4    7.28    0.59
   4  -6  -4    6.82    0.65
  -4   6   4    8.67    0.74
  -4   6   4    6.09    0.53
  -4   6   4    6.31    0.41
  -4   6   4    6.16    0.62
  -4   6   4    5.74    0.55
  -4   6   4    7.55    0.69
   3  -6  -4    8.11    0.67
   3  -6  -4    7.73    0.67
   3  -6  -4    6.50    0.45
   3  -6  -4    6.29    0.43
   3  -6  -4    6.99    0.54
  -3   6   4    7.17    0.43
  -3   6   4    5.93    0.56
  -3   6   4    6.91    0.50
  -3   6   4    8.03    0.70
  -3   6   4    6.04    0.59
  -3   6   4    6.07    0.52
   2  -6  -4   46.91    1.64
   2  -6  -4   49.11    1.73
   2  -6  -4   49.01    1.62
   2  -6  -4   47.81    1.50
   2  -6  -4   45.99    1.51
   2  -6  -4   47.00    1.65
   2  -6  -4   46.85    1.62
   2  -6  -4   46.71    1.48
  -2   6   4   46.50    1.64
  -2   6   4   44.10    1.66
  -2   6   4   49.38    1.77
  -2   6   4   47.15    1.55
  -2   6   4   45.65    1.59
   1  -6  -4   31.62    1.15
   1  -6  -4   32.24    1.04
   1  -6  -4   32.60    1.02
   1  -6  -4   30.47    1.11
   1  -6  -4   30.58    1.16
   1  -6  -4   32.88    1.16
   1  -6  -4   32.26    1.16
   1  -6  -4   30.79    1.05
  -1   6   4   30.90    1.21
  -1   6   4   31.85    1.15
  -1   6   4   31.47    1.16
  -1   6   4   32.50    1.08
  -1   6   4   33.62    1.11
  -1   6   4   32.03    1.25
   0  -6  -4    0.34    0.09
   0  -6  -4    0.00    0.04
   0  -6  -4    0.22    0.04
   0  -6  -4    0.31    0.05
   0  -6  -4    0.32    0.12
   0  -6  -4    0.39    0.13
   0   6   4    0.26    0.11
   0   6   4    0.38    0.14
   0   6   4    0.19    0.11
   0   6   4    0.36    0.14
   0   6   4    0.00    0.10
   0   6   4    0.47    0.12
   0   6   4    0.12    0.10
  -1  -6  -4   35.89    1.09
  -1  -6  -4   34.97    1.05
  -1  -6  -4   35.85    1.19
   1   6   4   34.99    1.14
   1   6   4   34.86    1.17
   1   6   4   35.88    1.04
   1   6   4   35.30    1.18
   1   6   4   35.03    1.11
   1   6   4   36.70    0.99
   1   6   4   33.49    1.21
   1   6   4   36.27    0.98
  -2  -6  -4   53.12    1.70
   2   6   4   53.93    1.66
   2   6   4   53.85    1.55
   2   6   4   51.77    1.57
   2   6   4   54.06    1.67
   3   6   4    6.07    0.40
   3   6   4    6.36    0.24
   3   6   4    7.14    0.40
   3   6   4    6.94    0.25
   4   6   4    5.98    0.41
   4   6   4    5.96    0.44
   4   6   4    4.82    0.75
  -5  -6  -4    1.10    0.24
   5   6   4    0.32    0.27
   5   6   4    1.56    0.29
   5   6   4    1.24    0.27
  -6  -6  -4    8.66    0.61
   6   6   4   10.25    1.19
   6   6   4    9.71    0.36
   6   6   4    9.82    0.70
   6   6   4    9.16    0.37
  -7  -6  -4    0.21    0.20
   7   6   4    0.35    0.20
   7   6   4    0.41    0.34
   7   6   4    0.08    0.11
   8   6   4    2.62    0.70
   8   6   4    1.89    0.32
   9   6   4    0.28    0.21
   9   6   4    0.51    0.45
  10   6   4    0.23    0.22
  10  -6  -3    0.00    0.28
   9  -6  -3   -0.17    0.22
   8  -6  -3    0.09    0.19
   8  -6  -3   -0.05    0.20
  -8   6   3    0.31    0.15
   7  -6  -3    0.08    0.22
   7  -6  -3   -0.16    0.14
  -7   6   3   -0.27    0.17
  -7   6   3    0.10    0.14
   6  -6  -3    0.40    0.20
   6  -6  -3    1.27    0.36
   6  -6  -3    0.66    0.23
  -6   6   3    0.53    0.19
  -6   6   3    1.03    0.33
   5  -6  -3   17.48    0.96
   5  -6  -3   18.45    0.93
   5  -6  -3   18.27    0.83
   5  -6  -3   16.84    0.96
   5  -6  -3   18.21    0.81
  -5   6   3   16.69    0.97
  -5   6   3   17.28    0.90
  -5   6   3   16.98    0.81
   4  -6  -3    1.03    0.26
   4  -6  -3    0.63    0.21
   4  -6  -3    0.83    0.19
   4  -6  -3    1.00    0.26
   4  -6  -3    0.95    0.20
  -4   6   3    0.31    0.14
  -4   6   3    0.80    0.24
  -4   6   3    0.60    0.17
  -4   6   3    1.15    0.24
  -4   6   3    1.11    0.24
   3  -6  -3   43.18    1.56
   3  -6  -3   42.39    1.39
   3  -6  -3   44.26    1.42
   3  -6  -3   44.76    1.62
   3  -6  -3   42.18    1.51
   3  -6  -3   43.64    1.57
  -3   6   3   42.17    1.60
  -3   6   3   43.28    1.55
  -3   6   3   43.50    1.56
  -3   6   3   42.00    1.40
  -3   6   3   42.30    1.35
  -3   6   3   41.62    1.46
   2  -6  -3    8.37    0.52
   2  -6  -3    8.63    0.43
   2  -6  -3    9.17    0.51
   2  -6  -3    8.40    0.44
   2  -6  -3    8.16    0.49
   2  -6  -3    8.29    0.49
   2  -6  -3    7.94    0.44
  -2   6   3    9.18    0.54
  -2   6   3    7.47    0.40
  -2   6   3    8.44    0.49
  -2   6   3    7.69    0.50
  -2   6   3    7.35    0.45
  -2   6   3    8.13    0.45
   1  -6  -3    0.66    0.17
   1  -6  -3    0.99    0.15
   1  -6  -3    1.15    0.19
   1  -6  -3    0.65    0.16
   1  -6  -3    1.30    0.21
   1  -6  -3    0.57    0.13
   1  -6  -3    0.84    0.18
   1  -6  -3    0.87    0.15
   1  -6  -3    0.76    0.18
  -1   6   3    0.68    0.16
  -1   6   3    0.65    0.16
  -1   6   3    0.98    0.16
  -1   6   3    0.96    0.20
  -1   6   3    0.70    0.14
  -1   6   3    0.72    0.17
  -1   6   3    1.01    0.18
   0  -6  -3    8.99    0.32
   0  -6  -3    9.72    0.40
   0  -6  -3    9.31    0.42
   0  -6  -3    9.57    0.42
   0  -6  -3    9.07    0.32
   0  -6  -3   10.06    0.45
   0   6   3    9.58    0.39
   0   6   3    9.71    0.44
   0   6   3    9.73    0.40
   0   6   3    9.50    0.38
   0   6   3    8.80    0.47
   0   6   3    9.32    0.47
   0   6   3    8.92    0.44
   0   6   3    9.04    0.42
  -1  -6  -3    0.32    0.09
  -1  -6  -3    0.50    0.09
  -1  -6  -3    0.36    0.08
   1   6   3    0.28    0.09
   1   6   3    0.30    0.10
   1   6   3    0.21    0.09
   1   6   3    0.44    0.10
   1   6   3    0.38    0.06
   1   6   3    0.34    0.10
  -2  -6  -3   10.62    0.47
   2   6   3   10.35    0.37
   2   6   3   10.28    0.44
   2   6   3    9.87    0.36
   2   6   3    9.76    0.43
  -3  -6  -3   42.58    1.39
   3   6   3   43.60    1.43
   3   6   3   43.61    1.39
   3   6   3   42.42    1.93
  -4  -6  -3    0.73    0.17
   4   6   3    0.77    0.19
   4   6   3    1.33    0.39
   4   6   3    0.92    0.19
  -5  -6  -3   15.59    0.78
   5   6   3   17.36    0.85
   5   6   3   15.15    0.50
   5   6   3   15.67    0.52
   5   6   3   15.73    0.77
   5   6   3   15.81    1.15
  -6  -6  -3    0.95    0.25
   6   6   3    0.42    0.31
   6   6   3    0.69    0.16
   6   6   3    1.10    0.16
   6   6   3    0.94    0.27
   6   6   3    1.06    0.15
  -7  -6  -3    0.20    0.18
   7   6   3    0.33    0.32
   7   6   3   -0.04    0.12
   7   6   3    0.20    0.18
  -8  -6  -3    0.16    0.21
   8   6   3    0.33    0.19
   8   6   3    0.14    0.32
   9   6   3    0.14    0.18
   9   6   3    0.04    0.37
  10   6   3   -0.08    0.23
  10  -6  -2    0.87    0.41
   9  -6  -2    1.46    0.42
   8  -6  -2   -0.09    0.15
   8  -6  -2    0.05    0.22
   7  -6  -2    2.81    0.50
   7  -6  -2    2.93    0.40
  -7   6   2    3.01    0.28
  -7   6   2    2.00    0.47
   6  -6  -2    4.76    0.45
   6  -6  -2    4.71    0.56
   6  -6  -2    4.77    0.46
  -6   6   2    5.51    0.63
  -6   6   2    5.06    0.36
  -6   6   2    5.16    0.37
   5  -6  -2    0.07    0.14
   5  -6  -2    0.10    0.15
   5  -6  -2   -0.06    0.14
   5  -6  -2   -0.13    0.10
   5  -6  -2    0.01    0.11
  -5   6   2   -0.07    0.12
  -5   6   2   -0.05    0.09
  -5   6   2   -0.06    0.11
   4  -6  -2   44.08    1.67
   4  -6  -2   45.91    1.45
   4  -6  -2   45.99    1.58
   4  -6  -2   44.24    1.62
   4  -6  -2   46.05    1.44
  -4   6   2   45.77    1.63
  -4   6   2   46.17    1.48
  -4   6   2   44.47    1.67
   3  -6  -2   35.68    1.27
   3  -6  -2   37.56    1.34
   3  -6  -2   37.04    1.18
   3  -6  -2   35.93    1.17
   3  -6  -2   36.76    1.37
   3  -6  -2   37.55    1.33
  -3   6   2   36.51    1.13
  -3   6   2   36.43    1.25
  -3   6   2   36.71    1.22
  -3   6   2   34.43    1.33
   2  -6  -2  176.35    4.73
   2  -6  -2  174.73    4.63
   2  -6  -2  175.29    4.87
   2  -6  -2  169.74    4.84
   2  -6  -2  172.34    4.62
   2  -6  -2  174.13    5.06
   2  -6  -2  169.38    4.62
  -2   6   2  173.86    4.68
  -2   6   2  173.34    4.60
  -2   6   2  177.60    4.86
  -2   6   2  171.42    4.62
  -2   6   2  176.79    4.88
  -2   6   2  169.77    5.05
   1  -6  -2   27.82    0.95
   1  -6  -2   27.99    0.96
   1  -6  -2   27.49    0.93
   1  -6  -2   27.07    0.93
   1  -6  -2   26.37    0.92
   1  -6  -2   27.38    0.87
   1  -6  -2   26.50    0.99
   1  -6  -2   27.76    0.87
   1  -6  -2   26.84    0.86
  -1   6   2   28.57    1.02
  -1   6   2   26.46    0.96
  -1   6   2   27.41    0.87
  -1   6   2   26.43    0.88
  -1   6   2   26.20    0.91
  -1   6   2   27.32    0.92
   0  -6  -2    9.37    0.40
   0  -6  -2    8.48    0.38
   0  -6  -2    8.62    0.33
   0  -6  -2    8.01    0.36
   0  -6  -2    7.79    0.36
   0  -6  -2    8.23    0.34
   0  -6  -2    8.18    0.30
   0   6   2    8.11    0.34
   0   6   2    7.92    0.38
   0   6   2    7.80    0.32
   0   6   2    8.32    0.41
   0   6   2    8.99    0.41
   0   6   2    8.46    0.37
   0   6   2    7.63    0.34
   0   6   2    8.23    0.34
   0   6   2    8.21    0.34
  -1  -6  -2   21.18    0.67
  -1  -6  -2   21.91    0.65
  -1  -6  -2   21.87    0.66
   1   6   2   22.19    0.69
   1   6   2   22.17    0.72
   1   6   2   21.33    0.66
   1   6   2   21.56    0.59
   1   6   2   22.04    0.74
  -2  -6  -2  173.00    4.76
   2   6   2  175.06    4.84
   2   6   2  175.76    4.65
   2   6   2  177.50    4.79
   2   6   2  177.81    4.66
   2   6   2  175.26    4.76
  -3  -6  -2   39.73    1.29
   3   6   2   39.30    1.77
   3   6   2   41.31    1.30
   3   6   2   40.54    1.34
   3   6   2   41.17    1.11
   3   6   2   40.13    1.12
  -4  -6  -2   43.56    1.50
   4   6   2   44.60    2.00
   4   6   2   44.95    1.32
   4   6   2   46.16    1.30
   4   6   2   44.44    1.31
   4   6   2   45.39    1.33
   4   6   2   45.71    1.51
  -5  -6  -2    0.03    0.11
   5   6   2    0.10    0.07
   5   6   2    0.06    0.08
   5   6   2    0.04    0.06
   5   6   2    0.17    0.22
   5   6   2   -0.09    0.11
  -6  -6  -2    3.59    0.45
   6   6   2    4.40    0.42
   6   6   2    3.83    0.67
   6   6   2    4.10    0.36
  -7  -6  -2    2.74    0.42
   7   6   2    2.67    0.38
   7   6   2    4.38    0.81
  -8  -6  -2   -0.09    0.17
   8   6   2   -0.06    0.09
   8   6   2    0.17    0.19
   8   6   2    0.20    0.33
   9   6   2    1.62    0.68
   9   6   2    1.51    0.26
   9   6   2    1.53    0.37
  10   6   2    0.80    0.35
  10  -6  -1    0.25    0.27
   9  -6  -1    3.20    0.55
   8  -6  -1   -0.05    0.18
   8  -6  -1   -0.20    0.13
   7  -6  -1   13.15    0.85
  -7   6   1   13.72    0.95
   6  -6  -1    0.00    0.16
  -6   6   1    0.13    0.07
  -6   6   1    0.25    0.22
  -6   6   1    0.19    0.08
   5  -6  -1    2.37    0.34
   5  -6  -1    2.51    0.36
   5  -6  -1    2.26    0.33
   5  -6  -1    2.78    0.28
  -5   6   1    2.52    0.40
  -5   6   1    2.87    0.24
  -5   6   1    2.76    0.25
   4  -6  -1    3.55    0.37
   4  -6  -1    4.49    0.43
   4  -6  -1    3.55    0.43
   4  -6  -1    3.43    0.28
   4  -6  -1    3.15    0.37
  -4   6   1    3.89    0.26
  -4   6   1    3.79    0.42
  -4   6   1    3.51    0.30
   3  -6  -1   25.47    0.98
   3  -6  -1   22.91    0.78
   3  -6  -1   23.42    0.88
   3  -6  -1   23.77    0.91
   3  -6  -1   24.38    0.95
  -3   6   1   24.19    0.82
  -3   6   1   23.91    0.97
  -3   6   1   23.70    0.83
   2  -6  -1   23.75    0.76
   2  -6  -1   23.97    0.87
   2  -6  -1   23.39    0.76
   2  -6  -1   23.31    0.82
   2  -6  -1   23.48    0.84
   2  -6  -1   23.01    0.88
  -2   6   1   23.82    0.87
  -2   6   1   22.50    0.79
  -2   6   1   23.02    0.77
  -2   6   1   23.38    0.72
  -2   6   1   23.18    0.71
   1  -6  -1  506.31   12.93
   1  -6  -1  509.29   13.36
   1  -6  -1  522.08   13.34
   1  -6  -1  524.16   13.33
   1  -6  -1  454.78   13.52
   1  -6  -1  501.27   12.97
   1  -6  -1  512.38   13.47
   1  -6  -1  504.15   13.92
  -1   6   1  518.01   13.00
  -1   6   1  496.95   13.31
  -1   6   1  490.88   12.95
  -1   6   1  495.61   12.93
  -1   6   1  505.52   13.44
  -1   6   1  498.64   13.92
  -1   6   1  507.01   12.93
   0  -6  -1    0.05    0.04
   0  -6  -1    0.08    0.04
   0  -6  -1    0.07    0.06
   0  -6  -1    0.13    0.06
   0  -6  -1    0.12    0.06
   0  -6  -1    0.06    0.05
   0  -6  -1    0.04    0.06
   0   6   1    0.11    0.06
   0   6   1    0.05    0.06
   0   6   1    0.11    0.06
   0   6   1   -0.03    0.05
   0   6   1    0.09    0.04
   0   6   1    0.06    0.06
   0   6   1    0.09    0.05
  -1  -6  -1  485.30   13.89
  -1  -6  -1  467.66   12.93
  -1  -6  -1  505.36   12.38
   1   6   1  474.73   13.12
   1   6   1  462.75   13.04
   1   6   1  473.68   12.51
   1   6   1  518.99   13.27
   1   6   1  506.88   12.69
   1   6   1  465.45   12.40
   1   6   1  458.53   12.69
   1   6   1  475.79   12.97
  -2  -6  -1   21.69    1.03
  -2  -6  -1   20.81    0.69
  -2  -6  -1   20.91    0.57
   2   6   1   20.96    0.69
   2   6   1   22.09    1.03
   2   6   1   21.27    0.67
   2   6   1   22.14    0.70
  -3  -6  -1   22.68    0.84
   3   6   1   23.49    0.81
   3   6   1   23.71    0.84
   3   6   1   24.03    0.77
   3   6   1   25.27    1.22
  -4  -6  -1    4.28    0.38
   4   6   1    4.20    0.30
   4   6   1    3.61    0.55
   4   6   1    4.90    0.42
   4   6   1    3.95    0.26
  -5  -6  -1    2.58    0.34
   5   6   1    3.07    0.31
   5   6   1    2.96    0.37
   5   6   1    3.54    0.37
   5   6   1    2.45    0.51
  -6  -6  -1    0.14    0.15
   6   6   1    0.26    0.16
   6   6   1   -0.02    0.23
  -7  -6  -1   13.70    0.85
   7   6   1   13.79    0.56
   7   6   1   12.10    1.27
   7   6   1   13.54    0.80
  -8  -6  -1    0.11    0.20
   8   6   1   -0.10    0.14
   8   6   1   -0.42    0.27
   8   6   1    0.19    0.13
   9   6   1    3.09    0.53
   9   6   1    3.01    0.38
  10   6   1    0.09    0.26
  10  -6   0    0.53    0.30
   9  -6   0   -0.19    0.15
   9  -6   0    0.19    0.21
   8  -6   0    0.17    0.21
  -8   6   0    0.34    0.23
   7  -6   0    0.27    0.20
  -7   6   0    0.01    0.19
   6  -6   0    3.99    0.45
  -6   6   0    3.73    0.51
   5  -6   0    0.03    0.10
   5  -6   0   -0.05    0.10
   5  -6   0    0.05    0.07
   5  -6   0   -0.09    0.08
  -5   6   0    0.17    0.14
   4  -6   0    6.61    0.41
   4  -6   0    6.67    0.48
   4  -6   0    6.37    0.39
   4  -6   0    7.28    0.41
  -4   6   0    6.36    0.21
  -4   6   0    6.25    0.47
   3  -6   0    0.03    0.07
   3  -6   0    0.08    0.07
   3  -6   0   -0.04    0.06
   3  -6   0    0.12    0.11
   3  -6   0    0.06    0.07
  -3   6   0   -0.10    0.09
  -3   6   0   -0.04    0.04
  -3   6   0    0.01    0.05
  -3   6   0   -0.03    0.07
   2  -6   0   40.93    1.19
   2  -6   0   39.29    1.07
   2  -6   0   39.72    1.22
   2  -6   0   38.59    1.07
   2  -6   0   40.41    1.31
  -2   6   0   40.02    1.13
  -2   6   0   42.08    1.36
  -2   6   0   40.84    1.31
  -2   6   0   38.60    1.15
   1  -6   0    0.03    0.05
   1  -6   0   -0.01    0.04
   1  -6   0   -0.04    0.05
   1  -6   0   -0.02    0.04
   1  -6   0    0.05    0.05
   1  -6   0    0.05    0.05
  -1   6   0   -0.05    0.04
  -1   6   0    0.03    0.04
  -1   6   0    0.08    0.04
  -1   6   0    0.03    0.04
  -1   6   0    0.06    0.05
   0  -6   0   41.11    1.16
   0  -6   0   40.27    1.16
   0  -6   0   40.23    1.10
   0  -6   0   38.83    1.14
   0  -6   0   38.87    1.13
   0  -6   0   40.20    1.13
   0   6   0   40.13    1.12
   0   6   0   40.60    1.21
   0   6   0   40.01    1.16
   0   6   0   40.33    1.15
   0   6   0   40.93    1.12
   0   6   0   38.61    1.13
   0   6   0   39.98    1.11
   0   6   0   37.37    1.15
  -1  -6   0    0.01    0.07
  -1  -6   0    0.00    0.01
  -1  -6   0   -0.03    0.03
  -1  -6   0    0.01    0.04
  -1  -6   0   -0.02    0.04
  -1  -6   0    0.10    0.04
  -1  -6   0    0.01    0.03
   1   6   0   -0.03    0.04
   1   6   0    0.04    0.05
   1   6   0    0.02    0.04
   1   6   0   -0.05    0.07
   1   6   0   -0.03    0.06
   1   6   0    0.06    0.04
  -2  -6   0   38.46    1.14
  -2  -6   0   39.19    1.14
  -2  -6   0   38.28    1.11
  -2  -6   0   39.86    1.19
  -2  -6   0   39.79    1.51
   2   6   0   40.09    1.24
   2   6   0   38.25    1.19
   2   6   0   38.39    1.09
   2   6   0   37.30    1.07
   2   6   0   38.93    1.06
   2   6   0   38.42    1.14
   2   6   0   39.41    1.49
  -3  -6   0   -0.05    0.05
  -3  -6   0    0.08    0.05
  -3  -6   0    0.12    0.09
  -3  -6   0    0.01    0.04
   3   6   0   -0.01    0.12
   3   6   0    0.01    0.03
   3   6   0   -0.09    0.05
   3   6   0   -0.09    0.07
   3   6   0    0.01    0.07
   3   6   0   -0.01    0.04
   3   6   0    0.03    0.05
  -4  -6   0    6.57    0.43
  -4  -6   0    6.85    0.27
  -4  -6   0    6.75    0.27
   4   6   0    6.91    0.44
   4   6   0    5.18    0.65
   4   6   0    6.86    0.30
   4   6   0    5.81    0.41
   4   6   0    7.85    0.42
   4   6   0    6.50    0.38
   4   6   0    6.35    0.25
  -5  -6   0   -0.10    0.09
   5   6   0    0.07    0.10
   5   6   0   -0.08    0.05
   5   6   0   -0.09    0.11
   5   6   0   -0.04    0.07
   5   6   0    0.12    0.24
   5   6   0    0.06    0.15
  -6  -6   0    3.30    0.44
   6   6   0    3.27    0.30
   6   6   0    3.49    0.45
   6   6   0    5.10    0.76
  -7  -6   0   -0.12    0.14
   7   6   0   -0.20    0.35
   7   6   0   -0.01    0.11
   7   6   0   -0.24    0.12
  -8  -6   0    0.09    0.23
   8   6   0    0.55    0.27
   8   6   0    0.34    0.17
   9   6   0    0.12    0.18
   9   6   0   -0.16    0.18
  10   6   0    0.04    0.24
  10  -6   1    0.17    0.25
   9  -6   1    3.06    0.50
   8  -6   1    0.00    0.17
  -8   6  -1    0.08    0.19
   7  -6   1   14.11    0.76
  -7   6  -1   13.54    0.93
   6  -6   1    0.05    0.13
   6  -6   1    0.03    0.11
  -6   6  -1    0.21    0.18
   5  -6   1    3.10    0.31
   5  -6   1    3.10    0.32
   5  -6   1    3.68    0.53
   5  -6   1    3.17    0.32
  -5   6  -1    3.07    0.41
   4  -6   1    3.87    0.25
   4  -6   1    4.06    0.44
   4  -6   1    4.27    0.49
   4  -6   1    3.87    0.26
  -4   6  -1    3.88    0.42
   3  -6   1   22.36    0.72
   3  -6   1   23.25    0.75
   3  -6   1   22.46    0.97
   3  -6   1   23.44    0.93
  -3   6  -1   23.87    0.94
  -3   6  -1   23.54    1.03
   2  -6   1   21.59    0.67
   2  -6   1   21.71    0.86
   2  -6   1   19.31    0.79
   2  -6   1   22.63    0.82
   2  -6   1   21.73    0.65
  -2   6  -1   22.21    0.85
  -2   6  -1   21.66    0.81
   1  -6   1  523.93   13.93
   1  -6   1  520.78   14.56
   1  -6   1  519.14   13.62
   1  -6   1  525.10   13.32
   1  -6   1  525.33   13.82
  -1   6  -1  517.83   13.85
  -1   6  -1  520.35   13.28
  -1   6  -1  519.38   13.91
  -1   6  -1  496.47   13.70
   0  -6   1    0.05    0.05
   0  -6   1    0.08    0.05
   0  -6   1    0.03    0.05
   0  -6   1    0.05    0.05
   0  -6   1    0.16    0.07
   0   6  -1    0.07    0.05
   0   6  -1    0.00    0.05
   0   6  -1    0.11    0.05
   0   6  -1    0.06    0.06
   0   6  -1    0.11    0.06
   0   6  -1    0.15    0.06
  -1  -6   1  509.49   13.57
  -1  -6   1  523.99   13.46
  -1  -6   1  515.67   13.20
  -1  -6   1  511.18   13.12
  -1  -6   1  522.08   14.44
  -1  -6   1  509.36   13.07
  -1  -6   1  513.59   13.06
  -1  -6   1  505.15   13.04
   1   6  -1  495.60   13.56
   1   6  -1  520.93   13.17
   1   6  -1  506.17   13.11
   1   6  -1  450.48   14.02
   1   6  -1  522.43   13.51
  -2  -6   1   22.55    0.72
  -2  -6   1   22.95    0.77
  -2  -6   1   22.43    0.79
  -2  -6   1   22.99    0.72
  -2  -6   1   22.76    0.82
  -2  -6   1   24.62    1.03
   2   6  -1   22.86    0.77
   2   6  -1   23.15    0.80
   2   6  -1   22.10    0.75
   2   6  -1   22.62    0.87
   2   6  -1   23.79    0.74
   2   6  -1   22.64    1.00
   2   6  -1   23.07    0.83
  -3  -6   1   23.93    0.84
  -3  -6   1   23.20    0.87
  -3  -6   1   23.63    0.91
   3   6  -1   22.08    0.92
   3   6  -1   24.20    0.91
   3   6  -1   23.67    0.80
   3   6  -1   23.52    0.77
   3   6  -1   23.38    1.13
   3   6  -1   24.38    0.86
  -4  -6   1    3.88    0.28
  -4  -6   1    3.60    0.27
  -4  -6   1    3.77    0.41
  -4  -6   1    3.48    0.26
   4   6  -1    3.81    0.25
   4   6  -1    4.72    0.63
   4   6  -1    3.49    0.30
   4   6  -1    3.61    0.39
   4   6  -1    3.70    0.37
   4   6  -1    4.12    0.43
  -5  -6   1    2.90    0.26
  -5  -6   1    2.58    0.27
  -5  -6   1    2.79    0.21
  -5  -6   1    2.58    0.37
   5   6  -1    3.23    0.39
   5   6  -1    2.61    0.27
   5   6  -1    3.21    0.31
   5   6  -1    2.39    0.37
  -6  -6   1    0.08    0.18
  -6  -6   1    0.04    0.07
  -6  -6   1    0.06    0.08
   6   6  -1    0.03    0.13
   6   6  -1    0.40    0.20
  -7  -6   1   14.94    0.94
   7   6  -1   15.51    0.75
   7   6  -1   13.66    0.90
  -8  -6   1   -0.08    0.19
   8   6  -1   -0.15    0.20
   8   6  -1   -0.09    0.16
   9   6  -1    3.42    0.63
  10   6  -1   -0.03    0.26
  10  -6   2    0.72    0.28
   9  -6   2    0.98    0.29
   8  -6   2   -0.10    0.20
   8  -6   2    0.00    0.15
  -8   6  -2    0.22    0.21
   7  -6   2    2.23    0.58
   7  -6   2    3.89    0.40
   7  -6   2    2.53    0.50
  -7   6  -2    3.00    0.50
   6  -6   2    4.53    0.65
   6  -6   2    4.71    0.34
   6  -6   2    4.26    0.37
  -6   6  -2    4.94    0.59
   5  -6   2    0.02    0.07
   5  -6   2   -0.18    0.07
   5  -6   2    0.02    0.18
   5  -6   2    0.15    0.08
  -5   6  -2    0.00    0.12
   4  -6   2   45.28    1.65
   4  -6   2   45.38    1.78
   4  -6   2   43.50    1.71
  -4   6  -2   46.64    1.65
   3  -6   2   42.17    1.44
   3  -6   2   41.19    1.55
   3  -6   2   40.92    1.51
  -3   6  -2   38.52    1.43
   2  -6   2  173.36    4.98
   2  -6   2  173.75    5.22
   2  -6   2  175.51    4.92
  -2   6  -2  176.39    4.93
  -2   6  -2  178.02    5.00
   1  -6   2   23.67    0.73
   1  -6   2   23.58    0.71
   1  -6   2   23.18    0.72
   1  -6   2   23.84    0.87
   1  -6   2   23.67    0.84
  -1   6  -2   21.74    0.66
  -1   6  -2   22.92    0.86
  -1   6  -2   21.89    0.66
   0  -6   2    8.66    0.38
   0  -6   2    7.80    0.40
   0  -6   2    8.59    0.37
   0  -6   2    7.39    0.36
   0  -6   2    8.00    0.32
   0   6  -2    8.10    0.41
   0   6  -2    8.35    0.37
   0   6  -2    8.49    0.30
   0   6  -2    8.74    0.37
  -1  -6   2   26.10    0.84
  -1  -6   2   26.81    0.93
  -1  -6   2   27.02    0.91
  -1  -6   2   26.28    0.87
  -1  -6   2   26.56    0.92
   1   6  -2   26.69    0.89
   1   6  -2   26.40    0.93
   1   6  -2   27.04    0.84
   1   6  -2   27.03    0.91
   1   6  -2   28.38    0.97
  -2  -6   2  183.66    5.39
  -2  -6   2  173.79    4.68
  -2  -6   2  170.67    4.70
  -2  -6   2  178.08    4.94
  -2  -6   2  178.34    4.89
  -2  -6   2  177.18    4.65
  -2  -6   2  175.18    4.78
   2   6  -2  171.15    4.93
   2   6  -2  179.05    4.92
   2   6  -2  179.74    4.68
   2   6  -2  171.62    4.71
   2   6  -2  174.54    4.73
   2   6  -2  175.60    4.77
  -3  -6   2   36.69    1.23
  -3  -6   2   31.93    1.06
  -3  -6   2   37.29    1.20
  -3  -6   2   35.52    1.29
  -3  -6   2   37.98    1.14
  -3  -6   2   28.26    1.24
   3   6  -2   36.34    1.24
   3   6  -2   37.87    1.31
   3   6  -2   38.26    1.35
   3   6  -2   35.41    1.17
   3   6  -2   37.20    1.15
  -4  -6   2   46.19    1.62
  -4  -6   2   46.11    1.65
  -4  -6   2   45.91    1.53
   4   6  -2   46.10    1.58
   4   6  -2   45.14    1.48
   4   6  -2   44.21    1.66
   4   6  -2   45.14    1.44
   4   6  -2   48.12    1.67
  -5  -6   2    0.07    0.11
  -5  -6   2   -0.07    0.14
  -5  -6   2    0.00    0.11
  -5  -6   2   -0.07    0.10
   5   6  -2    0.18    0.16
   5   6  -2   -0.01    0.10
   5   6  -2    0.02    0.16
   5   6  -2   -0.08    0.12
  -6  -6   2    5.83    0.41
  -6  -6   2    5.51    0.61
  -6  -6   2    5.38    0.39
   6   6  -2    5.45    0.48
   6   6  -2    5.09    0.64
   6   6  -2    5.26    0.48
  -7  -6   2    2.64    0.47
  -7  -6   2    2.67    0.29
   7   6  -2    2.14    0.34
   7   6  -2    3.56    0.57
  -8  -6   2   -0.11    0.23
   8   6  -2   -0.05    0.17
   8   6  -2    0.27    0.25
   9   6  -2    1.82    0.47
  10   6  -2    0.89    0.40
  10  -6   3   -0.11    0.17
   9  -6   3    0.12    0.17
   8  -6   3   -0.30    0.29
   8  -6   3    0.09    0.14
  -8   6  -3    0.38    0.28
   7  -6   3    0.23    0.31
   7  -6   3    0.10    0.12
   7  -6   3   -0.05    0.18
  -7   6  -3   -0.01    0.17
   6  -6   3    0.84    0.36
   6  -6   3    0.87    0.14
   6  -6   3    1.65    0.39
   6  -6   3    1.03    0.15
  -6   6  -3    1.29    0.33
   5  -6   3   15.05    0.99
   5  -6   3   16.68    0.96
  -5   6  -3   16.09    0.88
   4  -6   3    1.00    0.28
   4  -6   3    1.08    0.27
  -4   6  -3    0.76    0.23
   3  -6   3   42.28    1.67
   3  -6   3   42.73    1.51
   3  -6   3   41.45    1.57
  -3   6  -3   41.66    1.51
   2  -6   3    9.70    0.57
   2  -6   3   10.55    0.33
   2  -6   3   10.60    0.32
   2  -6   3    9.99    0.54
  -2   6  -3   11.41    0.60
   1  -6   3    0.22    0.08
   1  -6   3    0.53    0.11
   1  -6   3    0.46    0.14
   1  -6   3    0.38    0.07
   1  -6   3    0.29    0.09
  -1   6  -3    0.42    0.07
  -1   6  -3    0.35    0.07
  -1   6  -3    0.37    0.13
   0  -6   3    9.70    0.49
   0  -6   3    9.25    0.43
   0  -6   3    9.98    0.44
   0  -6   3    8.48    0.35
   0  -6   3    9.41    0.40
   0   6  -3    8.89    0.42
   0   6  -3    9.37    0.30
   0   6  -3    9.68    0.49
   0   6  -3    6.79    0.37
   0   6  -3    9.07    0.30
  -1  -6   3    0.45    0.11
  -1  -6   3    0.57    0.13
  -1  -6   3    0.49    0.14
  -1  -6   3    0.64    0.18
  -1  -6   3    0.66    0.17
  -1  -6   3    0.30    0.14
   1   6  -3    0.62    0.16
   1   6  -3    0.70    0.12
   1   6  -3    0.70    0.17
   1   6  -3    0.74    0.16
   1   6  -3    0.63    0.16
  -2  -6   3    8.08    0.48
  -2  -6   3    8.33    0.41
  -2  -6   3    9.30    0.51
  -2  -6   3    9.47    0.50
  -2  -6   3    7.80    0.49
  -2  -6   3    8.48    0.49
  -2  -6   3    8.27    0.46
   2   6  -3    8.09    0.49
   2   6  -3    8.09    0.46
   2   6  -3    7.64    0.43
   2   6  -3    8.08    0.48
   2   6  -3    8.53    0.42
   2   6  -3    8.25    0.52
  -3  -6   3   42.33    1.48
  -3  -6   3   41.77    1.33
  -3  -6   3   41.88    1.40
  -3  -6   3   44.31    1.53
  -3  -6   3   43.52    1.58
  -3  -6   3   42.46    1.55
   3   6  -3   45.04    1.55
   3   6  -3   42.23    1.41
   3   6  -3   43.08    1.57
   3   6  -3   40.56    1.48
   3   6  -3   41.32    1.37
  -4  -6   3    0.68    0.21
  -4  -6   3    1.03    0.20
  -4  -6   3    0.31    0.10
  -4  -6   3    0.97    0.27
  -4  -6   3    0.68    0.21
  -4  -6   3    0.89    0.22
   4   6  -3    0.76    0.20
   4   6  -3    0.85    0.27
   4   6  -3    1.18    0.27
   4   6  -3    0.95    0.21
  -5  -6   3   18.33    0.90
  -5  -6   3   19.04    0.98
  -5  -6   3   17.33    0.84
   5   6  -3   15.70    0.76
   5   6  -3   15.09    0.93
   5   6  -3   16.42    0.89
   5   6  -3   17.54    0.82
  -6  -6   3    0.58    0.20
  -6  -6   3    1.12    0.33
   6   6  -3    0.89    0.25
   6   6  -3    0.91    0.33
   6   6  -3    0.89    0.24
  -7  -6   3    0.18    0.15
  -7  -6   3    0.02    0.19
   7   6  -3    0.18    0.25
   7   6  -3   -0.04    0.16
  -8  -6   3   -0.07    0.12
   8   6  -3    0.01    0.19
   8   6  -3   -0.02    0.24
   9   6  -3   -0.01    0.25
  10   6  -3    0.21    0.34
  10  -6   4    0.17    0.18
   9  -6   4    0.28    0.17
   8  -6   4    2.32    0.59
   8  -6   4    2.23    0.28
   7  -6   4   -0.13    0.06
   7  -6   4   -0.19    0.17
   7  -6   4   -0.05    0.09
   7  -6   4    0.17    0.22
  -7   6  -4   -0.07    0.16
   6  -6   4   10.07    0.93
   6  -6   4    9.25    0.97
  -6   6  -4    8.89    0.82
   5  -6   4    0.98    0.29
   5  -6   4    0.99    0.33
  -5   6  -4    0.85    0.26
   4  -6   4    5.50    0.68
   4  -6   4    6.59    0.65
   3  -6   4    7.90    0.56
   3  -6   4    7.05    0.49
  -3   6  -4    8.11    0.58
   2  -6   4   51.69    1.50
   2  -6   4   50.81    1.80
   2  -6   4   52.73    1.77
   2  -6   4   53.26    1.50
  -2   6  -4   50.31    1.82
   1  -6   4   36.06    1.18
   1  -6   4   37.89    1.16
   1  -6   4   35.45    0.95
   1  -6   4   34.78    1.31
   1  -6   4   35.51    1.15
   1  -6   4   34.66    0.95
  -1   6  -4   36.05    1.05
  -1   6  -4   35.79    1.04
   0  -6   4    0.36    0.12
   0  -6   4    0.06    0.09
   0  -6   4    0.20    0.15
   0  -6   4    0.24    0.12
   0   6  -4    0.01    0.04
   0   6  -4    0.28    0.14
   0   6  -4    0.47    0.13
   0   6  -4    0.23    0.08
  -1  -6   4   31.60    1.16
  -1  -6   4   31.93    1.13
  -1  -6   4   32.29    1.19
  -1  -6   4   31.54    1.09
  -1  -6   4   32.24    1.22
   1   6  -4   32.52    1.05
   1   6  -4   31.36    1.20
   1   6  -4   31.92    1.18
   1   6  -4   32.29    1.02
   1   6  -4   33.39    1.17
  -2  -6   4   48.46    1.65
  -2  -6   4   46.96    1.69
  -2  -6   4   47.92    1.71
  -2  -6   4   48.24    1.65
  -2  -6   4   49.79    1.61
   2   6  -4   47.77    1.55
   2   6  -4   47.88    1.65
   2   6  -4   47.27    1.50
   2   6  -4   48.82    1.69
   2   6  -4   48.15    1.71
  -3  -6   4    6.80    0.49
  -3  -6   4    7.53    0.42
  -3  -6   4    7.14    0.51
  -3  -6   4    6.64    0.58
  -3  -6   4    6.28    0.58
   3   6  -4    7.22    0.47
   3   6  -4    7.70    0.56
   3   6  -4    5.15    0.52
   3   6  -4    7.21    0.44
  -4  -6   4    6.93    0.66
  -4  -6   4    7.79    0.46
  -4  -6   4    6.92    0.66
  -4  -6   4    6.47    0.59
  -4  -6   4    5.51    0.49
  -4  -6   4    8.03    0.72
   4   6  -4    6.27    0.62
   4   6  -4    6.85    0.56
   4   6  -4    6.67    0.46
   4   6  -4    7.08    0.70
  -5  -6   4    1.07    0.29
  -5  -6   4    0.82    0.21
  -5  -6   4    0.55    0.23
  -5  -6   4    0.91    0.31
   5   6  -4    0.59    0.21
   5   6  -4    0.87    0.30
   5   6  -4    1.05    0.33
   5   6  -4    0.88    0.25
  -6  -6   4   12.69    0.88
  -6  -6   4   12.30    0.76
   6   6  -4   12.59    0.73
   6   6  -4   10.78    0.73
   6   6  -4   13.18    0.93
  -7  -6   4    0.49    0.23
  -7  -6   4   -0.04    0.23
   7   6  -4   -0.04    0.20
   7   6  -4    0.12    0.26
  -8  -6   4    1.75    0.32
   8   6  -4    1.29    0.44
   8   6  -4    1.21    0.35
  -9  -6   4    0.10    0.15
   9   6  -4   -0.01    0.29
  10   6  -4   -0.06    0.31
   9  -6   5    0.14    0.14
   8  -6   5   -0.01    0.09
   7  -6   5    1.61    0.43
   7  -6   5    2.36    0.59
  -7   6  -5    1.46    0.37
   6  -6   5    2.91    0.51
   6  -6   5    3.72    0.68
   5  -6   5    5.35    0.75
   5  -6   5    5.41    0.65
   4  -6   5    3.82    0.51
   4  -6   5    3.02    0.54
   3  -6   5    2.40    0.16
   3  -6   5    2.64    0.40
   3  -6   5    2.79    0.17
   2  -6   5    9.96    0.46
   2  -6   5    8.96    0.42
   2  -6   5   10.05    0.63
   1  -6   5    1.47    0.22
   1  -6   5    1.55    0.24
   1  -6   5    1.78    0.17
   1  -6   5    1.83    0.24
   1  -6   5    1.66    0.29
  -1   6  -5    2.08    0.19
  -1   6  -5    1.86    0.19
  -1   6  -5    2.32    0.34
   0  -6   5   14.64    0.69
   0  -6   5   14.14    0.75
   0  -6   5   14.13    0.62
   0  -6   5   15.86    0.70
   0   6  -5   14.49    0.51
   0   6  -5   15.09    0.52
   0   6  -5   13.67    0.63
   0   6  -5   15.03    0.76
   0   6  -5   13.98    0.63
  -1  -6   5    1.17    0.25
  -1  -6   5    1.32    0.25
  -1  -6   5    1.00    0.21
  -1  -6   5    0.91    0.22
  -1  -6   5    1.19    0.26
   1   6  -5    0.90    0.15
   1   6  -5    1.07    0.17
   1   6  -5    1.24    0.24
   1   6  -5    0.80    0.23
   1   6  -5    0.94    0.21
  -2  -6   5   15.73    0.82
  -2  -6   5   15.28    0.84
  -2  -6   5   17.34    0.82
  -2  -6   5   15.99    0.83
  -2  -6   5   15.32    0.83
   2   6  -5   15.35    0.80
   2   6  -5   16.03    0.67
   2   6  -5   15.45    0.82
   2   6  -5   16.16    0.72
  -3  -6   5    2.04    0.36
  -3  -6   5    1.77    0.33
  -3  -6   5    3.14    0.47
  -3  -6   5    2.74    0.42
   3   6  -5    1.87    0.36
   3   6  -5    2.46    0.32
   3   6  -5    2.24    0.33
   3   6  -5    2.21    0.39
  -4  -6   5    2.88    0.43
  -4  -6   5    3.89    0.48
  -4  -6   5    3.53    0.52
  -4  -6   5    3.73    0.39
  -4  -6   5    4.04    0.54
  -4  -6   5    3.69    0.51
   4   6  -5    3.76    0.54
   4   6  -5    3.38    0.44
   4   6  -5    5.44    0.65
   4   6  -5    3.05    0.38
  -5  -6   5    7.05    0.69
  -5  -6   5    6.52    0.57
  -5  -6   5    6.14    0.72
   5   6  -5    6.85    0.75
   5   6  -5    7.11    0.61
   5   6  -5    4.94    0.66
   5   6  -5    6.35    0.61
  -6  -6   5    2.19    0.29
  -6  -6   5    2.79    0.47
  -6  -6   5    2.01    0.45
   6   6  -5    2.47    0.50
   6   6  -5    2.32    0.39
   6   6  -5    2.80    0.45
  -7  -6   5    1.57    0.36
   7   6  -5    1.78    0.46
   7   6  -5    1.77    0.40
   7   6  -5    1.72    0.36
  -8  -6   5   -0.01    0.17
   8   6  -5   -0.01    0.27
   8   6  -5    0.26    0.26
  -9  -6   5   -0.27    0.16
   9   6  -5   -0.49    0.22
   9  -6   6    0.01    0.10
   7  -6   6    1.39    0.41
   6  -6   6    0.26    0.21
   6  -6   6    0.02    0.27
   5  -6   6    0.00    0.15
   5  -6   6    0.22    0.29
   4  -6   6    3.70    0.21
   4  -6   6    3.35    0.20
   4  -6   6    3.96    0.54
   3  -6   6    1.65    0.21
   3  -6   6    1.99    0.37
   3  -6   6    1.81    0.21
   2  -6   6    4.40    0.52
   2  -6   6    4.00    0.27
   2  -6   6    3.84    0.35
   2  -6   6    4.62    0.41
   1  -6   6    0.58    0.17
   1  -6   6    0.93    0.17
   1  -6   6    0.72    0.23
   1  -6   6    1.14    0.23
  -1   6  -6    0.95    0.14
  -1   6  -6    1.24    0.16
   0  -6   6    8.41    0.56
   0  -6   6   10.11    0.58
   0  -6   6    7.91    0.50
   0  -6   6    8.86    0.61
   0   6  -6    8.62    0.49
   0   6  -6    8.88    0.51
  -1  -6   6    1.04    0.22
  -1  -6   6    1.01    0.29
  -1  -6   6    1.01    0.26
  -1  -6   6    0.98    0.24
  -1  -6   6    0.72    0.22
   1   6  -6    0.63    0.19
   1   6  -6    1.32    0.28
   1   6  -6    0.75    0.14
   1   6  -6    1.12    0.17
   1   6  -6    0.74    0.20
  -2  -6   6    4.59    0.55
  -2  -6   6    5.46    0.58
  -2  -6   6    4.90    0.55
  -2  -6   6    4.67    0.52
  -2  -6   6    5.08    0.61
   2   6  -6    5.73    0.48
   2   6  -6    4.65    0.39
   2   6  -6    4.78    0.55
   2   6  -6    6.32    0.63
  -3  -6   6    1.75    0.38
  -3  -6   6    0.69    0.31
  -3  -6   6    1.71    0.37
  -3  -6   6    1.85    0.38
  -3  -6   6    1.23    0.32
   3   6  -6    1.96    0.40
   3   6  -6    1.50    0.26
   3   6  -6    1.70    0.35
  -4  -6   6    3.17    0.51
  -4  -6   6    4.33    0.52
  -4  -6   6    4.43    0.60
  -4  -6   6    3.49    0.51
  -4  -6   6    3.08    0.48
   4   6  -6    3.26    0.53
   4   6  -6    3.78    0.43
   4   6  -6    3.47    0.53
   4   6  -6    3.07    0.44
  -5  -6   6   -0.08    0.22
  -5  -6   6    0.00    0.20
  -5  -6   6   -0.09    0.21
   5   6  -6    0.03    0.17
   5   6  -6    0.25    0.26
   5   6  -6   -0.24    0.16
   5   6  -6   -0.09    0.22
  -6  -6   6    0.07    0.20
  -6  -6   6    0.07    0.19
  -6  -6   6    0.12    0.26
   6   6  -6    0.10    0.28
   6   6  -6    0.14    0.23
   6   6  -6    0.27    0.22
  -7  -6   6    0.95    0.32
   7   6  -6    0.99    0.43
   7   6  -6    1.44    0.36
   7   6  -6    1.20    0.38
  -8  -6   6    0.52    0.29
   8   6  -6    0.41    0.29
   8   6  -6   -0.11    0.20
   8   6  -6    0.22    0.34
  -9  -6   6    0.30    0.25
   9   6  -6    0.43    0.39
   6  -6   7    1.00    0.36
   6  -6   7    0.52    0.36
   5  -6   7    5.51    0.87
   5  -6   7    7.04    0.33
   5  -6   7    6.77    0.75
   5  -6   7    6.61    0.31
   4  -6   7    0.20    0.10
   4  -6   7    0.46    0.22
   3  -6   7    8.83    0.80
   3  -6   7    9.79    0.38
   3  -6   7    8.18    0.48
   2  -6   7    8.81    0.66
   2  -6   7    8.86    0.53
   1  -6   7    6.09    0.41
   1  -6   7    5.51    0.53
   1  -6   7    5.25    0.60
  -1   6  -7    6.48    0.34
   0  -6   7    1.80    0.32
   0  -6   7    1.60    0.26
   0  -6   7    1.47    0.29
   0  -6   7    1.94    0.39
   0   6  -7    2.00    0.29
   0   6  -7    1.45    0.27
  -1  -6   7    6.76    0.60
  -1  -6   7    6.06    0.61
  -1  -6   7    7.37    0.71
  -1  -6   7    7.17    0.68
  -1  -6   7    7.96    0.75
   1   6  -7    7.25    0.31
   1   6  -7    6.92    0.45
   1   6  -7    6.68    0.60
   1   6  -7    6.59    0.30
  -2  -6   7    8.60    0.78
  -2  -6   7    7.29    0.69
  -2  -6   7    8.11    0.80
  -2  -6   7    8.49    0.82
   2   6  -7    6.26    0.42
   2   6  -7    8.35    0.75
  -3  -6   7    5.89    0.71
  -3  -6   7    6.94    0.77
  -3  -6   7    7.34    0.75
  -3  -6   7    8.83    0.87
  -3  -6   7    7.94    0.74
   3   6  -7    7.79    0.76
   3   6  -7    7.00    0.49
  -4  -6   7    0.31    0.31
  -4  -6   7    1.57    0.39
  -4  -6   7    1.30    0.36
  -4  -6   7    0.63    0.29
  -4  -6   7    0.51    0.32
   4   6  -7    0.16    0.27
   4   6  -7    0.59    0.23
   4   6  -7    0.05    0.20
  -5  -6   7   10.05    0.95
  -5  -6   7    8.90    0.82
  -5  -6   7    8.75    0.95
   5   6  -7   10.32    1.01
   5   6  -7    9.90    0.86
   5   6  -7   10.25    1.03
   5   6  -7    8.38    0.71
  -6  -6   7    0.89    0.35
  -6  -6   7    1.34    0.35
   6   6  -7    0.91    0.33
   6   6  -7    0.73    0.28
   6   6  -7    1.70    0.47
  -7  -6   7    1.50    0.47
  -7  -6   7    1.76    0.33
   7   6  -7    1.66    0.50
   7   6  -7    0.96    0.33
   7   6  -7    2.47    0.51
  -8  -6   7   -0.09    0.24
   8   6  -7   -0.04    0.31
   8   6  -7   -0.21    0.27
  -9  -6   7    1.56    0.46
   6  -6   8    0.21    0.10
   5  -6   8    0.14    0.11
   5  -6   8    0.44    0.34
   5  -6   8    0.15    0.21
   4  -6   8    0.73    0.30
   4  -6   8    0.34    0.14
   3  -6   8    0.32    0.24
   3  -6   8    0.78    0.20
   2  -6   8    0.51    0.20
   2  -6   8    0.78    0.29
   1  -6   8    4.66    0.58
   1  -6   8    5.02    0.55
  -1   6  -8    4.21    0.27
  -1   6  -8    3.66    0.26
   0  -6   8    5.19    0.64
   0  -6   8    6.89    0.61
   0  -6   8    5.19    0.58
   0   6  -8    5.11    0.49
  -1  -6   8    3.76    0.58
  -1  -6   8    4.41    0.58
  -1  -6   8    5.28    0.60
   1   6  -8    5.21    0.56
  -2  -6   8    0.15    0.31
  -2  -6   8    0.91    0.37
  -2  -6   8    0.34    0.30
  -2  -6   8    1.58    0.38
   2   6  -8    1.13    0.21
   2   6  -8    0.86    0.32
  -3  -6   8    0.36    0.34
  -3  -6   8    1.45    0.40
  -3  -6   8    1.15    0.38
  -3  -6   8    1.42    0.42
  -3  -6   8    0.57    0.32
   3   6  -8    0.93    0.32
   3   6  -8    1.31    0.25
  -4  -6   8    0.03    0.23
  -4  -6   8    0.22    0.28
  -4  -6   8   -0.21    0.29
   4   6  -8    0.23    0.21
   4   6  -8    0.42    0.29
  -5  -6   8    0.03    0.28
  -5  -6   8    0.27    0.28
   5   6  -8    0.62    0.34
   5   6  -8    0.04    0.18
  -6  -6   8    0.07    0.25
  -6  -6   8    0.25    0.29
   6   6  -8    0.15    0.22
  -7  -6   8    0.08    0.30
  -8  -6   8    0.02    0.28
   7  -6   9    1.13    0.20
   6  -6   9   -0.04    0.10
   5  -6   9    0.02    0.13
   4  -6   9    0.24    0.25
   4  -6   9    0.00    0.13
   3  -6   9    2.66    0.48
   3  -6   9    3.55    0.46
   2  -6   9    1.70    0.33
   2  -6   9    1.60    0.38
   1  -6   9    1.03    0.31
   1  -6   9    1.03    0.35
  -1   6  -9    1.44    0.15
  -1   6  -9    1.44    0.15
   0  -6   9    5.80    0.70
   0  -6   9    6.06    0.74
   0   6  -9    6.35    0.55
  -1  -6   9    2.20    0.49
  -1  -6   9    2.65    0.51
  -1  -6   9    3.23    0.51
   1   6  -9    2.24    0.39
  -2  -6   9    0.31    0.26
  -2  -6   9    0.74    0.38
  -2  -6   9    1.07    0.40
   2   6  -9    0.72    0.28
   2   6  -9    0.95    0.16
  -3  -6   9    3.01    0.58
  -3  -6   9    2.35    0.53
  -3  -6   9    2.65    0.54
  -3  -6   9    3.77    0.65
   3   6  -9    3.07    0.54
   3   6  -9    3.01    0.36
  -4  -6   9    0.37    0.35
  -4  -6   9   -0.07    0.24
   4   6  -9    0.27    0.20
   4   6  -9   -0.07    0.21
  -5  -6   9   -0.06    0.31
  -5  -6   9    0.22    0.32
   5   6  -9   -0.18    0.23
   5   6  -9    0.55    0.26
  -6  -6   9    0.18    0.30
   6   6  -9    0.48    0.35
  -7  -6   9    0.89    0.44
   7  -6  10    0.03    0.16
   6  -6  10   -0.12    0.11
   5  -6  10   -0.14    0.14
   4  -6  10    1.71    0.35
   3  -6  10    0.32    0.21
   2  -6  10    0.20    0.25
   2  -6  10    0.06    0.18
   1  -6  10    2.34    0.47
   1  -6  10    2.33    0.51
   0  -6  10    0.56    0.31
   0  -6  10    0.37    0.28
   0   6 -10    1.08    0.25
  -1  -6  10    2.32    0.48
   1   6 -10    2.46    0.41
  -2  -6  10    0.06    0.28
  -2  -6  10   -0.31    0.29
  -2  -6  10    0.22    0.24
   2   6 -10   -0.19    0.18
  -3  -6  10    0.25    0.41
  -3  -6  10    1.06    0.42
  -3  -6  10    0.00    0.30
   3   6 -10    0.01    0.25
   3   6 -10    0.40    0.16
  -4  -6  10    0.68    0.45
   4   6 -10    1.55    0.31
   4   6 -10    1.59    0.46
   5   6 -10   -0.29    0.24
  -6  -6  10    0.02    0.30
   6   6 -10    0.05    0.34
  -7  -6  10   -0.17    0.32
   5  -6  11    0.40    0.23
   4  -6  11   -0.06    0.18
   3  -6  11    0.23    0.21
   2  -6  11   -0.18    0.18
   1  -6  11    0.97    0.36
   0  -6  11    0.30    0.28
   0   6 -11    0.57    0.20
  -1  -6  11    0.98    0.39
  -1  -6  11    0.49    0.32
   1   6 -11    0.60    0.25
  -2  -6  11    0.27    0.42
  -2  -6  11    0.92    0.37
  -2  -6  11    1.04    0.43
   2   6 -11    0.49    0.27
  -3  -6  11   -0.14    0.38
  -3  -6  11    0.20    0.32
   3   6 -11    0.07    0.27
   4   6 -11    0.57    0.37
   5   6 -11    0.23    0.33
   6   6 -11    0.41    0.42
   4  -6  12    0.02    0.22
   3  -6  12    0.41    0.30
   2  -6  12   -0.10    0.23
   1  -6  12   -0.13    0.21
   0  -6  12    0.13    0.27
   0   6 -12    0.68    0.19
  -1  -6  12    0.10    0.25
   1   6 -12   -0.21    0.17
  -2  -6  12   -0.30    0.25
   2   6 -12    0.26    0.24
   3   6 -12    0.29    0.30
   4   6 -12    0.05    0.32
   2  -6  13   -0.21    0.22
   1  -6  13    0.37    0.34
   0  -6  13    0.40    0.37
  -1  -6  13    0.87    0.42
   1   6 -13    0.37    0.27
  -2  -6  13   -0.16    0.29
   2   6 -13    0.06    0.24
   2  -7 -13   -0.11    0.22
  -2   7  13   -0.10    0.31
   1  -7 -13   -0.12    0.19
  -1   7  13   -0.16    0.30
   0   7  13   -0.30    0.27
   1   7  13    0.43    0.35
   2   7  13    0.03    0.26
   4  -7 -12    0.30    0.36
   3  -7 -12    0.57    0.36
   2  -7 -12   -0.26    0.19
  -2   7  12    0.23    0.31
   1  -7 -12   -0.05    0.20
  -1   7  12    0.66    0.38
   0  -7 -12    0.24    0.17
   0   7  12   -0.10    0.24
   1   7  12   -0.04    0.25
   2   7  12    0.23    0.27
   3   7  12    0.14    0.27
   4   7  12   -0.18    0.19
   6  -7 -11    0.58    0.41
   5  -7 -11    0.50    0.36
   4  -7 -11    0.69    0.35
   3  -7 -11    0.40    0.27
  -3   7  11   -0.31    0.34
  -3   7  11   -0.05    0.26
   2  -7 -11    1.71    0.43
  -2   7  11    1.30    0.47
  -2   7  11    2.26    0.56
  -2   7  11    0.88    0.36
   1  -7 -11    0.18    0.22
  -1   7  11    0.55    0.31
  -1   7  11    0.31    0.31
   0  -7 -11    0.38    0.20
   0   7  11    0.40    0.28
   0   7  11   -0.33    0.26
   0   7  11    0.48    0.31
   1   7  11    0.53    0.30
   2   7  11    1.41    0.41
   3   7  11    0.06    0.21
   4   7  11    0.38    0.26
   5   7  11    0.02    0.19
  -7   7  10    0.02    0.33
   6  -7 -10    0.24    0.36
  -6   7  10    0.78    0.43
   5  -7 -10   -0.12    0.25
  -5   7  10    0.27    0.32
   4  -7 -10    0.55    0.35
   4  -7 -10    0.13    0.17
  -4   7  10   -0.11    0.34
   3  -7 -10    0.28    0.14
   3  -7 -10    0.06    0.21
  -3   7  10    0.74    0.41
  -3   7  10   -0.19    0.31
  -3   7  10   -0.08    0.28
   2  -7 -10    0.45    0.26
  -2   7  10    1.11    0.42
  -2   7  10    0.76    0.37
  -2   7  10    0.35    0.33
  -2   7  10    0.70    0.38
   1  -7 -10   -0.01    0.18
  -1   7  10    0.23    0.25
  -1   7  10    0.10    0.21
  -1   7  10    0.53    0.34
   0  -7 -10    0.38    0.19
   0   7  10    0.85    0.33
   0   7  10    0.58    0.31
   0   7  10    0.75    0.30
   1   7  10    0.39    0.27
   1   7  10   -0.11    0.18
   1   7  10   -0.13    0.16
   2   7  10    0.17    0.19
   2   7  10    0.61    0.30
   3   7  10    0.56    0.27
   3   7  10    0.14    0.19
   4   7  10    0.05    0.17
   5   7  10   -0.01    0.17
   6   7  10    0.36    0.21
  -7   7   9    0.48    0.34
  -6   7   9    0.60    0.33
   5  -7  -9   -0.02    0.24
   5  -7  -9    0.11    0.19
  -5   7   9    0.23    0.31
  -5   7   9   -0.39    0.30
   4  -7  -9    0.14    0.26
   4  -7  -9    0.17    0.17
  -4   7   9   -0.09    0.31
  -4   7   9   -0.19    0.23
   3  -7  -9    3.36    0.56
   3  -7  -9    2.57    0.34
  -3   7   9    2.15    0.49
  -3   7   9    3.25    0.59
  -3   7   9    3.98    0.67
  -3   7   9    3.57    0.65
   2  -7  -9    0.91    0.17
   2  -7  -9    0.61    0.27
  -2   7   9    0.55    0.30
  -2   7   9    0.72    0.34
  -2   7   9    0.67    0.32
  -2   7   9    1.16    0.36
   1  -7  -9    0.93    0.28
  -1   7   9    0.84    0.33
  -1   7   9    1.14    0.35
  -1   7   9    1.24    0.38
  -1   7   9    1.19    0.38
   0  -7  -9    0.11    0.15
   0   7   9    0.13    0.22
   0   7   9    0.01    0.18
   0   7   9   -0.19    0.17
  -1  -7  -9    1.79    0.22
  -1  -7  -9    2.14    0.25
   1   7   9    2.55    0.46
   1   7   9    1.52    0.37
   1   7   9    1.81    0.39
   2   7   9    1.09    0.31
   2   7   9    0.71    0.28
   2   7   9    0.58    0.25
   3   7   9    2.16    0.37
   3   7   9    1.84    0.35
   4   7   9    0.16    0.16
   4   7   9   -0.07    0.13
   5   7   9    0.05    0.14
   5   7   9    0.16    0.15
   6   7   9   -0.23    0.40
   6   7   9    0.59    0.21
   7   7   9    0.17    0.15
  -8   7   8   -0.03    0.26
  -7   7   8    0.24    0.32
  -7   7   8    0.05    0.27
   6  -7  -8    0.35    0.24
  -6   7   8   -0.36    0.28
  -6   7   8    0.22    0.25
   5  -7  -8    2.28    0.42
   5  -7  -8    2.71    0.56
  -5   7   8    1.85    0.48
  -5   7   8    2.47    0.51
   4  -7  -8    1.16    0.38
   4  -7  -8    0.94    0.27
  -4   7   8    0.71    0.36
  -4   7   8    0.81    0.33
  -4   7   8    1.11    0.39
   3  -7  -8    7.54    0.79
   3  -7  -8    6.12    0.53
  -3   7   8    6.76    0.83
  -3   7   8    7.36    0.88
  -3   7   8    6.83    0.76
  -3   7   8    6.83    0.76
  -3   7   8    5.95    0.72
   2  -7  -8    0.18    0.13
   2  -7  -8    0.03    0.20
  -2   7   8    0.21    0.30
  -2   7   8   -0.24    0.14
  -2   7   8    0.25    0.27
  -2   7   8    0.16    0.23
  -2   7   8   -0.26    0.24
   1  -7  -8    0.46    0.23
  -1   7   8    0.53    0.30
  -1   7   8    1.21    0.35
  -1   7   8    0.77    0.33
  -1   7   8    0.28    0.23
   0  -7  -8    0.15    0.15
   0   7   8    0.08    0.18
   0   7   8    0.27    0.21
   0   7   8    0.44    0.24
   0   7   8    0.53    0.23
  -1  -7  -8    1.43    0.21
  -1  -7  -8    1.75    0.23
   1   7   8    1.02    0.30
   1   7   8    0.88    0.29
   1   7   8    1.41    0.34
   2   7   8    0.71    0.24
   2   7   8    0.85    0.24
   2   7   8    0.50    0.24
   3   7   8    6.70    0.61
   3   7   8    6.85    0.65
   3   7   8    7.19    0.53
   4   7   8    0.83    0.22
   4   7   8    1.29    0.27
   5   7   8    2.63    0.33
   5   7   8    2.82    0.35
   5   7   8    2.25    0.65
   6   7   8    0.54    0.43
   6   7   8    0.33    0.14
   6   7   8    0.31    0.13
   7   7   8   -0.12    0.35
   7   7   8    0.02    0.13
   8   7   8    0.23    0.14
   9  -7  -7    0.27    0.37
  -9   7   7    0.05    0.23
   8  -7  -7    1.28    0.48
  -8   7   7    0.29    0.27
   7  -7  -7    2.76    0.62
   7  -7  -7    2.00    0.44
   7  -7  -7    4.07    0.60
  -7   7   7    2.73    0.51
  -7   7   7    2.58    0.36
   6  -7  -7    6.14    0.72
   6  -7  -7    5.87    0.79
   6  -7  -7    5.93    0.65
  -6   7   7    5.09    0.60
  -6   7   7    6.85    0.77
   5  -7  -7    0.33    0.20
   5  -7  -7    0.88    0.33
   5  -7  -7    0.33    0.24
   5  -7  -7    0.09    0.25
  -5   7   7    0.46    0.26
  -5   7   7    0.17    0.28
  -5   7   7    0.10    0.25
   4  -7  -7    0.00    0.18
   4  -7  -7    0.03    0.22
   4  -7  -7    0.26    0.19
   4  -7  -7   -0.15    0.15
  -4   7   7    0.00    0.19
  -4   7   7    0.44    0.27
  -4   7   7    0.03    0.28
  -4   7   7   -0.06    0.19
  -4   7   7    0.36    0.27
   3  -7  -7   11.69    0.69
   3  -7  -7   10.28    0.91
   3  -7  -7    9.45    0.61
  -3   7   7   10.92    0.97
  -3   7   7   11.51    0.88
  -3   7   7   11.93    0.81
  -3   7   7   10.54    0.85
  -3   7   7   11.28    0.81
   2  -7  -7    2.44    0.30
   2  -7  -7    2.88    0.46
   2  -7  -7    3.33    0.38
  -2   7   7    2.26    0.44
  -2   7   7    2.65    0.43
  -2   7   7    2.86    0.46
  -2   7   7    2.08    0.42
  -2   7   7    2.46    0.46
   1  -7  -7    0.23    0.15
   1  -7  -7   -0.07    0.07
   1  -7  -7    0.29    0.18
   1  -7  -7    0.12    0.09
  -1   7   7    0.39    0.20
  -1   7   7    0.03    0.19
  -1   7   7    0.35    0.23
  -1   7   7    0.21    0.22
  -1   7   7    0.13    0.17
   0  -7  -7    0.11    0.14
   0  -7  -7    0.11    0.13
   0   7   7    0.06    0.14
   0   7   7    0.26    0.18
   0   7   7    0.08    0.14
   0   7   7    0.16    0.14
   0   7   7    0.08    0.20
  -1  -7  -7    0.03    0.08
  -1  -7  -7    0.02    0.09
   1   7   7   -0.02    0.14
   1   7   7   -0.03    0.15
   1   7   7   -0.05    0.17
   1   7   7   -0.01    0.14
   1   7   7   -0.01    0.14
   2   7   7    1.35    0.24
   2   7   7    0.94    0.24
   2   7   7    0.82    0.24
   2   7   7    1.36    0.26
   3   7   7    9.39    0.55
   3   7   7    8.36    0.52
   3   7   7    8.79    0.43
   3   7   7    8.69    0.59
   4   7   7    0.18    0.13
   4   7   7    0.43    0.20
   5   7   7    0.97    0.48
   5   7   7    0.74    0.17
   6   7   7    5.52    0.99
   6   7   7    6.63    0.37
   6   7   7    6.25    0.34
   7   7   7    2.33    0.73
   7   7   7    2.43    0.23
   7   7   7    2.70    0.27
   8   7   7    0.70    0.18
   9   7   7    0.05    0.17
   9  -7  -6    0.18    0.32
  -9   7   6   -0.15    0.19
   8  -7  -6    1.02    0.38
   8  -7  -6    2.12    0.56
  -8   7   6    1.47    0.40
   7  -7  -6    0.83    0.31
   7  -7  -6    0.83    0.38
   7  -7  -6    0.65    0.35
  -7   7   6    1.31    0.36
   6  -7  -6    0.73    0.35
   6  -7  -6    1.13    0.31
   6  -7  -6    1.01    0.33
  -6   7   6    0.78    0.28
  -6   7   6    0.69    0.33
  -6   7   6    1.02    0.33
   5  -7  -6    6.69    0.77
   5  -7  -6    6.04    0.62
   5  -7  -6    5.57    0.56
   5  -7  -6    6.62    0.77
  -5   7   6    5.90    0.62
  -5   7   6    4.47    0.64
  -5   7   6    6.97    0.73
   4  -7  -6    0.27    0.20
   4  -7  -6    0.47    0.26
   4  -7  -6    0.10    0.17
   4  -7  -6    0.53    0.20
  -4   7   6    0.62    0.28
  -4   7   6    0.13    0.27
  -4   7   6    0.50    0.25
  -4   7   6    0.94    0.33
  -4   7   6    0.58    0.25
   3  -7  -6    6.16    0.55
   3  -7  -6    5.99    0.65
   3  -7  -6    7.13    0.70
   3  -7  -6    6.08    0.62
   3  -7  -6    6.52    0.55
  -3   7   6    6.59    0.64
  -3   7   6    9.05    0.80
  -3   7   6    5.84    0.69
  -3   7   6    4.87    0.60
  -3   7   6    6.50    0.73
   2  -7  -6    0.75    0.21
   2  -7  -6    0.70    0.18
   2  -7  -6    0.72    0.19
   2  -7  -6    1.07    0.26
   2  -7  -6    0.73    0.24
   2  -7  -6    1.25    0.29
   2  -7  -6    0.76    0.24
  -2   7   6    0.74    0.26
  -2   7   6    1.25    0.30
  -2   7   6    1.25    0.30
  -2   7   6    0.84    0.28
  -2   7   6    0.61    0.24
   1  -7  -6    5.14    0.51
   1  -7  -6    5.79    0.32
   1  -7  -6    5.58    0.36
   1  -7  -6    5.54    0.41
   1  -7  -6    5.05    0.51
  -1   7   6    5.44    0.53
  -1   7   6    6.13    0.63
  -1   7   6    6.61    0.66
  -1   7   6    4.70    0.51
  -1   7   6    5.72    0.55
  -1   7   6    7.56    0.59
   0  -7  -6    0.04    0.09
   0  -7  -6   -0.06    0.11
   0  -7  -6    0.21    0.14
   0   7   6    0.06    0.13
   0   7   6    0.03    0.11
   0   7   6   -0.10    0.15
   0   7   6   -0.02    0.12
   0   7   6    0.12    0.15
   0   7   6   -0.01    0.11
   0   7   6    0.06    0.12
  -1  -7  -6    4.43    0.28
  -1  -7  -6    4.69    0.46
  -1  -7  -6    4.93    0.31
   1   7   6    4.23    0.45
   1   7   6    5.43    0.49
   1   7   6    5.23    0.48
   1   7   6    4.57    0.47
   1   7   6    4.95    0.43
   1   7   6    4.27    0.30
   1   7   6    4.59    0.32
  -2  -7  -6    1.34    0.25
   2   7   6    1.04    0.10
   2   7   6    0.98    0.17
   2   7   6    0.86    0.20
   2   7   6    0.81    0.20
   2   7   6    1.23    0.23
   2   7   6    1.13    0.24
   2   7   6    1.10    0.15
  -3  -7  -6    8.14    0.54
   3   7   6    7.73    0.52
   3   7   6    8.56    0.46
   3   7   6    7.59    0.43
   3   7   6    8.90    0.53
   4   7   6    2.15    0.22
   4   7   6    2.09    0.32
   4   7   6    2.60    0.37
   4   7   6    1.65    0.21
   5   7   6    5.14    0.28
   5   7   6    5.84    0.58
   5   7   6    4.50    0.25
   5   7   6    4.89    0.89
   6   7   6    1.45    0.53
   6   7   6    1.15    0.14
   6   7   6    1.58    0.17
   7   7   6    0.51    0.14
   7   7   6    0.33    0.34
   8   7   6    1.89    0.66
   8   7   6    1.59    0.25
   9   7   6   -0.10    0.16
   9  -7  -5   -0.09    0.24
  -9   7   5    0.37    0.22
   8  -7  -5    0.26    0.31
   8  -7  -5    0.31    0.28
  -8   7   5    0.67    0.27
   7  -7  -5    0.65    0.33
   7  -7  -5    0.37    0.26
   7  -7  -5    0.78    0.31
  -7   7   5    0.71    0.26
   6  -7  -5    1.93    0.36
   6  -7  -5    1.34    0.37
   6  -7  -5    1.54    0.35
  -6   7   5    2.02    0.27
  -6   7   5    1.70    0.35
  -6   7   5    2.07    0.45
   5  -7  -5    6.60    0.61
   5  -7  -5    6.28    0.58
   5  -7  -5    5.96    0.69
   5  -7  -5    5.20    0.64
  -5   7   5    5.20    0.66
  -5   7   5    6.13    0.62
  -5   7   5    5.87    0.54
   4  -7  -5    2.54    0.36
   4  -7  -5    2.86    0.47
   4  -7  -5    2.57    0.47
   4  -7  -5    2.32    0.36
  -4   7   5    2.05    0.41
  -4   7   5    2.89    0.49
  -4   7   5    2.11    0.41
  -4   7   5    1.97    0.30
  -4   7   5    2.59    0.40
  -4   7   5    2.45    0.40
   3  -7  -5    1.89    0.30
   3  -7  -5    1.95    0.35
   3  -7  -5    1.55    0.26
   3  -7  -5    1.55    0.32
   3  -7  -5    1.53    0.34
  -3   7   5    1.46    0.31
  -3   7   5    1.52    0.31
  -3   7   5    2.19    0.37
  -3   7   5    2.16    0.40
  -3   7   5    1.40    0.31
   2  -7  -5    0.55    0.18
   2  -7  -5    0.51    0.15
   2  -7  -5    0.38    0.18
   2  -7  -5    0.78    0.25
   2  -7  -5    1.19    0.25
   2  -7  -5    0.52    0.22
   2  -7  -5    0.79    0.19
  -2   7   5    0.87    0.26
  -2   7   5    0.87    0.26
  -2   7   5    0.83    0.25
  -2   7   5    0.61    0.22
  -2   7   5    1.00    0.26
   1  -7  -5    7.54    0.50
   1  -7  -5    8.42    0.44
   1  -7  -5    8.27    0.40
   1  -7  -5    8.01    0.51
   1  -7  -5    8.50    0.41
   1  -7  -5    7.76    0.50
   1  -7  -5    8.77    0.49
   1  -7  -5    8.16    0.41
  -1   7   5    8.30    0.57
  -1   7   5    8.21    0.52
  -1   7   5    8.68    0.48
  -1   7   5    8.66    0.59
  -1   7   5    7.79    0.49
  -1   7   5    8.03    0.53
   0  -7  -5    0.04    0.05
   0  -7  -5    0.31    0.13
   0  -7  -5    0.33    0.10
   0  -7  -5    0.10    0.11
   0   7   5    0.11    0.13
   0   7   5    0.44    0.14
   0   7   5    0.27    0.14
   0   7   5    0.10    0.10
   0   7   5    0.18    0.12
   0   7   5    0.52    0.17
   0   7   5    0.21    0.13
  -1  -7  -5    7.95    0.46
  -1  -7  -5    8.28    0.39
  -1  -7  -5    8.68    0.38
   1   7   5    7.63    0.48
   1   7   5    7.40    0.42
   1   7   5    8.44    0.46
   1   7   5    8.61    0.49
   1   7   5    8.03    0.38
   1   7   5    7.97    0.46
   1   7   5    8.16    0.36
  -2  -7  -5    1.48    0.24
   2   7   5    1.30    0.21
   2   7   5    1.00    0.18
   2   7   5    1.55    0.23
   2   7   5    1.39    0.21
  -3  -7  -5    2.44    0.33
   3   7   5    2.58    0.31
   3   7   5    2.84    0.25
   3   7   5    2.90    0.32
   3   7   5    2.87    0.24
   4   7   5    1.55    0.14
   4   7   5    1.51    0.28
   4   7   5    1.94    0.28
   4   7   5    1.87    0.17
   4   7   5    1.40    0.47
   5   7   5    5.89    0.92
   5   7   5    5.73    0.57
   6   7   5    2.42    0.17
   6   7   5    1.53    0.32
   6   7   5    2.50    0.71
   7   7   5    0.33    0.32
   7   7   5    0.71    0.16
   8   7   5    0.65    0.19
   8   7   5    0.49    0.39
   9   7   5    0.09    0.19
  10  -7  -4   -0.31    0.27
   9  -7  -4   -0.01    0.25
  -9   7   4    0.04    0.14
   8  -7  -4    1.34    0.36
   8  -7  -4    0.99    0.41
  -8   7   4    0.79    0.24
   7  -7  -4    0.16    0.21
   7  -7  -4    0.16    0.23
  -7   7   4   -0.18    0.20
  -7   7   4   -0.06    0.14
   6  -7  -4    2.19    0.46
   6  -7  -4    3.05    0.45
   6  -7  -4    3.40    0.43
  -6   7   4    2.79    0.41
  -6   7   4    3.36    0.56
   5  -7  -4    0.11    0.19
   5  -7  -4    0.11    0.18
   5  -7  -4   -0.08    0.14
   5  -7  -4    0.25    0.17
  -5   7   4    0.11    0.18
  -5   7   4   -0.09    0.14
  -5   7   4    0.02    0.16
   4  -7  -4    1.82    0.38
   4  -7  -4    2.33    0.40
   4  -7  -4    2.01    0.31
   4  -7  -4    1.75    0.37
   4  -7  -4    1.70    0.28
  -4   7   4    1.54    0.33
  -4   7   4    2.70    0.42
  -4   7   4    1.69    0.31
  -4   7   4    1.56    0.34
  -4   7   4    2.17    0.34
  -4   7   4    1.75    0.26
   3  -7  -4    2.01    0.35
   3  -7  -4    2.25    0.30
   3  -7  -4    1.07    0.27
   3  -7  -4    1.85    0.28
   3  -7  -4    1.19    0.27
  -3   7   4    1.17    0.29
  -3   7   4    1.62    0.25
  -3   7   4    1.43    0.28
  -3   7   4    1.85    0.36
  -3   7   4    1.74    0.30
  -3   7   4    1.48    0.28
   2  -7  -4   18.21    0.73
   2  -7  -4   17.12    0.81
   2  -7  -4   15.62    0.78
   2  -7  -4   15.89    0.70
   2  -7  -4   16.14    0.83
   2  -7  -4   16.90    0.78
   2  -7  -4   15.40    0.77
   2  -7  -4   16.20    0.68
  -2   7   4   16.26    0.79
  -2   7   4   17.27    0.84
  -2   7   4   17.33    0.78
  -2   7   4   17.15    0.75
  -2   7   4   15.45    0.83
   1  -7  -4    1.73    0.24
   1  -7  -4    2.46    0.32
   1  -7  -4    2.05    0.29
   1  -7  -4    1.64    0.19
   1  -7  -4    2.41    0.24
   1  -7  -4    1.74    0.21
   1  -7  -4    2.06    0.27
  -1   7   4    1.88    0.25
  -1   7   4    1.78    0.27
  -1   7   4    2.31    0.32
  -1   7   4    1.78    0.26
  -1   7   4    1.79    0.22
[truncated: 1,423,409 more chars]
