# Supplementary material for: Crystal structure of pyriproxyfen
Source: Acta Crystallogr E Crystallogr Commun. 2015 Jul 22;71(Pt 8):o588. doi: 10.1107/S2056989015013481 (PMC4571411; doi:10.1107/S2056989015013481)
Supplement: Supplementary file 2 [file e-71-0o588-Isup2.hkl]

#
# h,k,l, Fc-squared, Fo-squared, sigma(Fo-squared), status flag
#
data_I
_shelx_title ' JK655a  Pbca'
_shelx_refln_list_code          4
_shelx_F_calc_maximum      347.55
_exptl_crystal_F_000      1360.00
_reflns_d_resolution_high  0.8108

loop_
 _space_group_symop_operation_xyz
 'x, y, z'
 '-x+1/2, -y, z+1/2'
 'x+1/2, -y+1/2, -z'
 '-x, y+1/2, -z+1/2'
 '-x, -y, -z'
 'x-1/2, y, -z-1/2'
 '-x-1/2, y-1/2, z'
 'x, -y-1/2, z-1/2'

_cell_length_a    10.0676
_cell_length_b     8.0279
_cell_length_c    40.9129
_cell_angle_alpha  90.000
_cell_angle_beta   90.000
_cell_angle_gamma  90.000

_shelx_F_squared_multiplier     1.000

loop_
 _refln_index_h
 _refln_index_k
 _refln_index_l
 _refln_F_squared_calc
 _refln_F_squared_meas
 _refln_F_squared_sigma
 _refln_observed_status
   2   0   0     120789.95     102060.79       831.47 o
   4   0   0       2948.74       3262.29        34.29 o
   8   0   0        116.63        167.71        16.71 o
  10   0   0        246.55        217.41        39.88 o
  12   0   0         71.21         77.91        19.38 o
   2   1   0        194.31        256.74        16.26 o
   4   1   0       1672.17       1949.99        55.24 o
   6   1   0        412.30        506.16        47.47 o
   8   1   0        713.74        748.21        31.53 o
  10   1   0          9.10         13.64         9.29 o
  12   1   0          6.93          1.75        13.48 o
   0   2   0      23215.61      22352.04       191.17 o
   2   2   0      19461.30      18537.42       126.23 o
   4   2   0       3524.02       3486.23        30.51 o
   6   2   0        188.80        217.21        27.43 o
   8   2   0       2638.68       2453.49        43.54 o
  10   2   0        287.52        207.12        19.21 o
  12   2   0        284.29        342.47        37.60 o
   2   3   0        229.04        280.23         8.18 o
   4   3   0      10234.46       9609.65       147.05 o
   6   3   0        261.76        315.69        25.68 o
   8   3   0         13.88         14.77         8.90 o
  10   3   0         39.42         51.31        10.59 o
   0   4   0        658.18        472.39        15.82 o
   2   4   0       9444.57       9244.57        82.60 o
   4   4   0       1052.01       1108.60        18.80 o
   6   4   0        275.22        315.74        17.17 o
   8   4   0          1.48          0.00         6.21 o
  10   4   0          1.79          1.49        21.60 o
   2   5   0        302.27        288.70        11.12 o
   4   5   0        776.95        797.45        19.26 o
   6   5   0        728.96        877.33        30.27 o
   8   5   0         32.64         59.41         9.82 o
  10   5   0          1.32         15.40        13.94 o
   0   6   0         63.89        113.58        15.01 o
   2   6   0        127.31        137.13         9.45 o
   4   6   0        543.93        587.77        38.91 o
   6   6   0        184.10        238.18        20.11 o
   8   6   0        453.59        426.83        42.21 o
   2   7   0         44.74         47.88         9.60 o
   4   7   0        189.73        149.83        20.52 o
   6   7   0          4.85         10.87        10.01 o
   8   7   0         31.02         21.91        18.78 o
   0   8   0       8567.10       8765.93       170.41 o
   2   8   0       1123.48       1119.39        80.63 o
   4   8   0        318.86        280.25        17.60 o
   6   8   0          6.20          3.16        13.18 o
   2   9   0          0.12          0.00        14.57 o
   4   9   0        131.81        134.96        17.79 o
   1   1   1        517.34        499.24         4.18 o
   2   1   1      24684.94      23859.07       117.75 o
   3   1   1      24261.94      23965.39       108.52 o
   4   1   1        485.53        546.14        14.84 o
   5   1   1        484.12        514.27         7.17 o
   6   1   1       1773.86       1809.26        31.85 o
   7   1   1         46.23         58.66         3.11 o
   8   1   1         53.81         60.02         5.02 o
   9   1   1        290.74        303.13        13.88 o
  10   1   1          6.75          9.20         6.15 o
  11   1   1          7.31          0.00         7.87 o
  12   1   1         49.91         42.53        12.51 o
   0   2   1       3892.84       3919.10        26.53 o
   1   2   1      10540.17      10937.83        51.87 o
   2   2   1       1044.92       1102.51        11.60 o
   3   2   1        392.20        292.15         6.49 o
   4   2   1        420.34        364.00        15.59 o
   5   2   1         13.35         14.20         2.86 o
   6   2   1       1747.97       1741.44        31.33 o
   7   2   1        844.05        799.39        27.60 o
   8   2   1         74.70        166.90        17.45 o
   9   2   1        144.01        141.64         9.21 o
  10   2   1         35.56         40.23         8.19 o
  11   2   1         64.22         51.16        10.82 o
  12   2   1          2.16         10.16        10.38 o
   1   3   1        954.65       1006.34         9.08 o
   2   3   1       1779.55       1668.48        13.86 o
   3   3   1       4162.00       4556.98        28.75 o
   4   3   1       1208.50       1330.11        13.80 o
   5   3   1          3.08          5.88         2.93 o
   6   3   1        568.90        540.37        10.19 o
   7   3   1          1.29          0.00         3.69 o
   8   3   1        387.38        377.96        13.82 o
   9   3   1          0.64          0.00         4.76 o
  10   3   1        298.04        292.53        14.51 o
  11   3   1          2.34          0.00         8.81 o
   0   4   1         98.60         96.73         6.23 o
   1   4   1        624.03        519.15         9.81 o
   2   4   1        345.66        355.83        15.61 o
   3   4   1         72.18         45.26         3.34 o
   4   4   1         64.41         62.80         4.60 o
   5   4   1        144.94        128.40         7.41 o
   6   4   1         21.20         51.23         5.51 o
   7   4   1          3.59          3.48         3.13 o
   8   4   1         26.30          9.53         5.06 o
   9   4   1         16.19         24.67         6.87 o
  10   4   1         14.02          4.40         7.13 o
  11   4   1         29.26         37.88        14.11 o
   1   5   1        928.55        827.52         9.31 o
   2   5   1          9.28         21.35         2.66 o
   3   5   1          4.61          5.92         2.89 o
   4   5   1          6.43         13.58         3.37 o
   5   5   1        280.50        251.65        10.50 o
   6   5   1        197.46        243.92        14.09 o
   7   5   1         27.24         33.60         6.69 o
   8   5   1         98.45        115.95        14.19 o
   9   5   1         51.95         60.06         8.36 o
  10   5   1         63.90         65.13        13.02 o
   0   6   1         42.86         41.59         7.86 o
   1   6   1        394.61        402.32        10.56 o
   2   6   1          2.61          0.79         2.53 o
   3   6   1         21.20         20.99         4.91 o
   4   6   1        245.52        244.16        12.13 o
   5   6   1          0.14          2.21         4.63 o
   6   6   1        275.08        223.13        11.25 o
   7   6   1        141.94        160.32        11.08 o
   8   6   1         58.12         64.55         9.10 o
   9   6   1          9.68         20.79         9.30 o
   1   7   1         31.97         51.78         7.26 o
   2   7   1       1025.52       1088.06        21.83 o
   3   7   1         41.75         41.69         5.54 o
   4   7   1          2.91          4.31         5.39 o
   5   7   1          9.62         26.17         6.11 o
   6   7   1          0.05          1.07         6.60 o
   7   7   1         97.04         87.04        10.10 o
   8   7   1        113.16         92.15        16.95 o
   0   8   1        800.82        933.16        30.32 o
   1   8   1         58.82         96.86         9.93 o
   2   8   1        312.70        342.19        15.62 o
   3   8   1        106.36        129.86         8.87 o
   4   8   1         19.18         17.77         5.70 o
   5   8   1        114.26         95.89        11.57 o
   6   8   1          3.03         12.26         9.82 o
   7   8   1          1.79          0.00        10.05 o
   1   9   1          5.14          5.09         7.65 o
   2   9   1         79.04         78.91        16.47 o
   3   9   1        279.24        292.66        23.27 o
   4   9   1          4.43          0.00         6.69 o
   5   9   1        114.36        100.61        15.74 o
   1   0   2      11790.02      11224.09        59.22 o
   2   0   2        278.53        269.10         4.90 o
   3   0   2      21210.54      20500.25       124.66 o
   4   0   2       9030.83       8888.53        64.09 o
   5   0   2       2342.55       2092.83        19.31 o
   6   0   2        109.86        128.94         6.05 o
   7   0   2         84.20         78.41         5.88 o
   8   0   2         70.77         85.27         9.26 o
   9   0   2        117.14        126.14        12.36 o
  10   0   2        288.50        307.09        18.87 o
  11   0   2        109.75        106.46        13.43 o
  12   0   2          9.54         10.57         9.86 o
   1   1   2       2316.42       2206.15        12.20 o
   2   1   2       4656.56       4118.45        31.09 o
   3   1   2      13506.01      13529.17        81.20 o
   4   1   2        903.70        712.57        16.05 o
   5   1   2        797.64        816.84        20.62 o
   6   1   2        927.97        827.62        27.37 o
   7   1   2        187.78        171.49         6.39 o
   8   1   2         89.29        100.78         5.90 o
   9   1   2        382.43        386.55         9.93 o
  10   1   2          6.51          7.27         6.15 o
  11   1   2         72.36         48.55        10.33 o
  12   1   2         11.66         18.64        11.12 o
   0   2   2      17472.32      15825.61        99.58 o
   1   2   2        986.29        978.97        10.50 o
   2   2   2       7526.20       7210.82        36.61 o
   3   2   2       3050.16       2642.12        18.52 o
   4   2   2         17.60         12.23         1.75 o
   5   2   2       8835.96       8296.04       115.37 o
   6   2   2        672.87        664.34        14.44 o
   7   2   2       1394.99       1454.94        28.60 o
   8   2   2        739.70        734.87        15.81 o
   9   2   2          0.22         10.18         4.59 o
  10   2   2        189.32        200.92        13.93 o
  11   2   2          9.57         11.59         8.77 o
  12   2   2         29.95          6.85        10.81 o
   1   3   2        485.17        398.99         6.00 o
   2   3   2        507.08        528.71         7.26 o
   3   3   2         13.67         24.20         2.48 o
   4   3   2       4465.52       4684.32        32.42 o
   5   3   2        690.94        705.11        13.58 o
   6   3   2          2.05         19.58         3.09 o
   7   3   2        252.91        253.81         9.40 o
   8   3   2         28.98         39.99         8.15 o
   9   3   2          8.53          0.42         5.11 o
  10   3   2         11.91          8.55         5.88 o
  11   3   2        113.33         99.28        14.59 o
   0   4   2        118.41        216.85         8.37 o
   1   4   2        365.05        360.50         5.52 o
   2   4   2          0.22          9.64         2.14 o
   3   4   2        133.07        146.08         6.28 o
   4   4   2         17.97         36.30         3.69 o
   5   4   2        193.71        216.99         7.82 o
   6   4   2        247.78        254.69         9.73 o
   7   4   2         31.93         27.74         4.77 o
   8   4   2          0.46          1.03         4.54 o
   9   4   2          0.10          4.16         5.92 o
  10   4   2         63.78         40.70        12.29 o
  11   4   2         17.34         18.09        14.18 o
   1   5   2        722.07        706.73         8.94 o
   2   5   2        122.31        153.95         4.82 o
   3   5   2        317.08        342.51         9.79 o
   4   5   2        569.04        627.09        14.54 o
   5   5   2         77.03         68.80         6.48 o
   6   5   2         11.42          2.24         5.06 o
   7   5   2          1.50          9.01         3.82 o
   8   5   2        183.56        157.92        16.52 o
   9   5   2         14.25         16.53         6.70 o
  10   5   2         17.21          0.87         9.34 o
   0   6   2       1410.27       1350.22        30.69 o
   1   6   2         17.76         18.51         2.67 o
   2   6   2          2.33          0.00         2.49 o
   3   6   2         81.01         88.64         7.01 o
   4   6   2         12.41         10.42         5.10 o
   5   6   2        553.58        613.28        16.43 o
   6   6   2         21.04         32.87         6.42 o
   7   6   2         98.38        104.23         9.90 o
   8   6   2        113.19        114.76        10.06 o
   9   6   2         10.53          5.43        12.34 o
   1   7   2        584.15        543.06        28.58 o
   2   7   2         25.99         32.59         4.89 o
   3   7   2        226.01        196.18         9.35 o
   4   7   2          0.75          4.05         4.71 o
   5   7   2          5.25          1.57         5.39 o
   6   7   2         76.45         72.19        10.14 o
   7   7   2         73.33         79.66        10.43 o
   8   7   2          5.46          0.00        12.77 o
   0   8   2        332.72        313.86        18.73 o
   1   8   2        141.11        128.65         9.72 o
   2   8   2         29.24         30.05         7.44 o
   3   8   2        204.73        173.22        10.09 o
   4   8   2         32.42         23.62         5.93 o
   5   8   2          6.09         16.65         6.80 o
   6   8   2          7.09          6.85         8.92 o
   7   8   2          0.45          6.67        11.46 o
   1   9   2         48.36         58.24        13.02 o
   2   9   2          8.19          0.00        10.11 o
   3   9   2        385.48        394.50        29.55 o
   4   9   2          1.65          0.00         7.04 o
   5   9   2         47.01         48.30         9.40 o
   1   1   3          2.99          0.00         1.12 o
   2   1   3        681.08        728.77         7.70 o
   3   1   3        320.74        249.39        23.79 o
   4   1   3        568.16        603.78         7.59 o
   5   1   3       2731.71       2663.18        41.68 o
   6   1   3        161.70        214.35         4.58 o
   7   1   3        197.00        236.08         6.22 o
   8   1   3         93.88        103.29         5.78 o
   9   1   3         21.92         26.76         4.58 o
  10   1   3          9.21         13.75         6.80 o
  11   1   3          7.46          3.20         7.91 o
  12   1   3         21.91         32.59        12.54 o
   0   2   3        451.63        438.90         5.41 o
   1   2   3       1880.42       1894.65        11.79 o
   2   2   3       1114.73       1090.75         9.93 o
   3   2   3        312.25        437.62         8.00 o
   4   2   3        884.00        727.71        21.67 o
   5   2   3       1230.99       1312.34        44.14 o
   6   2   3        985.38        956.53        25.32 o
   7   2   3        388.21        358.91        25.31 o
   8   2   3         46.89         46.77         5.84 o
   9   2   3        484.78        425.69        19.32 o
  10   2   3         97.05         88.32         9.49 o
  11   2   3        241.98        251.16        17.86 o
  12   2   3          0.06          7.93        10.67 o
   1   3   3        173.43        182.08         3.89 o
   2   3   3       1164.28        945.96         9.89 o
   3   3   3       3558.96       3651.33        33.56 o
   4   3   3        708.79        624.50        11.20 o
   5   3   3        114.50        144.62         6.37 o
   6   3   3        678.15        703.77        13.22 o
   7   3   3         63.98         73.66        12.63 o
   8   3   3       1505.77       1408.16        21.58 o
   9   3   3        188.08        214.48        12.46 o
  10   3   3         45.63         24.98         6.69 o
  11   3   3          2.14          3.98         9.47 o
   0   4   3         95.37         58.08         4.97 o
   1   4   3         37.20         55.01         2.64 o
   2   4   3        476.34        468.99        12.84 o
   3   4   3        597.47        658.12        10.10 o
   4   4   3         95.07         98.69         5.13 o
   5   4   3         66.66         60.78         4.79 o
   6   4   3        153.49        173.73         6.58 o
   7   4   3         61.29         88.05         5.75 o
   8   4   3          4.58          7.36         4.89 o
   9   4   3          4.85          7.85         5.98 o
  10   4   3          4.00          0.00         7.22 o
  11   4   3          0.70         32.74        14.36 o
   1   5   3        312.27        370.94         8.36 o
   2   5   3        559.29        542.38         7.65 o
   3   5   3        110.68        140.19         7.13 o
   4   5   3        230.52        216.11         7.78 o
   5   5   3         29.07         12.50         4.97 o
   6   5   3          5.74         13.41         5.26 o
   7   5   3         22.77         27.00         5.32 o
   8   5   3        362.30        368.06        21.45 o
   9   5   3        124.64        143.25        12.56 o
  10   5   3         76.94         93.44        15.07 o
   0   6   3        300.10        249.12        12.81 o
   1   6   3         99.91        101.25         4.80 o
   2   6   3        320.04        307.03         7.76 o
   3   6   3        293.16        376.16         9.98 o
   4   6   3        763.91        689.22        17.83 o
   5   6   3        104.77        125.76         8.15 o
   6   6   3          0.32          4.06         5.10 o
   7   6   3         29.22         49.76         8.37 o
   8   6   3        167.27        194.15        13.40 o
   9   6   3          0.04          3.88         6.96 o
   1   7   3         15.48         12.14         5.73 o
   2   7   3        102.63        154.20         7.96 o
   3   7   3         40.88         26.32         4.99 o
   4   7   3        100.48        139.31         7.78 o
   5   7   3          8.75         10.35         5.90 o
   6   7   3        133.71        157.03        12.77 o
   7   7   3         11.35          4.89         6.88 o
   8   7   3          1.11          0.00         7.01 o
   0   8   3        689.00        803.49        33.18 o
   1   8   3        116.40         94.39         8.91 o
   2   8   3         59.89         58.17         8.69 o
   3   8   3          6.09         11.41         5.22 o
   4   8   3         51.65         63.37         7.53 o
   5   8   3         90.07         94.65        11.68 o
   6   8   3          0.04          6.02         9.60 o
   7   8   3         27.34         34.10        13.22 o
   1   9   3         10.86         15.46        10.01 o
   2   9   3          2.85          0.00         9.52 o
   3   9   3        128.08        131.63        18.15 o
   4   9   3          9.60         19.68         7.70 o
   5   9   3         69.87         54.75        10.28 o
   0   0   4         20.00         27.39         1.76 o
   1   0   4        984.25        897.10         6.61 o
   2   0   4       6165.59       5850.03        31.66 o
   3   0   4       3441.33       3635.83        23.49 o
   4   0   4       1023.01        936.53        11.29 o
   5   0   4        717.28        479.06         9.25 o
   6   0   4        348.35        334.76         8.28 o
   7   0   4        207.54        213.45         9.01 o
   8   0   4        285.96        277.47        14.36 o
   9   0   4       1339.83       1323.60        32.56 o
  10   0   4       1107.09       1216.65        59.60 o
  11   0   4         14.36          6.32         8.94 o
  12   0   4         64.21         51.70        12.27 o
   1   1   4        640.97        619.36         7.87 o
   2   1   4      27691.91      26583.67       117.70 o
   3   1   4       3361.30       3345.58        18.22 o
   4   1   4       3627.36       3549.47        38.50 o
   5   1   4        603.43        685.92         8.49 o
   6   1   4       1650.30       1732.29        12.26 o
   7   1   4       1094.92       1043.72        11.21 o
   8   1   4        166.49        189.84         7.25 o
   9   1   4         37.59         52.21         5.35 o
  10   1   4        190.25        175.75        12.66 o
  11   1   4         35.52         58.90        12.68 o
  12   1   4         41.80         47.58        12.33 o
   0   2   4        510.62        443.36         5.99 o
   1   2   4        239.42        224.41         3.58 o
   2   2   4       1957.87       1753.57        12.19 o
   3   2   4       3095.90       2894.65        18.39 o
   4   2   4        208.43        285.42         5.69 o
   5   2   4        414.02        446.79        34.94 o
   6   2   4         60.21         46.87         3.49 o
   7   2   4        341.30        354.07        12.81 o
   8   2   4        394.83        338.96        11.48 o
   9   2   4        371.28        391.50        19.70 o
  10   2   4         46.00         48.30         8.32 o
  11   2   4         17.50         14.37         9.15 o
  12   2   4          4.90         11.34        10.86 o
   1   3   4       2896.66       2599.62        17.21 o
   2   3   4         85.52         94.26         3.65 o
   3   3   4       1842.86       2100.92        39.23 o
   4   3   4        429.21        549.86        12.10 o
   5   3   4          0.87         12.90         2.57 o
   6   3   4         10.68         18.71         3.75 o
   7   3   4       1812.72       1802.04        21.19 o
   8   3   4        568.18        667.02        26.33 o
   9   3   4         73.66         69.16         7.69 o
  10   3   4         27.29         21.96         7.32 o
  11   3   4         13.69          3.22        12.75 o
   0   4   4        162.07        196.08         5.59 o
   1   4   4          7.60          5.05         1.68 o
   2   4   4       4107.19       3913.60        29.86 o
   3   4   4       2033.07       2064.57        18.34 o
   4   4   4       1798.45       1870.74        18.52 o
   5   4   4         10.03         19.34         3.74 o
   6   4   4          7.31          2.34         3.03 o
   7   4   4        576.53        537.57        11.90 o
   8   4   4         29.40         48.72         5.57 o
   9   4   4        228.26        243.56        13.80 o
  10   4   4        101.19        117.86        12.60 o
  11   4   4        281.68        333.12        35.82 o
   1   5   4         10.96          3.55         1.98 o
   2   5   4        144.24        149.56         4.55 o
   3   5   4        945.46       1062.73        14.88 o
   4   5   4        110.19        126.64         6.75 o
   5   5   4         24.33         30.40         5.34 o
   6   5   4       1155.80       1148.74        21.74 o
   7   5   4       1059.01       1057.78        29.37 o
   8   5   4        195.90        203.07        13.61 o
   9   5   4         68.30         58.99        10.69 o
  10   5   4          9.15         15.70         9.48 o
   0   6   4          6.00          1.96         5.59 o
   1   6   4         15.99         14.98         3.02 o
   2   6   4         29.19         17.93         3.10 o
   3   6   4        378.49        446.07        13.95 o
   4   6   4         54.32         52.58         6.35 o
   5   6   4         58.24         81.57         8.10 o
   6   6   4         10.80         13.49         5.85 o
   7   6   4        388.22        347.23        16.03 o
   8   6   4          5.28          0.00         7.68 o
   9   6   4         47.02         44.08        10.06 o
   1   7   4        224.05        223.47        12.01 o
   2   7   4       1645.00       1637.23        22.80 o
   3   7   4         29.48         23.42         4.95 o
   4   7   4        175.69        180.56         9.83 o
   5   7   4         21.29         29.67         6.80 o
   6   7   4          1.97          5.20         7.02 o
   7   7   4         15.35         14.71         8.36 o
   8   7   4          0.14          0.00        10.70 o
   0   8   4        213.93        205.19        17.81 o
   1   8   4        112.09        120.45        10.48 o
   2   8   4        112.01         86.99         9.61 o
   3   8   4        255.54        273.19        12.16 o
   4   8   4         73.73         83.19         8.50 o
   5   8   4          1.73         11.53         7.35 o
   6   8   4          6.46         13.23         9.32 o
   7   8   4          9.73         29.17        12.01 o
   1   9   4        235.33        200.74        23.04 o
   2   9   4         89.95         81.39        12.67 o
   3   9   4          7.65          0.00         9.82 o
   4   9   4        511.02        474.86        34.48 o
   5   9   4         18.23         19.31         8.54 o
   1   1   5       5645.76       5167.37        46.25 o
   2   1   5       7868.95       7256.04        50.71 o
   3   1   5       1936.03       1727.82        43.77 o
   4   1   5        898.09        812.91        35.06 o
   5   1   5        715.60        773.82        29.16 o
   6   1   5        579.31        676.89        24.96 o
   7   1   5        614.08        647.12         9.25 o
   8   1   5        125.90        118.78         6.25 o
   9   1   5        281.96        302.50        15.56 o
  10   1   5        139.40        123.04        11.44 o
  11   1   5        229.31        212.25        16.24 o
  12   1   5          0.05          0.00         9.14 o
   0   2   5       5959.55       5862.53        39.06 o
   1   2   5      11817.67      11441.08        51.32 o
   2   2   5       3338.08       3423.08        27.79 o
   3   2   5        995.08        947.28        10.43 o
   4   2   5       1012.75        970.62        30.03 o
   5   2   5       7919.48       8064.76        62.28 o
   6   2   5          0.72          5.19         2.39 o
   7   2   5        161.77        178.83         7.27 o
   8   2   5        228.76        198.59         9.86 o
   9   2   5         14.14         17.92         4.65 o
  10   2   5         42.90         52.38         8.36 o
  11   2   5          6.40         11.76         8.92 o
  12   2   5          2.18         22.59        11.38 o
   1   3   5       4426.15       4309.50        25.29 o
   2   3   5         27.65          6.31         1.72 o
   3   3   5        171.15        194.65         8.16 o
   4   3   5        190.11        157.88         7.40 o
   5   3   5         32.24         23.19         3.87 o
   6   3   5         77.40         74.52         4.61 o
   7   3   5        132.43        199.26        27.10 o
   8   3   5         52.82         71.59         6.80 o
   9   3   5        230.59        183.28        14.55 o
  10   3   5         62.83         65.88         7.98 o
  11   3   5        171.01        146.48        18.75 o
   0   4   5        848.94        836.30        12.45 o
   1   4   5          9.69         18.84         2.04 o
   2   4   5       1018.01        938.37        10.53 o
   3   4   5        246.89        216.85        10.02 o
   4   4   5        418.02        423.53         9.33 o
   5   4   5          1.13          5.73         3.31 o
   6   4   5         38.11         56.81         3.96 o
   7   4   5        299.66        255.70        16.43 o
   8   4   5         10.40         10.87         5.77 o
   9   4   5         61.63         44.35         8.17 o
  10   4   5          0.15         10.59         8.01 o
  11   4   5         46.53         85.28        18.51 o
   1   5   5        154.54        171.36         5.15 o
   2   5   5        201.28        234.73         7.79 o
   3   5   5         64.07         52.52         7.54 o
   4   5   5         41.43         45.54         4.51 o
   5   5   5       1361.07       1341.16        20.61 o
   6   5   5         82.70         98.11        10.27 o
   7   5   5        482.80        597.06        43.32 o
   8   5   5          2.45          4.56         4.77 o
   9   5   5         33.24         22.81         7.75 o
  10   5   5          0.37          0.00        12.64 o
   0   6   5       1055.22       1004.50        27.04 o
   1   6   5        147.89        143.83         5.65 o
   2   6   5        393.74        404.41        11.70 o
   3   6   5        388.70        347.05        10.62 o
   4   6   5        280.81        241.05        10.85 o
   5   6   5       1508.29       1460.32        25.95 o
   6   6   5         32.25         11.00         6.64 o
   7   6   5         35.84         42.08         6.43 o
   8   6   5          0.95          0.46        11.55 o
   9   6   5         31.42         31.74         9.64 o
   1   7   5        195.31        201.96        11.60 o
   2   7   5        308.02        277.43        11.11 o
   3   7   5        151.60        142.09         8.37 o
   4   7   5         90.37         91.36         7.71 o
   5   7   5         37.30         48.60         8.03 o
   6   7   5         88.84         69.55        10.22 o
   7   7   5        167.17        150.00        13.15 o
   8   7   5          4.27          9.55         7.17 o
   0   8   5          4.43          0.00         8.30 o
   1   8   5        102.65         96.37         9.05 o
   2   8   5         94.05         80.38         9.44 o
   3   8   5        143.41        173.89        10.19 o
   4   8   5        372.78        378.32        26.74 o
   5   8   5        202.69        205.84        14.82 o
   6   8   5         12.44         20.73         7.78 o
   7   8   5         31.26         37.70        12.99 o
   1   9   5        104.79        146.11        16.45 o
   2   9   5         17.84         15.35         9.68 o
   3   9   5         18.16         19.07        11.54 o
   4   9   5         20.64         17.67         7.88 o
   5   9   5          0.01          4.43         7.88 o
   0   0   6       4235.17       4216.95        32.24 o
   1   0   6         10.61          7.80         1.11 o
   2   0   6        888.24        874.23         7.53 o
   3   0   6        647.39        977.81         9.58 o
   4   0   6         46.87         23.59         2.81 o
   5   0   6       1682.49       1528.48        16.31 o
   6   0   6        910.07        891.67        12.94 o
   7   0   6        209.66        183.21         8.76 o
   8   0   6        579.27        607.27        20.68 o
   9   0   6        607.23        707.31        29.86 o
  10   0   6         58.25         93.93        16.44 o
  11   0   6         36.97         57.64        11.70 o
  12   0   6         35.96         44.93        16.65 o
   1   1   6      55260.73      53222.31       253.48 o
   2   1   6       2643.94       2626.72        38.30 o
   3   1   6         34.15         59.09         3.35 o
   4   1   6       3764.73       3571.54        29.53 o
   5   1   6        129.67        157.39         5.88 o
   6   1   6        119.89         98.47         3.34 o
   7   1   6        678.12        695.25        16.27 o
   8   1   6        491.09        471.72        20.05 o
   9   1   6        192.11        183.90        18.33 o
  10   1   6        223.53        263.15        16.98 o
  11   1   6         53.41         74.91        12.02 o
  12   1   6          0.59          0.00         9.37 o
   0   2   6       4187.68       4157.61        27.29 o
   1   2   6       2471.22       2378.74        14.22 o
   2   2   6      18559.16      18521.14        83.72 o
   3   2   6        923.55        959.67        17.03 o
   4   2   6       5430.32       5203.81        41.34 o
   5   2   6       1387.56       1464.87        56.33 o
   6   2   6        511.58        492.97        10.66 o
   7   2   6        882.02        864.08        20.62 o
   8   2   6         82.13         88.26         8.45 o
   9   2   6        123.67        107.04        11.37 o
  10   2   6          6.47          5.85         6.49 o
  11   2   6         31.45         42.66        14.87 o
  12   2   6          5.07          0.00        10.50 o
   1   3   6       2576.19       2497.77        17.47 o
   2   3   6       4092.61       3968.98        39.63 o
   3   3   6       4165.18       4519.97        28.37 o
   4   3   6        772.82        728.85        12.55 o
   5   3   6        271.77        260.32        10.19 o
   6   3   6        166.29        175.65         6.21 o
   7   3   6        867.84        869.93        22.51 o
   8   3   6         73.58        107.13         9.16 o
   9   3   6        323.63        347.56        13.04 o
  10   3   6         33.75         24.18         6.89 o
  11   3   6         22.54          8.12        10.09 o
   0   4   6        493.08        701.66        10.98 o
   1   4   6        392.64        406.41         6.65 o
   2   4   6       4581.50       4806.75        31.40 o
   3   4   6         94.34         88.55         4.11 o
   4   4   6        637.77        704.93        14.00 o
   5   4   6        359.01        391.71        10.09 o
   6   4   6        390.60        375.11         8.44 o
   7   4   6         31.58         62.84         7.92 o
   8   4   6         32.19         29.72         6.40 o
   9   4   6          9.71          7.40         5.95 o
  10   4   6        140.57        159.28        14.03 o
  11   4   6          5.26         12.50        16.65 o
   1   5   6        285.56        302.52         6.68 o
   2   5   6          3.14          0.22         2.05 o
   3   5   6       1697.70       1763.48        21.65 o
   4   5   6         76.31         88.70         5.70 o
   5   5   6        696.49        634.74        15.92 o
   6   5   6          1.05          0.00         3.62 o
   7   5   6        843.66        843.95        32.94 o
   8   5   6         15.33         23.51         5.97 o
   9   5   6         19.26          9.24         6.39 o
  10   5   6          1.01          0.00        11.33 o
   0   6   6        333.55        384.59        21.78 o
   1   6   6         11.95         11.83         3.09 o
   2   6   6        503.12        517.79        11.57 o
   3   6   6         88.52         97.79         5.28 o
   4   6   6       1081.65       1126.62        33.73 o
   5   6   6        344.60        285.85        15.77 o
   6   6   6          1.29         13.80         6.15 o
   7   6   6        115.40        109.72         9.99 o
   8   6   6         37.60         17.53         5.76 o
   9   6   6          0.46          8.76         8.28 o
   1   7   6       1520.71       1476.58        26.23 o
   2   7   6        302.01        306.35        13.24 o
   3   7   6          1.53          4.90         4.43 o
   4   7   6          5.24          0.09         4.64 o
   5   7   6        180.49        179.79        10.64 o
   6   7   6        121.78        111.46        11.87 o
   7   7   6        196.67        172.76        10.88 o
   8   7   6         45.68         49.10        12.13 o
   0   8   6         41.36         30.85        10.15 o
   1   8   6          1.00          0.00         5.34 o
   2   8   6          1.54          1.24         5.15 o
   3   8   6         13.40          9.52         5.68 o
   4   8   6        216.05        203.85        14.86 o
   5   8   6          0.02          0.00         5.62 o
   6   8   6         18.58         28.18         7.99 o
   7   8   6          0.00          3.45         8.30 o
   1   9   6        339.83        330.37        23.49 o
   2   9   6        112.35        154.50        15.55 o
   3   9   6          3.78          3.63        10.12 o
   4   9   6         28.44         21.81         8.07 o
   1   1   7      23052.61      22469.82       134.75 o
   2   1   7        560.95        648.43         4.81 o
   3   1   7       3031.59       2917.27        14.91 o
   4   1   7        324.51        302.70        10.57 o
   5   1   7        921.75        872.69         7.53 o
   6   1   7        544.35        544.09        10.24 o
   7   1   7          5.49          7.83         2.34 o
   8   1   7        101.84        122.70         9.64 o
   9   1   7        169.76        191.39        13.65 o
  10   1   7          8.20          6.57         6.58 o
  11   1   7         25.49         32.76        10.21 o
  12   1   7          2.26         11.96        10.83 o
   0   2   7        478.46        492.75         6.07 o
   1   2   7        611.91        537.48         4.90 o
   2   2   7       3959.21       4368.62        53.62 o
   3   2   7         63.92         54.66         3.15 o
   4   2   7       1565.27       1662.17        18.14 o
   5   2   7         95.95        108.34         5.75 o
   6   2   7         98.01        101.08         4.50 o
   7   2   7        222.79        247.42        15.08 o
   8   2   7         31.78         29.25         7.59 o
   9   2   7         61.65         79.63         6.87 o
  10   2   7         62.91         67.98         8.95 o
  11   2   7        173.34        158.32        14.93 o
  12   2   7          0.00          0.00        10.38 o
   1   3   7          2.04         10.27         1.69 o
   2   3   7       2344.31       2502.43        23.38 o
   3   3   7          0.85         10.35         2.01 o
   4   3   7        185.00        185.58         5.44 o
   5   3   7        244.97        230.66         9.78 o
   6   3   7        770.78        775.89        20.98 o
   7   3   7       1016.58       1029.66        28.31 o
   8   3   7        658.91        720.65        16.59 o
   9   3   7        270.19        305.43        20.53 o
  10   3   7         48.90         30.57         8.29 o
  11   3   7          0.19          1.63         9.46 o
   0   4   7       1181.31       1266.65        12.65 o
   1   4   7          0.49          7.32         2.29 o
   2   4   7        596.43        692.26        10.40 o
   3   4   7       2022.70       1811.14        31.30 o
   4   4   7        202.36        198.28         6.74 o
   5   4   7        234.23        232.34        10.54 o
   6   4   7        114.77        127.64        17.21 o
   7   4   7         10.49         11.48         4.65 o
   8   4   7        141.77        104.20        10.65 o
   9   4   7          0.00          0.00         5.61 o
  10   4   7          4.49         22.42         8.35 o
  11   4   7          3.67         28.48        13.90 o
   1   5   7          0.07          0.00         1.99 o
   2   5   7          4.49          6.72         2.42 o
   3   5   7         88.89        118.99        10.21 o
   4   5   7          1.18          2.13         3.55 o
   5   5   7        566.77        641.25        16.12 o
   6   5   7        584.39        595.19        20.11 o
   7   5   7         60.10         45.96         6.67 o
   8   5   7        264.02        276.35        12.60 o
   9   5   7          1.79          1.86         5.83 o
  10   5   7          1.67          9.61        10.24 o
   0   6   7         68.85         73.77        11.99 o
   1   6   7        286.57        304.61         9.55 o
   2   6   7       1050.99       1047.44        16.09 o
   3   6   7        292.82        300.87         9.84 o
   4   6   7        320.36        351.11         9.25 o
   5   6   7        200.50        211.81        10.45 o
   6   6   7         93.99        116.64         7.10 o
   7   6   7        632.32        641.78        17.70 o
   8   6   7         20.20         32.04         6.54 o
   9   6   7         88.74         38.89        14.72 o
   1   7   7       1232.73       1332.56        25.03 o
   2   7   7        269.94        285.48        14.32 o
   3   7   7          0.03          0.00         4.08 o
   4   7   7          0.18          0.00         4.10 o
   5   7   7         98.42         73.24         8.13 o
   6   7   7         63.44         67.25         9.03 o
   7   7   7        238.80        278.70        14.79 o
   8   7   7         40.04         12.42         7.65 o
   0   8   7         34.12         20.05        10.69 o
   1   8   7         35.49         29.82         6.94 o
   2   8   7          0.01          0.00         5.23 o
   3   8   7          9.84          0.00         5.87 o
   4   8   7        120.19        115.87        11.12 o
   5   8   7         46.22         46.71         8.20 o
   6   8   7        188.52        176.69        14.43 o
   7   8   7         73.34         71.17        14.56 o
   1   9   7          0.09          0.00         8.66 o
   2   9   7          0.29          0.00         7.82 o
   3   9   7          2.64         17.03        11.74 o
   4   9   7         16.59         16.38         7.87 o
   0   0   8        179.71        270.73         5.20 o
   1   0   8      12585.74      12138.16        64.77 o
   2   0   8        953.93        750.50         7.10 o
   3   0   8        338.37        374.84         5.92 o
   4   0   8       7890.09       7786.84        51.44 o
   5   0   8        904.64        977.75        12.27 o
   6   0   8       2342.25       2364.81        22.47 o
   7   0   8        139.77        153.10         8.27 o
   8   0   8       2612.98       2434.12        39.08 o
   9   0   8         89.61         77.73        11.25 o
  10   0   8        544.29        528.05        26.35 o
  11   0   8         72.37         55.23        11.71 o
  12   0   8        370.82        416.56        26.48 o
   1   1   8       8087.85       7263.36        42.00 o
   2   1   8        380.18        330.08         5.82 o
   3   1   8        531.79        563.33        11.24 o
   4   1   8       1492.65       1191.41         8.57 o
   5   1   8        825.83        863.49        14.99 o
   6   1   8          9.52          2.99         1.67 o
   7   1   8          0.04         11.66         2.51 o
   8   1   8          8.61          3.18         3.53 o
   9   1   8        519.65        489.31        17.93 o
  10   1   8         32.82         19.61         7.82 o
  11   1   8        215.96        208.58        21.73 o
  12   1   8         29.52         51.69        18.93 o
   0   2   8      21133.38      20758.04       125.01 o
   1   2   8        176.59        192.20         3.13 o
   2   2   8        195.72        190.41         5.92 o
   3   2   8       1475.93       1419.38        10.70 o
   4   2   8        986.81       1013.46        21.87 o
   5   2   8         14.05         15.49         2.17 o
   6   2   8        695.49        732.36        13.44 o
   7   2   8        427.19        452.04        16.19 o
   8   2   8        579.17        571.56        18.94 o
   9   2   8         22.43         17.81         5.09 o
  10   2   8         75.77         93.62        11.15 o
  11   2   8         85.87         53.07        11.14 o
  12   2   8          7.87         18.14        14.10 o
   1   3   8        384.45        429.50         7.03 o
   2   3   8        472.63        457.26        17.02 o
   3   3   8         22.04         28.19         2.24 o
   4   3   8        524.32        545.47        11.85 o
   5   3   8       1034.54        997.54        12.90 o
   6   3   8       1027.60       1093.73        13.94 o
   7   3   8          0.22          8.98         4.42 o
   8   3   8         54.24         46.51         7.78 o
   9   3   8         47.53         25.75         8.30 o
  10   3   8         30.82         46.96         8.63 o
  11   3   8         34.30         20.16        10.39 o
   0   4   8       2759.49       3070.21        25.61 o
   1   4   8       1969.38       2111.16        17.12 o
   2   4   8        174.54        235.74         7.84 o
   3   4   8       4369.38       4778.66        39.40 o
   4   4   8        280.09        273.96         7.56 o
   5   4   8        386.58        314.94         8.81 o
   6   4   8       1807.99       1812.86        18.05 o
   7   4   8        971.81        899.26        21.66 o
   8   4   8          6.08         17.73         5.48 o
   9   4   8        161.87        171.64        11.40 o
  10   4   8        416.98        365.08        20.46 o
  11   4   8        258.37        211.91        25.06 o
   1   5   8        266.82        303.61         6.66 o
   2   5   8         14.85         20.74         2.97 o
   3   5   8        719.27        747.49        11.97 o
   4   5   8       1105.52       1154.01        14.93 o
   5   5   8       1556.33       1543.18        19.28 o
   6   5   8        208.23        268.08         8.76 o
   7   5   8        100.05        104.94         6.82 o
   8   5   8          3.66         10.98         5.53 o
   9   5   8          8.36         26.30         6.77 o
  10   5   8         59.01         83.73        15.29 o
   0   6   8         87.17        105.78        11.00 o
   1   6   8         45.53         55.19         4.45 o
   2   6   8         96.31         96.00         6.80 o
   3   6   8         67.84         67.68         5.42 o
   4   6   8         53.54         49.85         5.39 o
   5   6   8         32.92         40.26         4.66 o
   6   6   8          7.42          7.29         4.41 o
   7   6   8          0.33         17.41         5.26 o
   8   6   8         10.97         13.33         5.96 o
   9   6   8          9.42         24.11         8.82 o
   1   7   8         54.17         88.52        10.18 o
   2   7   8        180.14        182.65         9.40 o
   3   7   8         25.54         32.07         5.47 o
   4   7   8         11.81          9.58         4.88 o
   5   7   8         45.45         28.34         6.84 o
   6   7   8         55.19         49.22         8.47 o
   7   7   8         58.51         40.74         6.63 o
   8   7   8         31.15         29.53        11.06 o
   0   8   8         66.57         87.19        14.52 o
   1   8   8        113.81        115.86        12.38 o
   2   8   8         98.75        106.94        11.08 o
   3   8   8         27.44         31.56         9.08 o
   4   8   8         67.86         44.07         8.03 o
   5   8   8          4.80          0.00         6.23 o
   6   8   8          6.03          8.32         8.06 o
   7   8   8          1.12          0.00         9.47 o
   1   9   8        269.06        226.41        20.01 o
   2   9   8         15.25         17.07         9.67 o
   3   9   8          4.53          0.00         7.38 o
   4   9   8          7.62         14.56         8.03 o
   1   1   9      20670.89      19787.16        81.21 o
   2   1   9        696.19        604.02         5.29 o
   3   1   9       1065.67        883.75         6.84 o
   4   1   9        287.86        324.99         6.04 o
   5   1   9          5.86          2.21         1.63 o
   6   1   9         22.37         23.22         2.56 o
   7   1   9        328.37        336.45         6.77 o
   8   1   9        314.16        329.76        13.61 o
   9   1   9          5.42         17.44         5.48 o
  10   1   9         12.81         10.81         6.14 o
  11   1   9          5.91          9.51         9.08 o
  12   1   9         41.84         21.57        11.74 o
   0   2   9        935.92        849.75         8.84 o
   1   2   9          6.35         26.56         1.58 o
   2   2   9        391.46        482.91         6.12 o
   3   2   9          2.68         29.80         3.34 o
   4   2   9         83.96         91.06         3.63 o
   5   2   9       1528.42       1326.23        16.27 o
   6   2   9       1222.85       1144.11        11.40 o
   7   2   9        746.22        787.36        40.92 o
   8   2   9       1595.58       1614.32        28.72 o
   9   2   9         88.82         76.21         6.76 o
  10   2   9          3.60          8.37         8.77 o
  11   2   9         15.34          9.87         8.65 o
   1   3   9       1123.13       1153.76        11.95 o
   2   3   9       2173.61       2418.08        16.16 o
   3   3   9        176.14        246.86         5.11 o
   4   3   9        161.32        146.25         7.83 o
   5   3   9        446.66        449.38        12.40 o
   6   3   9        746.48        796.04        30.47 o
   7   3   9          8.75         14.48         4.06 o
   8   3   9        348.06        305.99        11.97 o
   9   3   9        149.83        113.47         8.91 o
  10   3   9         22.39         10.32         6.16 o
  11   3   9         22.42         29.11        11.09 o
   0   4   9          6.64         10.94         2.23 o
   1   4   9        123.98        198.85         5.07 o
   2   4   9         14.55         11.26         1.91 o
   3   4   9        379.00        322.83        10.94 o
   4   4   9          0.19          1.56         2.21 o
   5   4   9        117.80        142.79         5.38 o
   6   4   9        161.74        188.56        12.36 o
   7   4   9          0.32         29.24         4.57 o
   8   4   9        285.18        316.00        19.48 o
   9   4   9          0.79         17.40         6.69 o
  10   4   9         15.72         18.23        12.38 o
  11   4   9         61.50         93.45        33.15 o
   1   5   9        408.72        479.24        10.21 o
   2   5   9       1808.54       1748.69        16.93 o
   3   5   9        161.79        159.23         4.87 o
   4   5   9         11.25         15.39         3.05 o
   5   5   9         79.22         97.16         7.64 o
   6   5   9        411.10        439.33        22.63 o
   7   5   9          8.63         16.36         5.18 o
   8   5   9         16.18         31.86         6.61 o
   9   5   9        509.32        512.01        22.74 o
  10   5   9         78.90        119.57        18.41 o
   0   6   9          0.33          0.96         8.27 o
   1   6   9        254.66        261.81         8.29 o
   2   6   9         28.38         24.51         4.60 o
   3   6   9        119.48        165.92         8.96 o
   4   6   9        429.73        399.66        11.40 o
   5   6   9         36.28         29.74         4.83 o
   6   6   9          0.39          5.59         4.14 o
   7   6   9        190.55        184.29         9.70 o
   8   6   9        195.07        181.79        11.77 o
   9   6   9         74.87         78.56        12.60 o
   1   7   9       2213.00       2166.44        35.82 o
   2   7   9        406.82        399.17        11.82 o
   3   7   9          0.01          0.00         4.25 o
   4   7   9         17.34         14.59         5.55 o
   5   7   9         15.27          0.29         4.81 o
   6   7   9         34.12         21.14         6.53 o
   7   7   9         17.25          1.32         7.00 o
   8   7   9          0.02          0.00         9.17 o
   0   8   9        283.09        339.38        25.18 o
   1   8   9          4.38          2.77         6.59 o
   2   8   9          0.00          0.00         4.41 o
   3   8   9        212.84        169.89        12.12 o
   4   8   9         53.22         36.68         8.05 o
   5   8   9          2.13          6.63         6.65 o
   6   8   9         34.04         37.33         8.86 o
   1   9   9         16.30         11.60        10.59 o
   2   9   9          0.46          0.00         9.70 o
   3   9   9          2.93          2.74         5.77 o
   4   9   9          2.26          5.44         7.42 o
   0   0  10      69381.58      64357.30       502.53 o
   1   0  10        727.92        734.85         6.99 o
   2   0  10       2737.82       2263.34        15.28 o
   3   0  10       1059.45        869.74         8.54 o
   4   0  10          9.28          8.34         1.70 o
   5   0  10        172.96        276.24         7.86 o
   6   0  10        504.31        459.74         9.42 o
   7   0  10         14.27         25.19         5.65 o
   8   0  10         43.29         49.24        11.00 o
   9   0  10        553.00        589.53        30.07 o
  10   0  10        477.63        421.02        26.09 o
  11   0  10         14.70          9.67         9.51 o
  12   0  10          2.98          0.00         9.24 o
   1   1  10       4121.46       3625.08        38.15 o
   2   1  10       3901.97       3762.03        28.71 o
   3   1  10        554.20        554.35         6.34 o
   4   1  10         18.97         15.55         1.74 o
   5   1  10       1806.63       1906.18        23.98 o
   6   1  10         22.53         66.71         3.11 o
   7   1  10        217.97        193.93         6.03 o
   8   1  10         94.79        100.82        13.25 o
   9   1  10        920.82        948.22        30.17 o
  10   1  10        461.61        483.45        19.93 o
  11   1  10        243.29        215.96        24.01 o
  12   1  10          0.01          0.00         9.83 o
   0   2  10       4406.65       4239.22        30.71 o
   1   2  10       1439.61       1351.89        11.56 o
   2   2  10        659.49        653.38         9.88 o
   3   2  10        804.94        922.62         7.87 o
   4   2  10        242.58        235.09         6.53 o
   5   2  10        204.16        161.29        13.56 o
   6   2  10        103.70        108.77         5.41 o
   7   2  10        283.10        266.48        13.77 o
   8   2  10         11.23         36.78         5.57 o
   9   2  10        141.43        123.45         9.55 o
  10   2  10         73.42         66.78        10.39 o
  11   2  10          0.55          0.00         9.42 o
   1   3  10       2374.50       2400.97        17.72 o
   2   3  10          4.75         10.83         2.01 o
   3   3  10         97.03        112.50         5.48 o
   4   3  10       1654.66       1587.60        20.79 o
   5   3  10         34.08         47.93         3.56 o
   6   3  10        732.78        737.69        13.45 o
   7   3  10        574.66        600.45        15.45 o
   8   3  10        810.99        769.65        18.00 o
   9   3  10        163.96        212.97        17.20 o
  10   3  10        229.25        210.06        13.58 o
  11   3  10         33.26         29.71        11.73 o
   0   4  10       4776.79       4910.61        37.07 o
   1   4  10          2.37          4.06         1.93 o
   2   4  10        163.42        111.50         3.99 o
   3   4  10          5.54         10.40         1.96 o
   4   4  10        873.06        935.68        10.09 o
   5   4  10        267.06        289.59         9.32 o
   6   4  10         52.87         75.42         5.00 o
   7   4  10        213.65        256.33        14.94 o
   8   4  10        426.28        402.32        14.80 o
   9   4  10        113.31        109.08        10.31 o
  10   4  10          2.47          4.93         7.86 o
  11   4  10        450.12        441.88        36.51 o
   1   5  10          1.00         11.32         2.28 o
   2   5  10         20.44         18.93         2.98 o
   3   5  10         61.27         55.87         3.53 o
   4   5  10         29.75         26.68         3.02 o
   5   5  10         32.61         41.14         3.89 o
   6   5  10       1277.28       1171.89        30.79 o
   7   5  10        442.98        430.62        13.05 o
   8   5  10        149.61        156.24        10.36 o
   9   5  10        151.94        142.56        16.38 o
  10   5  10         23.93         47.07        12.16 o
   0   6  10        483.47        536.51        22.43 o
   1   6  10        546.20        527.85        11.23 o
   2   6  10         52.21         56.76         4.93 o
   3   6  10       1151.19       1158.77        28.78 o
   4   6  10         15.69         10.82         3.80 o
   5   6  10        164.71        169.18         7.49 o
   6   6  10          5.70          3.52         3.75 o
   7   6  10         69.82         61.01         6.89 o
   8   6  10         12.85          3.53         6.05 o
   9   6  10         59.16         67.55        13.26 o
   1   7  10       1194.30       1175.59        29.57 o
   2   7  10          0.37          0.00         3.53 o
   3   7  10          2.69          0.00         4.26 o
   4   7  10         26.63         28.42         6.41 o
   5   7  10          3.21          1.11         4.96 o
   6   7  10         37.46         34.57         5.41 o
   7   7  10        127.98        115.35         9.07 o
   8   7  10        150.06        123.50        13.75 o
   0   8  10        702.09        619.70        33.94 o
   1   8  10         26.73         20.81         7.46 o
   2   8  10        256.99        187.23        12.57 o
   3   8  10        117.02        143.70        10.58 o
   4   8  10          8.65          7.91         6.90 o
   5   8  10        211.46        210.77        14.30 o
   6   8  10         10.57         24.61         7.52 o
   1   9  10         58.95         34.37        15.23 o
   2   9  10        169.93        194.77        17.97 o
   3   9  10          7.99         10.59         6.60 o
   4   9  10          4.59          0.16         7.61 o
   1   1  11       3438.29       3393.99        16.26 o
   2   1  11       1009.30        932.36         7.34 o
   3   1  11        965.13        804.84        10.94 o
   4   1  11        436.57        560.00         9.95 o
   5   1  11        459.49        453.32         6.35 o
   6   1  11        243.30        235.35         6.45 o
   7   1  11         18.72         22.81         2.88 o
   8   1  11        146.60        131.50         7.11 o
   9   1  11        290.73        278.13        13.44 o
  10   1  11          4.39          1.48         5.70 o
  11   1  11          1.07         18.51         9.78 o
  12   1  11          9.53          5.26        10.48 o
   0   2  11        529.40        589.24         8.10 o
   1   2  11       1035.45       1014.57        12.03 o
   2   2  11         36.04         45.19         1.97 o
   3   2  11         58.54         26.26         2.62 o
   4   2  11        949.03       1118.00        16.87 o
   5   2  11          1.92          6.82         2.11 o
   6   2  11        183.66        163.05        10.13 o
   7   2  11         58.53         49.60         7.35 o
   8   2  11       1064.64       1019.49        34.66 o
   9   2  11        190.26        153.56        11.09 o
  10   2  11        100.85        116.12        14.23 o
  11   2  11          6.50          3.29         9.40 o
   1   3  11        312.30        263.97         5.82 o
   2   3  11        349.94        327.07         4.95 o
   3   3  11       1760.68       1753.37        29.24 o
   4   3  11        644.54        759.64        11.19 o
   5   3  11        564.33        572.54         9.74 o
   6   3  11         70.14         68.01         5.60 o
   7   3  11         50.81         65.93         6.00 o
   8   3  11         58.71         77.56         6.96 o
   9   3  11        114.31        143.37        10.02 o
  10   3  11        168.52        229.26        13.78 o
  11   3  11        129.15         93.07        16.51 o
   0   4  11          0.15          1.87         2.04 o
   1   4  11        106.88        106.49         4.25 o
   2   4  11         60.40         91.75         4.48 o
   3   4  11          8.46          6.37         1.89 o
   4   4  11        293.44        257.22         7.37 o
   5   4  11        411.13        429.75        11.19 o
   6   4  11        627.86        629.04        27.86 o
   7   4  11        185.33        194.21        23.31 o
   8   4  11        309.28        308.44        30.29 o
   9   4  11         77.10         62.00        12.04 o
  10   4  11         49.01         47.95        11.46 o
  11   4  11          1.27         10.81        12.85 o
   1   5  11        253.91        218.68         5.99 o
   2   5  11         18.60          8.69         2.85 o
   3   5  11        812.98        792.26        12.73 o
   4   5  11       1154.97       1149.68        15.45 o
   5   5  11          4.53          7.18         3.22 o
   6   5  11        703.86        742.40        17.46 o
   7   5  11          1.23         17.68         5.15 o
   8   5  11        229.97        213.35        19.07 o
   9   5  11          0.03          5.00         8.49 o
  10   5  11          4.80         13.33        12.45 o
   0   6  11         75.33         73.37        10.36 o
   1   6  11        740.65        673.57        13.45 o
   2   6  11        360.71        389.23        11.33 o
   3   6  11       1098.77       1002.31        17.09 o
   4   6  11       1203.78       1178.21        21.56 o
   5   6  11        145.28        138.39         7.97 o
   6   6  11        453.65        442.74        21.80 o
   7   6  11         53.01         23.22         6.35 o
   8   6  11          6.80         11.87         6.35 o
   9   6  11         57.45         69.94        15.55 o
   1   7  11          5.32          8.56         5.36 o
   2   7  11        157.65        165.68        13.12 o
   3   7  11          2.24          0.00         4.60 o
   4   7  11        477.00        485.79        17.68 o
   5   7  11        497.95        413.16        20.23 o
   6   7  11          0.02          0.00         5.53 o
   7   7  11         48.20         52.01         7.41 o
   8   7  11         68.30         83.87        20.32 o
   0   8  11         11.82         28.17        11.39 o
   1   8  11         35.59         32.32         8.35 o
   2   8  11         45.72         40.43         6.49 o
   3   8  11         30.81         14.37         5.75 o
   4   8  11         90.65        100.83        12.34 o
   5   8  11          8.27          0.00         6.60 o
   6   8  11         55.16         58.84         9.73 o
   1   9  11         31.83         23.25        12.95 o
   2   9  11         13.39         15.13         9.59 o
   3   9  11         17.95         30.22         7.61 o
   4   9  11          3.11          0.00         7.80 o
   0   0  12          0.01         36.51         3.22 o
   1   0  12         83.30         78.02         3.09 o
   2   0  12       1932.04       1794.10        13.39 o
   3   0  12        775.60        639.74         9.05 o
   4   0  12       4373.34       4513.24        30.53 o
   5   0  12        300.66        246.87         5.85 o
   6   0  12         26.52         54.92         4.12 o
   7   0  12          0.91          8.09         5.66 o
   8   0  12          1.95          2.73         6.45 o
   9   0  12         25.85         36.52         9.38 o
  10   0  12          0.10          9.32         8.90 o
  11   0  12          6.56          4.23         9.45 o
  12   0  12         20.23         13.50        10.83 o
   1   1  12        334.52        332.99         9.16 o
   2   1  12       2243.34       2199.48        11.84 o
   3   1  12        605.25        582.20         6.47 o
   4   1  12         18.81         55.92         2.65 o
   5   1  12       1426.30       1485.07        13.68 o
   6   1  12          0.04          4.53         2.13 o
   7   1  12        228.72        239.09        11.21 o
   8   1  12         18.11         36.37         6.55 o
   9   1  12         80.10         73.23         7.28 o
  10   1  12         77.45         85.25         9.64 o
  11   1  12         33.30         56.36        12.40 o
   0   2  12        100.95         61.70         2.72 o
   1   2  12       1593.75       1608.24        12.58 o
   2   2  12         79.95         64.00         2.02 o
   3   2  12        739.10        768.87         9.11 o
   4   2  12         39.09         65.12         3.09 o
   5   2  12          3.51         15.94         2.62 o
   6   2  12       1544.50       1595.28        18.96 o
   7   2  12        300.29        356.91        11.04 o
   8   2  12        287.06        313.96        19.08 o
   9   2  12        132.58        155.90        11.56 o
  10   2  12         83.31         75.09        10.69 o
  11   2  12          1.28          0.00         8.30 o
   1   3  12       7095.81       7729.07        35.99 o
   2   3  12         44.16         29.09         2.23 o
   3   3  12       1156.32       1427.84        11.27 o
   4   3  12       1041.09       1011.65        18.07 o
   5   3  12        362.03        360.32        14.58 o
   6   3  12        203.17        274.74         7.21 o
   7   3  12          4.64         12.86         4.49 o
   8   3  12         69.98         56.42         6.59 o
   9   3  12         82.62         94.99        11.21 o
  10   3  12          0.17          9.28         7.59 o
  11   3  12         27.18         20.43        12.99 o
   0   4  12         44.34         43.68         3.40 o
   1   4  12       1005.04       1056.80         9.94 o
   2   4  12       2178.76       2188.95        17.27 o
   3   4  12       1239.59       1291.56        12.72 o
   4   4  12        201.63        211.50         6.16 o
   5   4  12        793.57        826.89        19.09 o
   6   4  12       1053.19       1086.97        20.19 o
   7   4  12       1287.31       1366.90        27.54 o
   8   4  12        477.78        493.56        18.63 o
   9   4  12        206.80        230.89        13.95 o
  10   4  12        336.05        277.41        24.13 o
   1   5  12       1452.04       1647.45        16.26 o
   2   5  12          6.86          9.29         2.72 o
   3   5  12        913.02        990.49        23.96 o
   4   5  12        213.13        196.45         9.69 o
   5   5  12         87.63         84.16         6.02 o
   6   5  12        563.00        483.51        16.56 o
   7   5  12        425.09        381.62        13.86 o
   8   5  12         22.20         29.78         6.50 o
   9   5  12          0.19          3.84         8.54 o
  10   5  12         39.83         68.89        14.46 o
   0   6  12         30.14         16.81         7.72 o
   1   6  12         91.42        110.46         6.29 o
   2   6  12        857.26        888.29        16.60 o
   3   6  12         15.03         14.85         4.38 o
   4   6  12         91.03         85.18         7.36 o
   5   6  12          0.68          5.39         4.53 o
   6   6  12        973.60        884.12        24.24 o
   7   6  12          4.66          7.28         5.51 o
   8   6  12         69.21         55.08         9.23 o
   9   6  12         11.19         16.47        10.57 o
   1   7  12         74.45         82.07         7.15 o
   2   7  12        115.26        150.40         8.94 o
   3   7  12        169.23        183.23        10.16 o
   4   7  12        129.78        136.30        10.01 o
   5   7  12         41.83         31.65         7.02 o
   6   7  12         35.31         29.45         7.28 o
   7   7  12          9.94         10.64         6.65 o
   8   7  12          0.23          0.00        12.07 o
   0   8  12        315.39        368.73        40.64 o
   1   8  12          4.41          6.11         9.73 o
   2   8  12          2.18          0.00         5.04 o
   3   8  12         21.15         22.54         5.98 o
   4   8  12         26.63         17.88         7.52 o
   5   8  12         10.30          4.61         7.04 o
   6   8  12         67.39         68.87        10.76 o
   1   9  12         94.81        118.54        19.66 o
   2   9  12        237.25        248.67        21.42 o
   3   9  12         32.80         37.84         8.33 o
   4   9  12         10.73         10.67         8.40 o
   1   1  13       7163.79       6955.78        28.60 o
   2   1  13        179.61        232.55         5.34 o
   3   1  13        421.61        466.35         8.55 o
   4   1  13        326.74        285.75        16.53 o
   5   1  13        613.24        670.74         8.78 o
   6   1  13        251.24        283.65        15.88 o
   7   1  13          2.58          1.94         2.84 o
   8   1  13        501.45        533.90        23.22 o
   9   1  13          1.18         11.70         4.52 o
  10   1  13         53.26         71.84         9.36 o
  11   1  13         24.58          0.00         9.24 o
   0   2  13        963.07        983.13        10.29 o
   1   2  13       2717.52       2731.73        14.80 o
   2   2  13         24.26          7.64         1.48 o
   3   2  13          3.06         10.30         1.41 o
   4   2  13         12.95         17.12         2.43 o
   5   2  13       1242.23       1224.53        22.27 o
   6   2  13        154.85        167.29         5.50 o
   7   2  13        422.83        438.99        25.06 o
   8   2  13          3.53         11.25         5.14 o
   9   2  13         34.52         37.15         6.25 o
  10   2  13          7.25          0.00         7.24 o
  11   2  13         37.96         30.51        11.14 o
   1   3  13       4846.16       4882.66        25.14 o
   2   3  13         93.76         90.91         4.60 o
   3   3  13         97.39        156.78         8.59 o
   4   3  13         17.94         12.52         2.26 o
   5   3  13        538.42        605.09        15.96 o
   6   3  13         15.47          6.85         3.29 o
   7   3  13        695.18        626.33        28.05 o
   8   3  13         69.33         93.54         7.62 o
   9   3  13        124.31        131.79        10.32 o
  10   3  13         65.33         67.94         9.46 o
  11   3  13          5.99         15.77        12.09 o
   0   4  13         63.55         86.61         4.43 o
   1   4  13       1310.96       1319.10        13.19 o
   2   4  13        219.98        190.83         5.09 o
   3   4  13         80.16         86.08         4.57 o
   4   4  13        620.71        588.38         9.34 o
   5   4  13         39.01         37.48         4.06 o
   6   4  13          1.84         14.77         4.20 o
   7   4  13         85.26         90.33         9.97 o
   8   4  13         16.60         29.88         6.71 o
   9   4  13        153.38        130.32        16.87 o
  10   4  13         47.71         59.78        21.85 o
   1   5  13         83.42         89.69         4.38 o
   2   5  13        116.46        128.97         6.24 o
   3   5  13        571.86        638.84        15.71 o
   4   5  13         54.43         59.99         6.32 o
   5   5  13        120.01        117.98         7.14 o
   6   5  13          5.04         12.53         4.67 o
   7   5  13        137.94        151.68        21.88 o
   8   5  13          3.72          8.77         6.01 o
   9   5  13          0.23          0.00         8.00 o
  10   5  13          0.62          2.85        10.14 o
   0   6  13        595.04        564.53        24.79 o
   1   6  13        237.81        233.25         8.58 o
   2   6  13        262.34        318.42        16.08 o
   3   6  13        229.44        219.62        10.12 o
   4   6  13        293.01        339.57        12.71 o
   5   6  13        699.82        729.58        20.23 o
   6   6  13        363.56        358.52        19.30 o
   7   6  13          1.16         12.74         5.61 o
   8   6  13         77.72         87.11        13.08 o
   9   6  13         12.94         25.55        11.73 o
   1   7  13         12.68         17.77         4.27 o
   2   7  13         45.61         16.62         5.27 o
   3   7  13        307.45        284.54        11.61 o
   4   7  13        195.04        152.29        11.19 o
   5   7  13         80.18         82.70         8.91 o
   6   7  13          7.12          7.03         6.37 o
   7   7  13          0.43          6.59         6.47 o
   8   7  13         19.89         10.70         9.64 o
   0   8  13          0.17          0.00         8.77 o
   1   8  13        104.24        121.17        12.33 o
   2   8  13         24.72         29.77         9.32 o
   3   8  13          1.66          2.55         5.39 o
   4   8  13         10.73         20.34        11.28 o
   5   8  13         12.42         11.61         6.97 o
   6   8  13         22.39         18.96         9.06 o
   1   9  13        204.79        221.77        24.82 o
   2   9  13          5.77         31.19        12.97 o
   3   9  13          0.21          4.81         7.13 o
   4   9  13          1.39          0.00         8.14 o
   0   0  14       2733.07       3310.73        32.19 o
   1   0  14       3726.94       3736.37        23.44 o
   2   0  14       1908.21       1983.55        15.89 o
   3   0  14       2223.17       2200.69        17.48 o
   4   0  14         17.49          9.61         2.00 o
   5   0  14        887.78        949.87        11.71 o
   6   0  14         51.22         45.29         3.91 o
   7   0  14          2.23         14.82         5.96 o
   8   0  14         36.82         36.35         8.17 o
   9   0  14         53.13         56.06        10.48 o
  10   0  14          1.86         18.36        10.20 o
  11   0  14        255.41        280.70        24.35 o
   1   1  14       3028.15       3411.98        16.34 o
   2   1  14       1587.46       1519.59        14.13 o
   3   1  14         20.77         13.12         1.45 o
   4   1  14       6551.07       6514.36        39.78 o
   5   1  14         53.49         65.80         3.63 o
   6   1  14        675.98        739.30         9.07 o
   7   1  14         43.01         42.40         4.27 o
   8   1  14         37.77         29.07         5.54 o
   9   1  14         61.38         64.19         6.98 o
  10   1  14         41.18         41.13         8.53 o
  11   1  14         12.92         15.67        10.37 o
   0   2  14         16.73         35.83         2.51 o
   1   2  14        800.17        746.30         6.88 o
   2   2  14       1972.77       1974.42        13.75 o
   3   2  14        824.20        864.73         8.05 o
   4   2  14        666.76        692.23        15.43 o
   5   2  14        748.23        753.56        26.35 o
   6   2  14         25.93         37.31         3.16 o
   7   2  14        314.31        294.86        10.68 o
   8   2  14          6.97         11.01         5.25 o
   9   2  14         15.18         14.10         5.61 o
  10   2  14         30.49         28.20         8.64 o
  11   2  14          1.90          0.00         8.62 o
   1   3  14         79.60         85.08         3.22 o
   2   3  14         19.60         39.65         3.40 o
   3   3  14       1504.90       1481.62        12.02 o
   4   3  14         44.32         52.67         3.17 o
   5   3  14        405.27        418.33        10.94 o
   6   3  14          0.38          4.78         3.44 o
   7   3  14       1447.55       1543.36        31.42 o
   8   3  14        167.28        176.16         9.41 o
   9   3  14         67.81         53.68         7.86 o
  10   3  14         91.98         97.54        10.88 o
  11   3  14         12.71          6.25        13.44 o
   0   4  14       1498.82       1634.47        17.10 o
   1   4  14         49.28         50.93         2.82 o
   2   4  14         20.76         49.10         2.73 o
   3   4  14         22.12         13.40         2.28 o
   4   4  14         11.47          9.86         2.35 o
   5   4  14         81.67        111.95         6.32 o
   6   4  14        822.91        843.05        18.29 o
   7   4  14        222.92        247.64        11.33 o
   8   4  14         58.00         51.22         7.62 o
   9   4  14          4.15          0.00         6.20 o
  10   4  14         29.49         26.58        12.88 o
   1   5  14          2.80          0.61         2.58 o
   2   5  14         16.01          8.47         3.55 o
   3   5  14        939.78        944.91        23.46 o
   4   5  14        824.59        777.59        14.13 o
   5   5  14        277.47        250.52        15.13 o
   6   5  14         95.56         99.60         9.10 o
   7   5  14        588.07        569.33        16.66 o
   8   5  14        129.81         99.54         9.85 o
   9   5  14          0.02          0.00         7.81 o
  10   5  14          0.98          0.00        12.23 o
   0   6  14          4.05          0.36         6.88 o
   1   6  14        144.65        146.30         7.93 o
   2   6  14          8.88         14.24         4.50 o
   3   6  14        419.57        410.51        11.72 o
   4   6  14        592.96        597.04        18.09 o
   5   6  14         73.69         86.50         7.54 o
   6   6  14        214.28        210.82        10.67 o
   7   6  14        144.89        170.90        12.49 o
   8   6  14         12.48          4.82         9.46 o
   9   6  14         16.05         21.10        13.01 o
   1   7  14        510.09        516.39        17.33 o
   2   7  14          6.94         13.05         5.05 o
   3   7  14        227.36        253.54        13.76 o
   4   7  14          0.31          6.35         4.67 o
   5   7  14          4.34          2.57         5.81 o
   6   7  14          2.83         14.81         6.92 o
   7   7  14         25.57         29.34         8.62 o
   8   7  14         22.09         27.52        10.48 o
   0   8  14        715.59        579.94        36.21 o
   1   8  14        142.64        153.02        13.48 o
   2   8  14         56.61         51.21         7.67 o
   3   8  14         92.67         83.42         8.70 o
   4   8  14          0.26          6.88         5.99 o
   5   8  14          3.17          0.00         6.98 o
   6   8  14         27.93         20.92         9.40 o
   1   9  14        152.36        148.17        21.75 o
   2   9  14         25.86         44.13        14.67 o
   3   9  14          6.46         14.80         8.23 o
   1   1  15       2569.65       2640.77        20.70 o
   2   1  15       2867.11       3031.45        16.18 o
   3   1  15       1689.34       1673.70        11.23 o
   4   1  15        109.67        164.11        13.76 o
   5   1  15       1421.44       1433.95        11.90 o
   6   1  15         46.27         55.75         3.43 o
   7   1  15        337.99        341.13        10.81 o
   8   1  15        102.17        139.34        15.62 o
   9   1  15         22.96         24.26         5.65 o
  10   1  15          6.16         22.32         7.98 o
  11   1  15         85.31         66.39        13.03 o
   0   2  15       9229.09       8533.66        57.56 o
   1   2  15       1346.87       1352.52        10.19 o
   2   2  15        137.50         65.96         3.39 o
   3   2  15         60.35         46.43         2.64 o
   4   2  15       1302.36       1553.03        18.22 o
   5   2  15       1220.90       1140.90        31.78 o
   6   2  15        115.82        126.86         5.60 o
   7   2  15        123.75        153.69         9.90 o
   8   2  15         23.59         40.16         7.30 o
   9   2  15         11.70         22.87         5.58 o
  10   2  15         18.08         10.52         7.87 o
  11   2  15         60.75         63.65        12.15 o
   1   3  15        698.02        668.22         9.39 o
   2   3  15       4694.78       5207.53        28.14 o
   3   3  15        764.29        817.84        16.12 o
   4   3  15          5.33          0.00         1.97 o
   5   3  15          1.27          1.92         2.51 o
   6   3  15        507.03        495.81        13.10 o
   7   3  15         16.67         38.53         5.74 o
   8   3  15          8.33          7.45         5.07 o
   9   3  15        174.91        186.34        11.80 o
  10   3  15         19.26         17.50         7.86 o
  11   3  15          0.08          6.42        13.09 o
   0   4  15       2440.66       2432.05        22.08 o
   1   4  15        502.39        504.61         8.27 o
   2   4  15        404.22        367.56         6.33 o
   3   4  15         57.05         57.49         3.86 o
   4   4  15         33.81         17.52         3.05 o
   5   4  15        102.31        114.60         6.85 o
   6   4  15         14.15         12.65         5.88 o
   7   4  15          0.98         10.61         5.01 o
   8   4  15          3.71          2.11         5.75 o
   9   4  15         24.00         20.24         7.67 o
  10   4  15         50.81         65.13        16.08 o
   1   5  15         22.22         15.24         3.35 o
   2   5  15         80.58         82.48         5.54 o
   3   5  15        139.47        141.69         6.17 o
   4   5  15        233.32        259.93         7.44 o
   5   5  15         45.88         57.97         5.84 o
   6   5  15        987.11        987.55        19.17 o
   7   5  15        105.27        144.95        10.72 o
   8   5  15         77.73         90.16         9.39 o
   9   5  15          4.94          9.71         8.82 o
  10   5  15          0.12          3.30        11.19 o
   0   6  15         96.38        104.17        10.04 o
   1   6  15         34.32         29.75         4.84 o
   2   6  15        268.73        297.54        16.66 o
   3   6  15        162.85        190.49         8.54 o
   4   6  15        244.99        277.11        12.46 o
   5   6  15          1.03          0.00         4.58 o
   6   6  15         81.77         77.85         7.91 o
   7   6  15         79.89         63.28         8.68 o
   8   6  15          0.16          0.00         8.75 o
   9   6  15         20.64         19.14        12.35 o
   1   7  15          6.85          6.56         4.15 o
   2   7  15        133.95        147.82         9.61 o
   3   7  15        237.26        224.79        13.54 o
   4   7  15         45.60         35.88         6.20 o
   5   7  15         13.51         11.89         6.85 o
   6   7  15         18.84          9.35         7.12 o
   7   7  15         73.06         64.18        10.51 o
   0   8  15         12.86          2.30        10.75 o
   1   8  15          5.66         19.38         8.02 o
   2   8  15        204.85        255.43        15.48 o
   3   8  15         34.91         42.97         7.22 o
   4   8  15        204.05        222.31        18.25 o
   5   8  15          1.30          8.53         8.78 o
   6   8  15          0.42          0.00         7.94 o
   1   9  15        110.39        138.44        21.24 o
   2   9  15         49.74         68.76        18.79 o
   3   9  15         91.59         98.57        14.38 o
   0   0  16         12.41         77.33         4.61 o
   1   0  16       4051.74       4160.93        27.57 o
   2   0  16        624.57        588.72         8.46 o
   3   0  16       2218.70       2448.90        18.93 o
   4   0  16         96.41         94.26         4.07 o
   5   0  16         71.68         81.97         5.01 o
   6   0  16        506.70        485.20        11.80 o
   7   0  16         32.89         23.66         6.75 o
   8   0  16        947.01        831.53        28.00 o
   9   0  16          5.70          4.54         8.72 o
  10   0  16        804.70        838.42        38.78 o
  11   0  16         46.47         80.78        17.57 o
   1   1  16       8962.17       8090.43        35.48 o
   2   1  16          1.65          3.80         1.25 o
   3   1  16        986.22        951.31        17.14 o
   4   1  16        462.23        490.48         9.83 o
   5   1  16         54.58         61.21         5.78 o
   6   1  16        112.18        115.57         4.41 o
   7   1  16        143.39        132.45         8.63 o
   8   1  16       1271.30       1305.32        33.69 o
   9   1  16        458.36        463.95        21.17 o
  10   1  16        227.46        216.82        15.25 o
  11   1  16         46.64         22.70        13.11 o
   0   2  16         56.45        105.00         5.14 o
   1   2  16        850.53        919.28        23.85 o
   2   2  16       1429.06       1415.17        24.96 o
   3   2  16          8.78         18.51         2.16 o
   4   2  16        187.44        165.00        14.80 o
   5   2  16        208.88        264.68         5.44 o
   6   2  16       1138.38       1141.81        14.20 o
   7   2  16         81.40         70.57         6.75 o
   8   2  16        193.04        205.07        10.80 o
   9   2  16         44.91         46.56         8.96 o
  10   2  16         31.91         18.59        11.00 o
  11   2  16          0.58          4.16         9.62 o
   1   3  16         66.52         84.69         2.95 o
   2   3  16        257.76        283.91         8.05 o
   3   3  16        175.16        227.22         5.50 o
   4   3  16         24.77         15.20         2.55 o
   5   3  16        107.56        127.18         6.75 o
   6   3  16          2.81          5.22         4.12 o
   7   3  16         23.11         25.72         5.46 o
   8   3  16         41.47         45.13         6.48 o
   9   3  16         35.04         36.99         9.17 o
  10   3  16         15.92         10.66         7.64 o
  11   3  16          0.11         17.43        13.65 o
   0   4  16        155.78        122.18         5.58 o
   1   4  16       1288.09       1277.39        13.90 o
   2   4  16       1163.56       1112.13        14.17 o
   3   4  16       1144.26       1156.90        14.56 o
   4   4  16        283.71        296.04         8.97 o
   5   4  16         84.37         72.53         6.14 o
   6   4  16        396.39        399.03        12.76 o
   7   4  16        247.19        220.49        11.26 o
   8   4  16        290.30        316.18        15.36 o
   9   4  16         30.78         35.40         9.06 o
  10   4  16          0.16          0.00        11.32 o
   1   5  16        736.77        708.98        11.54 o
   2   5  16        107.94        109.35         7.33 o
   3   5  16        970.06       1014.34        16.44 o
   4   5  16        437.37        417.62        11.15 o
   5   5  16          5.89          3.32         4.34 o
   6   5  16         31.31         36.72         5.62 o
   7   5  16          8.28         14.61         5.75 o
   8   5  16          6.90          0.00         6.42 o
   9   5  16         24.21          4.59         9.44 o
   0   6  16        672.14        611.67        16.58 o
   1   6  16         20.02         16.54         4.56 o
   2   6  16         68.10         59.48         5.83 o
   3   6  16        135.10        174.00         8.58 o
   4   6  16          1.24          3.53         4.16 o
   5   6  16         11.51         18.97         4.55 o
   6   6  16        187.73        179.62        13.27 o
   7   6  16          5.36          0.00         6.14 o
   8   6  16          3.83          4.10         9.00 o
   9   6  16          0.03          6.83        10.49 o
   1   7  16        260.58        226.43        11.78 o
   2   7  16         60.09         60.11         6.86 o
   3   7  16         44.07         28.66         6.30 o
   4   7  16        178.44        220.35        16.18 o
   5   7  16          7.68          8.60         5.24 o
   6   7  16         48.13         56.32         9.14 o
   7   7  16          9.86          0.57         8.36 o
   0   8  16         86.18        134.28        19.95 o
   1   8  16        374.13        404.95        22.83 o
   2   8  16          0.01          0.00         5.49 o
   3   8  16        358.76        406.41        16.01 o
   4   8  16          2.61          0.00         6.20 o
   5   8  16         26.18         34.71        10.49 o
   6   8  16          0.38          0.00         7.98 o
   1   9  16         44.44         64.41        17.54 o
   2   9  16         22.23         36.89        14.83 o
   3   9  16         19.45         37.53        11.20 o
   1   1  17         55.71         69.37         2.33 o
   2   1  17          9.04          4.85         1.52 o
   3   1  17        526.29        631.19         7.30 o
   4   1  17        299.86        308.75         6.41 o
   5   1  17        212.18        283.35         8.25 o
   6   1  17        120.93        111.38         4.96 o
   7   1  17        101.28        100.42        11.50 o
   8   1  17        327.26        283.54        18.79 o
   9   1  17          9.56         13.80         5.56 o
  10   1  17          1.71          9.25         7.40 o
  11   1  17          2.83          0.00         8.92 o
   0   2  17       1775.93       1536.64        14.80 o
   1   2  17       1229.20       1179.34        19.65 o
   2   2  17       3552.94       3482.21        36.83 o
   3   2  17       2289.22       2249.80        17.12 o
   4   2  17       2626.57       2423.62        25.20 o
   5   2  17        119.77        133.96         5.92 o
   6   2  17        109.49        102.79        11.20 o
   7   2  17         86.20         95.86         5.98 o
   8   2  17        189.85        224.86        12.08 o
   9   2  17          0.08          2.67         5.09 o
  10   2  17          6.96          0.00         8.44 o
  11   2  17         12.77          3.26         9.34 o
   1   3  17       5212.41       5187.66        29.00 o
   2   3  17        705.39        679.78         8.97 o
   3   3  17       1012.84        842.63        10.16 o
   4   3  17        172.82        184.56         6.85 o
   5   3  17        157.77        134.84         7.75 o
   6   3  17         10.57         23.42         4.95 o
   7   3  17         32.84         39.28         6.02 o
   8   3  17         62.60         52.35         6.88 o
   9   3  17         96.82         89.47         9.57 o
  10   3  17         58.56         58.83         9.89 o
  11   3  17         11.01         12.86        13.46 o
   0   4  17       5729.56       5879.96        48.97 o
   1   4  17        189.13        211.27         7.53 o
   2   4  17        828.04        845.16        11.62 o
   3   4  17          0.11          4.85         2.48 o
   4   4  17         52.55         40.15         4.16 o
   5   4  17        165.69        169.30         8.88 o
   6   4  17         48.95         45.68         6.84 o
   7   4  17         31.92         30.37         6.30 o
   8   4  17         19.71         24.43         6.83 o
   9   4  17         27.87         30.68         9.14 o
  10   4  17          5.65          2.59        11.24 o
   1   5  17        561.34        483.25         9.12 o
   2   5  17       1223.93       1162.64        21.65 o
   3   5  17          5.88         12.28         3.91 o
   4   5  17        653.12        656.45        15.43 o
   5   5  17          0.20          0.00         4.27 o
   6   5  17         99.82        111.25         8.00 o
   7   5  17         29.41         31.64         7.00 o
   8   5  17         23.89         20.69         7.15 o
   9   5  17         18.53         14.83        10.14 o
   0   6  17         20.20         15.66         5.26 o
   1   6  17        282.28        253.20        10.21 o
   2   6  17          3.61          8.30         4.48 o
   3   6  17        164.47        168.07         8.89 o
   4   6  17          7.80          2.16         4.51 o
   5   6  17          3.57          4.16         4.29 o
   6   6  17          2.04          3.78         5.88 o
   7   6  17         29.00         43.97         8.24 o
   8   6  17         20.58         56.04        13.61 o
   1   7  17          3.80          8.15         5.57 o
   2   7  17        102.64         82.82         8.20 o
   3   7  17         75.53         76.41         8.31 o
   4   7  17        160.26        166.35        10.78 o
   5   7  17        201.45        203.54        11.60 o
   6   7  17          5.27         18.73         7.46 o
   7   7  17          0.06          0.00         8.65 o
   0   8  17        185.77        144.72        21.09 o
   1   8  17         52.45         42.62        10.59 o
   2   8  17        237.26        245.70        19.27 o
   3   8  17         22.91         46.92        11.83 o
   4   8  17          1.06          0.07         6.74 o
   5   8  17          5.41         15.11         7.65 o
   6   8  17         29.95         40.45        11.00 o
   1   9  17         18.32          0.00        11.88 o
   2   9  17         17.98         22.59        11.77 o
   3   9  17          3.43          6.02         8.19 o
   0   0  18         49.43        102.02         5.80 o
   1   0  18        496.89        490.70         7.95 o
   2   0  18        400.54        579.53         8.77 o
   3   0  18        255.11        248.12         6.02 o
   4   0  18        286.93        325.87        10.60 o
   5   0  18        410.11        406.91         8.02 o
   6   0  18        595.57        640.64        15.76 o
   7   0  18         68.63         82.69         8.88 o
   8   0  18        883.88        844.51        28.49 o
   9   0  18         38.97         53.27        12.50 o
  10   0  18       1036.50        921.33        53.00 o
  11   0  18        466.00        518.83        33.97 o
   1   1  18        112.99         84.29         2.58 o
   2   1  18         90.82         94.39         2.91 o
   3   1  18       2209.21       2214.65        18.33 o
   4   1  18        361.69        351.20         7.56 o
   5   1  18        578.46        627.32         9.45 o
   6   1  18          5.17         10.85         2.96 o
   7   1  18        195.72        217.76         8.60 o
   8   1  18         91.89        113.36        13.44 o
   9   1  18        193.19        160.98        17.27 o
  10   1  18         86.17         84.78        12.05 o
  11   1  18         13.02         15.01         7.78 o
   0   2  18      15047.72      14769.61        89.42 o
   1   2  18         85.84         85.68         3.49 o
   2   2  18       1550.24       1623.04        17.82 o
   3   2  18        209.05        250.71         6.64 o
   4   2  18         43.86         38.67         5.07 o
   5   2  18        154.98        131.61         8.14 o
   6   2  18        157.20        175.65        10.28 o
   7   2  18          2.64         10.23         3.83 o
   8   2  18         38.67         26.65         6.03 o
   9   2  18         39.47         37.72         7.00 o
  10   2  18         20.54         11.78         9.65 o
  11   2  18        144.13        149.98        18.84 o
   1   3  18        782.50        782.02         9.45 o
   2   3  18        791.56        874.52        28.07 o
   3   3  18         47.05        214.61         8.55 o
   4   3  18        202.14        181.12         7.46 o
   5   3  18         28.73         12.60         4.05 o
   6   3  18        972.40        895.82        26.81 o
   7   3  18         32.61         28.24         5.55 o
   8   3  18         26.42         51.13         6.79 o
   9   3  18         34.58         27.03         7.72 o
  10   3  18         11.90          6.82         7.73 o
   0   4  18        106.63         59.38         4.75 o
   1   4  18          2.50          4.85         2.09 o
   2   4  18          9.22         20.67         2.51 o
   3   4  18         55.98         61.13         4.06 o
   4   4  18          6.56          0.00         4.16 o
   5   4  18         16.96         36.74         5.33 o
   6   4  18        282.18        283.19        11.22 o
   7   4  18         21.15         14.46         5.88 o
   8   4  18         64.06         58.57         7.99 o
   9   4  18         45.15         48.97        10.55 o
  10   4  18         12.00          9.32        11.11 o
   1   5  18        104.09        100.76         5.29 o
   2   5  18         34.54         42.72         5.51 o
   3   5  18        243.61        249.24        10.98 o
   4   5  18        413.84        333.32        11.39 o
   5   5  18         14.62         16.21         5.15 o
   6   5  18          1.81          8.63         4.95 o
   7   5  18         10.97          8.01         6.39 o
   8   5  18          7.89          0.00         6.68 o
   9   5  18         71.45         45.23        12.50 o
   0   6  18        369.98        422.34        14.76 o
   1   6  18          5.71          6.24         4.20 o
   2   6  18        414.95        441.97        14.93 o
   3   6  18        522.44        549.11        15.43 o
   4   6  18         45.82         53.24         6.35 o
   5   6  18        129.56        154.36         9.52 o
   6   6  18         68.68        102.04         9.49 o
   7   6  18         21.28         14.60         7.86 o
   8   6  18          0.17          3.82        10.26 o
   1   7  18        425.66        424.12        17.02 o
   2   7  18         44.07         49.38         7.11 o
   3   7  18         17.73         10.55         5.87 o
   4   7  18          2.05          9.25         5.99 o
   5   7  18         27.51         24.35         6.55 o
   6   7  18          0.15          6.88         7.13 o
   7   7  18         13.95          0.37         9.08 o
   0   8  18          0.14          0.00        12.38 o
   1   8  18         27.81         38.75         9.70 o
   2   8  18        185.64        183.92        14.92 o
   3   8  18        110.08        142.56        11.73 o
   4   8  18         11.92          7.73         7.45 o
   5   8  18        176.03        155.00        13.60 o
   1   9  18        171.84        204.15        22.14 o
   2   9  18         23.27         40.20        12.82 o
   1   1  19        523.58        683.40        11.74 o
   2   1  19         26.78         31.72         1.98 o
   3   1  19        593.84        600.79        11.14 o
   4   1  19        762.18        802.58        13.20 o
   5   1  19          0.26          2.38         2.23 o
   6   1  19          0.13          0.00         2.92 o
   7   1  19        521.45        486.07        12.77 o
   8   1  19        130.95        105.31         7.22 o
   9   1  19        150.94        174.53        11.55 o
  10   1  19        143.73        166.52        11.33 o
  11   1  19         95.47         91.15        11.91 o
   0   2  19      10661.88      10743.88        71.19 o
   1   2  19        178.14        168.03         4.01 o
   2   2  19       2641.68       2728.96        19.09 o
   3   2  19         92.51         90.84         7.14 o
   4   2  19        309.70        374.65        10.28 o
   5   2  19       1784.66       1820.91        24.24 o
   6   2  19          0.43          3.88         2.89 o
   7   2  19        534.11        557.39        16.79 o
   8   2  19         52.24         39.81         6.48 o
   9   2  19          0.57          5.78         6.00 o
  10   2  19         56.63         42.17        11.24 o
  11   2  19          3.26          0.00        10.24 o
   1   3  19        337.85        400.12         6.41 o
   2   3  19       5002.01       5090.12        30.34 o
   3   3  19        129.37        108.65         4.36 o
   4   3  19          0.17          0.94         2.57 o
   5   3  19         46.60         53.63         5.42 o
   6   3  19        225.89        232.98        11.55 o
   7   3  19        159.83        144.27         9.07 o
   8   3  19         51.62         51.43         7.52 o
   9   3  19         15.00          2.89         6.45 o
  10   3  19          1.38          0.00         6.67 o
   0   4  19        600.76        560.66        13.53 o
   1   4  19          2.69          1.60         2.22 o
   2   4  19        128.46        157.64         4.84 o
   3   4  19        522.36        493.98        10.90 o
   4   4  19        185.55        177.87         8.83 o
   5   4  19         69.50         78.25         7.39 o
   6   4  19          8.87         10.95         5.45 o
   7   4  19          1.45          0.00         5.45 o
   8   4  19         38.75         29.34         8.60 o
   9   4  19          0.15          0.00         7.71 o
  10   4  19          9.91         38.79        14.51 o
   1   5  19        241.83        276.37        10.73 o
   2   5  19        160.39        181.15         8.62 o
   3   5  19        110.33        122.89         8.64 o
   4   5  19        176.14        144.41         9.75 o
   5   5  19         17.73         32.56         6.04 o
   6   5  19        400.62        405.92        14.90 o
   7   5  19         87.26        110.38        10.28 o
   8   5  19          2.44          6.30        10.23 o
   9   5  19          1.60          0.00         8.97 o
   0   6  19        128.84        155.24        10.21 o
   1   6  19        382.05        369.98        13.96 o
   2   6  19        318.81        336.45        13.36 o
   3   6  19        540.59        480.83        16.11 o
   4   6  19         98.71        115.77         8.93 o
   5   6  19         44.34         34.71         6.64 o
   6   6  19          8.25          4.98         6.35 o
   7   6  19          1.25          7.53         7.66 o
   8   6  19          0.39          6.15        10.54 o
   1   7  19        422.98        433.72        17.07 o
   2   7  19         42.68         56.39         8.30 o
   3   7  19         87.17         73.89         8.88 o
   4   7  19        575.51        652.61        20.76 o
   5   7  19         31.67         39.00         8.34 o
   6   7  19         26.09         21.56         8.38 o
   7   7  19         20.94          0.00         9.60 o
   0   8  19          0.05          7.80        18.48 o
   1   8  19         69.35         69.54        10.59 o
   2   8  19         27.13         28.14         7.50 o
   3   8  19          5.78          0.00         6.61 o
   4   8  19          0.28          0.00         6.79 o
   5   8  19          4.46          2.70         8.71 o
   1   9  19          0.43         22.00        10.66 o
   2   9  19         18.85         11.57        10.51 o
   0   0  20       3352.77       2823.66        33.21 o
   1   0  20        168.77        175.68         5.48 o
   2   0  20       2288.12       1937.49        17.19 o
   3   0  20          4.04         16.97         2.71 o
   4   0  20       1662.98       1781.16        16.82 o
   5   0  20        588.86        667.82        11.56 o
   6   0  20        696.91        676.19        19.58 o
   7   0  20        986.22       1036.92        27.03 o
   8   0  20         66.11         58.21        10.97 o
   9   0  20        520.88        442.72        30.72 o
  10   0  20         11.13          7.99        10.42 o
  11   0  20          0.25          0.00        10.36 o
   1   1  20       6880.33       7203.56        33.23 o
   2   1  20        318.72        272.99         7.89 o
   3   1  20        458.93        447.28        10.33 o
   4   1  20        227.83        291.41         8.08 o
   5   1  20         31.44         41.01         3.18 o
   6   1  20        241.26        227.10         9.32 o
   7   1  20          4.19          3.01         4.09 o
   8   1  20         66.15         66.98         6.19 o
   9   1  20        290.96        253.26        19.49 o
  10   1  20         44.51         55.45         8.19 o
  11   1  20          4.45          2.80         7.74 o
   0   2  20        492.76        634.13        10.38 o
   1   2  20        200.44        192.27         5.56 o
   2   2  20          0.75         16.51         2.12 o
   3   2  20        300.63        275.63         6.70 o
   4   2  20        550.20        545.38        12.08 o
   5   2  20          0.64         12.47         3.20 o
   6   2  20         15.61         19.86         3.55 o
   7   2  20        364.13        382.55        14.48 o
   8   2  20        232.28        218.68         9.30 o
   9   2  20        163.08        157.57        13.53 o
  10   2  20         24.04         17.07         9.94 o
  11   2  20         44.03         40.30        13.82 o
   1   3  20        670.79        668.59        15.01 o
   2   3  20        282.44        307.92         6.67 o
   3   3  20        389.41        384.23         7.84 o
   4   3  20        344.27        357.94        10.77 o
   5   3  20          2.52          2.80         3.98 o
   6   3  20         18.92         21.29         5.88 o
   7   3  20        378.63        325.81        13.77 o
   8   3  20        100.23         93.50        10.65 o
   9   3  20         36.74         27.83         7.67 o
  10   3  20          0.04          0.00        10.87 o
   0   4  20        361.58        422.31        11.56 o
   1   4  20        302.61        314.35         7.11 o
   2   4  20          6.84         12.97         2.55 o
   3   4  20        249.21        219.79        12.09 o
   4   4  20        107.53        107.83         7.42 o
   5   4  20       1197.70       1121.05        23.61 o
   6   4  20        625.34        587.56        16.32 o
   7   4  20         29.92         32.27         7.02 o
   8   4  20        217.32        217.31        13.96 o
   9   4  20          5.68          0.00        13.84 o
  10   4  20          1.87          0.00        18.60 o
   1   5  20        560.37        577.22        12.40 o
   2   5  20       1146.36       1113.67        21.87 o
   3   5  20        396.82        414.09        13.37 o
   4   5  20         53.53         87.96         7.24 o
   5   5  20        122.27        136.18         8.91 o
   6   5  20          2.19          0.00         5.33 o
   7   5  20         19.25         23.97         7.35 o
   8   5  20          2.16          5.42         9.53 o
   9   5  20          5.68         15.26        11.50 o
   0   6  20       1531.50       1456.99        34.66 o
   1   6  20        306.82        318.91        13.80 o
   2   6  20        117.86        144.36        10.07 o
   3   6  20          0.09          2.14         5.05 o
   4   6  20        114.40         98.33         8.80 o
   5   6  20          3.30          7.03         5.56 o
   6   6  20        108.92         98.07         9.79 o
   7   6  20        108.41        117.75        14.90 o
   8   6  20         12.17         16.16        11.82 o
   1   7  20       1155.27       1185.64        21.93 o
   2   7  20        115.82        121.54        10.69 o
   3   7  20         10.28          5.39         6.82 o
   4   7  20        180.54        192.22        14.33 o
   5   7  20         44.11         61.70         9.63 o
   6   7  20        147.84        148.27        14.70 o
   7   7  20         18.27          5.13        11.72 o
   0   8  20          2.57          3.31        11.42 o
   1   8  20         36.27         50.85        10.82 o
   2   8  20         67.26         65.35        10.63 o
   3   8  20         28.12          6.07         6.93 o
   4   8  20         81.73         75.52        12.00 o
   5   8  20         12.16          0.00         8.61 o
   1   9  20        320.67        283.74        23.49 o
   1   1  21         27.00         19.43         2.00 o
   2   1  21        650.14        712.21         8.88 o
   3   1  21        506.96        561.91         9.89 o
   4   1  21          2.36          5.28         1.84 o
   5   1  21          9.01          5.88         2.55 o
   6   1  21         36.62         23.61         4.54 o
   7   1  21         24.12         23.41         4.91 o
   8   1  21         33.79         26.96         6.67 o
   9   1  21        104.32         92.29        16.46 o
  10   1  21          3.54         11.26         6.81 o
  11   1  21         12.05          2.82         8.14 o
   0   2  21        101.42        110.91         4.92 o
   1   2  21       1999.54       2273.48        14.11 o
   2   2  21       2359.34       2311.34        19.29 o
   3   2  21        474.93        568.62        10.82 o
   4   2  21       1017.45       1004.12        12.04 o
   5   2  21         30.81         53.33         4.16 o
   6   2  21        968.08        935.19        19.31 o
   7   2  21         33.53         37.09         5.60 o
   8   2  21        130.21        120.88         9.29 o
   9   2  21          2.15          3.72         6.74 o
  10   2  21         26.50         35.41        14.20 o
  11   2  21          1.22         17.93        11.80 o
   1   3  21       1233.64       1086.01        11.22 o
   2   3  21         10.53         10.04         2.54 o
   3   3  21          0.00         64.53         3.94 o
   4   3  21        489.69        479.28        10.74 o
   5   3  21         60.36         78.32         5.68 o
   6   3  21       1818.50       1775.97        30.55 o
   7   3  21         40.45         29.38         7.30 o
   8   3  21        199.50        186.92        12.25 o
   9   3  21          0.11          0.00         6.87 o
  10   3  21          3.60         22.82        10.50 o
   0   4  21         72.83         88.89         6.18 o
   1   4  21          0.64          1.89         2.57 o
   2   4  21        163.75        159.31         5.02 o
   3   4  21        214.95        250.04         8.71 o
   4   4  21         28.05         37.89         5.72 o
   5   4  21        116.39        117.76         8.59 o
   6   4  21        139.20        114.55         8.38 o
   7   4  21         16.03         27.14         6.91 o
   8   4  21         36.80         16.76         6.95 o
   9   4  21          0.05          0.00        13.38 o
  10   4  21         43.52         31.66        20.17 o
   1   5  21        799.48        803.86        12.15 o
   2   5  21         37.76         50.87         6.69 o
   3   5  21        564.74        571.48        18.60 o
   4   5  21        144.87        129.99         8.33 o
   5   5  21          0.56          0.13         4.90 o
   6   5  21        415.12        441.07        15.86 o
   7   5  21          3.20         13.28         6.96 o
   8   5  21        107.59        111.86        18.69 o
   9   5  21         34.03         52.58        13.87 o
   0   6  21         11.51         18.97         5.00 o
   1   6  21        120.66         95.75         8.88 o
   2   6  21        454.78        394.58        17.25 o
   3   6  21         46.17         35.65         6.94 o
   4   6  21        146.40        115.41        10.16 o
   5   6  21          8.10         11.61         6.22 o
   6   6  21         50.31         57.17         8.83 o
   7   6  21         35.45         40.76        10.27 o
   8   6  21          6.38          0.00        10.38 o
   1   7  21        631.45        612.03        20.24 o
   2   7  21        236.94        200.34        15.28 o
   3   7  21        158.61        160.05        13.00 o
   4   7  21          0.06          5.26         6.57 o
   5   7  21         20.76         23.82         8.47 o
   6   7  21         17.81         17.89         8.59 o
   7   7  21          6.22         50.95        13.86 o
   0   8  21          3.52          0.00        16.65 o
   1   8  21          6.46          0.00         9.31 o
   2   8  21         91.39         91.11        11.50 o
   3   8  21         10.64          9.20         8.67 o
   4   8  21          5.81          9.91         9.53 o
   5   8  21         16.82         20.95        10.10 o
   0   0  22        158.54        298.60        13.94 o
   1   0  22        685.56        877.10        11.32 o
   2   0  22       2949.97       2767.40        22.64 o
   3   0  22       1402.49       1566.21        15.80 o
   4   0  22        637.80        603.76        10.01 o
   5   0  22         64.60         78.44         4.71 o
   6   0  22          0.17          2.82         4.49 o
   7   0  22         78.37         56.01         7.67 o
   8   0  22         90.29         80.88        14.10 o
   9   0  22        321.13        272.57        23.12 o
  10   0  22          7.11          4.18        12.59 o
  11   0  22          0.05          6.57        11.71 o
   1   1  22        805.92        622.45         7.18 o
   2   1  22         12.31         30.89         2.25 o
   3   1  22         62.44         43.44         3.89 o
   4   1  22        800.93        786.22        16.69 o
   5   1  22          8.00         12.23         2.83 o
   6   1  22         46.97         45.12         4.88 o
   7   1  22          9.05          8.78         4.47 o
   8   1  22          0.57          7.87         4.67 o
   9   1  22         88.27         94.00         9.75 o
  10   1  22         61.32        112.72        13.53 o
  11   1  22         40.11         47.40        10.94 o
   0   2  22       1392.45       1333.43        15.03 o
   1   2  22        383.51        403.70         5.68 o
   2   2  22        882.47        812.75        15.37 o
   3   2  22        616.21        652.27        13.15 o
   4   2  22        740.64        763.17        13.91 o
   5   2  22        828.18        842.70        16.63 o
   6   2  22        307.65        283.17        14.39 o
   7   2  22         82.32         91.95         5.72 o
   8   2  22        122.59        120.06         8.65 o
   9   2  22         19.32         26.04         7.66 o
  10   2  22          0.09         10.77        10.43 o
   1   3  22        782.46        721.02        10.01 o
   2   3  22       1175.90       1101.98        17.87 o
   3   3  22        209.02        192.05         6.22 o
   4   3  22        318.10        334.37        10.28 o
   5   3  22        186.15        196.42         8.20 o
   6   3  22          0.62         16.92         5.16 o
   7   3  22        173.66        179.03        10.44 o
   8   3  22          0.84          3.51         5.98 o
   9   3  22         43.38         43.04         9.75 o
  10   3  22         31.89         44.31        12.68 o
   0   4  22         38.19         42.48         6.63 o
   1   4  22        117.20        119.31         4.46 o
   2   4  22        714.04        683.23        11.99 o
   3   4  22       1244.39       1177.54        21.38 o
   4   4  22       1587.03       1576.07        22.81 o
   5   4  22        832.54        797.75        20.18 o
   6   4  22          1.49          2.38         4.93 o
   7   4  22         50.75         40.76         7.42 o
   8   4  22        216.61        217.62        13.32 o
   9   4  22         46.80         70.16        16.39 o
   1   5  22        915.67        853.43        15.82 o
   2   5  22         12.39          2.10         4.13 o
   3   5  22        168.82        188.50         9.71 o
   4   5  22        721.77        717.23        22.67 o
   5   5  22         11.94         13.81         5.50 o
   6   5  22        192.30        185.36        11.29 o
   7   5  22        423.59        494.98        21.62 o
   8   5  22          0.04          0.00        11.23 o
   9   5  22          4.28          4.86        10.49 o
   0   6  22          6.83          4.83         5.24 o
   1   6  22        173.87        184.59        17.06 o
   2   6  22        140.11        123.29        10.75 o
   3   6  22         44.93         36.82         8.12 o
   4   6  22         26.02         19.03         7.05 o
   5   6  22        157.58        154.09        10.51 o
   6   6  22         17.65         12.56         7.89 o
   7   6  22         24.92         35.47        11.82 o
   8   6  22         26.88         67.13        15.67 o
   1   7  22          8.99          7.11         9.48 o
   2   7  22         29.79         15.98         9.70 o
   3   7  22        117.35        124.28        12.57 o
   4   7  22         19.71         12.62         7.84 o
   5   7  22        111.75         64.21        10.64 o
   6   7  22         30.09         30.75         9.82 o
   0   8  22        115.76        122.73        28.59 o
   1   8  22         48.51         39.58        14.82 o
   2   8  22         30.85         38.04         7.81 o
   3   8  22          7.36          4.86         8.67 o
   4   8  22          1.27         13.39         9.30 o
   1   1  23        640.63        700.71         7.67 o
   2   1  23        162.45        169.91         6.52 o
   3   1  23        399.02        397.32         6.67 o
   4   1  23        230.09        227.63         8.74 o
   5   1  23       1220.82       1209.65        14.13 o
   6   1  23         67.68         47.07         5.29 o
   7   1  23          2.36          5.76         3.96 o
   8   1  23         51.45         66.30         7.69 o
   9   1  23         58.00         67.36        11.33 o
  10   1  23         23.00         24.74         7.62 o
   0   2  23       2380.83       2068.43        19.37 o
   1   2  23         63.30         66.67         2.88 o
   2   2  23        128.99         89.76         5.24 o
   3   2  23        428.30        447.81        10.44 o
   4   2  23         25.00         50.88         5.33 o
   5   2  23         52.34         63.78         5.14 o
   6   2  23          7.92          5.50         3.87 o
   7   2  23          2.86          6.75         3.94 o
   8   2  23          4.84          5.59         5.44 o
   9   2  23        238.39        207.07        14.18 o
  10   2  23        147.96        165.18        20.90 o
   1   3  23        138.07        151.18         5.19 o
   2   3  23         34.44         23.05         3.10 o
   3   3  23        116.97        118.73         5.30 o
   4   3  23        208.05        213.51         7.23 o
   5   3  23        724.71        709.71        21.70 o
   6   3  23          1.46         13.84         5.22 o
   7   3  23         11.69         22.96         6.05 o
   8   3  23          0.36          0.00         6.25 o
   9   3  23         46.81         32.36         9.50 o
  10   3  23          0.00         10.47        10.20 o
   0   4  23          0.09          7.53         4.52 o
   1   4  23        242.78        242.77         6.34 o
   2   4  23         69.80         79.80         6.21 o
   3   4  23         21.08         14.86         4.38 o
   4   4  23        114.43        145.08         8.64 o
   5   4  23         69.02         74.23         7.16 o
   6   4  23         32.43         37.69         6.92 o
   7   4  23          4.43         12.20         6.37 o
   8   4  23         26.87         33.19         8.07 o
   9   4  23         32.31         48.99        15.61 o
   1   5  23       1593.13       1604.37        20.08 o
   2   5  23        103.18         94.45         6.51 o
   3   5  23         38.28         52.61         6.35 o
   4   5  23        167.10        164.61         9.17 o
   5   5  23         39.70         29.24         6.42 o
   6   5  23         16.19          6.20         6.70 o
   7   5  23        231.63        241.81        16.51 o
   8   5  23          3.14         10.23        10.38 o
   9   5  23         25.18         16.59        12.25 o
   0   6  23        374.30        373.01        16.44 o
   1   6  23        155.24        162.30         8.04 o
   2   6  23        289.94        275.49        16.58 o
   3   6  23        136.81        116.78        10.61 o
   4   6  23         99.89        110.81        10.51 o
   5   6  23        138.27        164.60        20.13 o
   6   6  23        195.96        172.96        12.74 o
   7   6  23         86.07         73.21        15.86 o
   8   6  23         98.31         90.35        18.18 o
   1   7  23         20.06         12.96         6.96 o
   2   7  23        111.39        111.29        13.55 o
   3   7  23          4.04          1.20         7.36 o
   4   7  23          8.23          0.00         6.92 o
   5   7  23         17.02         15.84         7.90 o
   6   7  23         98.48         95.71        13.66 o
   0   8  23         60.86         55.48        22.87 o
   1   8  23          4.64          0.00        12.02 o
   2   8  23          4.10         10.37         7.35 o
   3   8  23         21.77         17.41         9.76 o
   4   8  23         17.93         20.48        12.05 o
   0   0  24        613.58        574.69        23.43 o
   1   0  24         11.04         23.51         3.22 o
   2   0  24       2259.96       2271.73        20.13 o
   3   0  24        837.84        966.93        12.37 o
   4   0  24        411.56        436.33        10.38 o
   5   0  24        168.04        248.77         8.75 o
   6   0  24        587.41        591.68        24.28 o
   7   0  24        109.84        153.70        13.85 o
   8   0  24       1160.03       1030.13        39.73 o
   9   0  24         14.05          7.58         9.98 o
  10   0  24         24.75          4.24        11.28 o
   1   1  24       1379.57       1175.06         9.78 o
   2   1  24         71.51         74.16         3.50 o
   3   1  24        599.21        549.05         8.23 o
   4   1  24        314.40        293.05         6.93 o
   5   1  24         17.60         25.87         3.99 o
   6   1  24        199.20        234.42        12.68 o
   7   1  24        362.19        391.34        11.93 o
   8   1  24        555.68        553.59        22.89 o
   9   1  24        638.86        661.93        40.13 o
  10   1  24         35.79         27.32         8.22 o
   0   2  24        211.97        225.97         7.17 o
   1   2  24        645.31        623.53        11.52 o
   2   2  24        175.81        204.34         6.83 o
   3   2  24        788.94        796.39        19.47 o
   4   2  24          9.65          9.63         3.50 o
   5   2  24       1098.49       1091.61        18.87 o
   6   2  24          6.10         10.59         4.22 o
   7   2  24        942.42        959.47        20.24 o
   8   2  24        253.77        252.80        18.30 o
   9   2  24        159.74        177.36        13.64 o
  10   2  24        128.95        135.07        16.20 o
   1   3  24         70.86         96.37         4.11 o
   2   3  24        183.23        193.44         7.19 o
   3   3  24         15.98         31.51         4.05 o
   4   3  24        126.70        142.44         7.54 o
   5   3  24        573.89        574.80        16.90 o
   6   3  24        271.34        256.73        10.92 o
   7   3  24        312.39        276.35        13.53 o
   8   3  24         34.35         19.95         7.70 o
   9   3  24         62.93         93.52        11.98 o
  10   3  24         96.99         88.11        22.14 o
   0   4  24        618.06        641.66        18.41 o
   1   4  24        320.21        322.44         7.83 o
   2   4  24          1.38          0.00         3.05 o
   3   4  24        740.78        719.71        23.00 o
   4   4  24       1016.10       1042.72        22.01 o
   5   4  24        947.31        890.44        20.60 o
   6   4  24         24.10          9.80         5.90 o
   7   4  24        392.56        346.89        16.55 o
   8   4  24         91.03         67.92         9.65 o
   9   4  24         40.29         49.10        15.02 o
   1   5  24         53.58         41.49         4.98 o
   2   5  24        526.64        475.47        14.61 o
   3   5  24        338.24        382.99        14.03 o
   4   5  24         47.04         34.96         6.07 o
   5   5  24        114.94        123.19         9.31 o
   6   5  24        297.01        315.17        14.54 o
   7   5  24         55.88         36.53         8.75 o
   8   5  24        113.18         89.34        15.66 o
   0   6  24        399.25        433.48        19.48 o
   1   6  24        151.24        154.10        12.06 o
   2   6  24        167.40        120.73        10.74 o
   3   6  24        501.31        456.92        22.49 o
   4   6  24         93.73         84.71         9.88 o
   5   6  24         20.15         24.10         7.24 o
   6   6  24          0.72          0.00         6.85 o
   7   6  24        179.28        193.08        22.83 o
   1   7  24          5.55          0.00         7.40 o
   2   7  24         17.93         15.88         8.78 o
   3   7  24          6.44          5.13         8.09 o
   4   7  24         38.72         30.10        11.12 o
   5   7  24          0.02          5.31         8.20 o
   6   7  24          8.97          0.00         9.25 o
   0   8  24          9.69          0.00        17.78 o
   1   8  24          3.72          0.00        11.09 o
   2   8  24          0.62          0.00         7.21 o
   3   8  24         30.29         44.40        12.31 o
   4   8  24          4.10          0.00         9.31 o
   1   1  25         35.46         90.09         3.36 o
   2   1  25          0.25          0.73         1.84 o
   3   1  25          3.97          4.29         1.72 o
   4   1  25          8.34         19.28         2.94 o
   5   1  25          6.67         11.38         3.93 o
   6   1  25         17.87         20.82         4.59 o
   7   1  25          1.87          2.20         4.20 o
   8   1  25         23.97         23.84         6.04 o
   9   1  25        468.42        509.74        38.06 o
  10   1  25         11.46         19.69         8.23 o
   0   2  25          0.94         29.98         3.73 o
   1   2  25        471.78        459.18         9.66 o
   2   2  25         18.77          7.68         2.30 o
   3   2  25          1.09          8.28         2.87 o
   4   2  25         40.44         37.27         4.21 o
   5   2  25         50.06         49.60         7.63 o
   6   2  25        365.38        437.68        18.76 o
   7   2  25         74.87         68.44         9.54 o
   8   2  25         11.68         17.94         6.30 o
   9   2  25        348.52        331.37        15.51 o
  10   2  25        104.96         86.07        15.67 o
   1   3  25         36.86         33.01         3.10 o
   2   3  25        114.88        103.30         6.58 o
   3   3  25        382.50        412.09        10.68 o
   4   3  25        725.16        736.98        14.18 o
   5   3  25        673.57        771.35        28.57 o
   6   3  25        573.92        575.01        15.89 o
   7   3  25         35.38         34.35         7.42 o
   8   3  25         11.36         12.68         7.94 o
   9   3  25        168.60        161.21        16.13 o
  10   3  25         74.04         73.72        20.66 o
   0   4  25        471.25        512.79        16.76 o
   1   4  25         86.34         68.98         5.08 o
   2   4  25         53.07         71.51         5.46 o
   3   4  25        157.94        163.69        14.92 o
   4   4  25         92.84        103.39         6.82 o
   5   4  25          5.89         12.44         5.36 o
   6   4  25         21.21         14.23         6.39 o
   7   4  25          0.11          6.58         6.68 o
   8   4  25         45.52         42.50        13.41 o
   9   4  25          6.86          0.00        10.57 o
   1   5  25          8.71         11.63         4.16 o
   2   5  25        635.89        676.76        19.34 o
   3   5  25          3.63          4.66         5.11 o
   4   5  25         52.94         56.96         6.84 o
   5   5  25         62.86         57.21         7.83 o
   6   5  25        209.71        214.34        12.85 o
   7   5  25         50.45         44.55         9.24 o
   8   5  25          6.69          5.32        10.45 o
   0   6  25        728.56        661.82        33.94 o
   1   6  25        139.78        135.01        10.04 o
   2   6  25          1.80          0.00         6.70 o
   3   6  25         27.30         33.14         8.98 o
   4   6  25         78.39         78.12         9.72 o
   5   6  25          6.83          9.32         6.96 o
   6   6  25         56.33         43.79         9.02 o
   7   6  25          6.49          0.00        11.41 o
   1   7  25          6.82          0.00         7.82 o
   2   7  25          3.18          9.37         8.32 o
   3   7  25         24.27          9.28         8.52 o
   4   7  25          0.02          8.13         7.64 o
   5   7  25          0.91          2.22         8.23 o
   6   7  25         41.88         75.96        15.89 o
   0   8  25         53.97         84.45        27.42 o
   1   8  25          3.00          0.00        10.69 o
   2   8  25        157.60        155.08        14.53 o
   3   8  25          8.57          3.27         9.94 o
   0   0  26       4013.75       3750.91        43.91 o
   1   0  26        208.54        214.05         6.93 o
   2   0  26        173.04        168.06         6.17 o
   3   0  26          1.88          2.92         2.84 o
   4   0  26          4.40          5.93         3.68 o
   5   0  26        459.38        420.99        17.82 o
   6   0  26        586.73        586.15        26.37 o
   7   0  26        313.65        394.66        28.66 o
   8   0  26       1497.61       1466.36        44.88 o
   9   0  26         18.52         15.39        11.52 o
  10   0  26          1.11         10.14        13.24 o
   1   1  26         66.47         82.46         3.57 o
   2   1  26        281.11        287.35         7.21 o
   3   1  26        200.64        166.61         4.56 o
   4   1  26         17.55         14.10         2.98 o
   5   1  26         12.22         19.68         3.96 o
   6   1  26        327.92        387.98        20.55 o
   7   1  26          8.69          4.28         4.64 o
   8   1  26          6.58         10.57         5.61 o
   9   1  26         35.55         42.14         8.78 o
  10   1  26        109.52         81.15        10.83 o
   0   2  26        308.40        305.84         8.33 o
   1   2  26        585.52        630.91         8.36 o
   2   2  26         17.91         31.34         3.02 o
   3   2  26          7.71         13.54         3.65 o
   4   2  26        794.96        801.32        14.66 o
   5   2  26        399.93        403.29        13.05 o
   6   2  26        820.98        778.76        17.04 o
   7   2  26         10.20         11.94         4.96 o
   8   2  26        335.71        335.51        19.48 o
   9   2  26        126.72        165.65        17.15 o
  10   2  26        104.48         84.26        16.96 o
   1   3  26        508.61        506.15        10.08 o
   2   3  26         67.98         64.01         5.22 o
   3   3  26        944.75       1005.92        17.62 o
   4   3  26        195.49        186.73         7.94 o
   5   3  26        182.53        200.70         7.90 o
   6   3  26        346.18        383.45        16.00 o
   7   3  26        103.91         97.07         9.64 o
   8   3  26        110.24         78.24        11.60 o
   9   3  26          3.97          5.49         9.90 o
   0   4  26        801.16        819.53        28.86 o
   1   4  26       1746.74       1663.62        20.53 o
   2   4  26       2851.09       2812.25        28.03 o
   3   4  26       4141.00       4068.39        36.48 o
   4   4  26        520.66        535.88        13.64 o
   5   4  26        353.27        383.83        15.79 o
   6   4  26        240.66        205.65        12.79 o
   7   4  26          4.54          1.15         6.79 o
   8   4  26         43.58         21.61        10.83 o
   9   4  26          0.03          0.00        12.29 o
   1   5  26        449.18        465.66        14.97 o
   2   5  26         19.65         28.25         5.57 o
   3   5  26        633.96        600.97        18.07 o
   4   5  26          0.25          0.92         5.30 o
   5   5  26         37.99         49.16         7.41 o
   6   5  26         96.60         95.85        10.14 o
   7   5  26          1.12          0.00         8.90 o
   8   5  26        101.00         99.04        15.09 o
   0   6  26        596.02        585.22        28.70 o
   1   6  26         52.90         53.37         8.22 o
   2   6  26         62.55         65.56        11.25 o
   3   6  26         71.75         64.74         9.65 o
   4   6  26        199.05        171.95        13.04 o
   5   6  26        322.84        378.93        17.60 o
   6   6  26        174.42        189.58        14.33 o
   7   6  26         39.15         54.22        15.53 o
   1   7  26         49.20         48.26        13.76 o
   2   7  26         12.21          0.00        10.02 o
   3   7  26         28.38         41.48        10.23 o
   4   7  26         70.05         67.90        11.82 o
   5   7  26         37.61         42.93        10.67 o
   6   7  26          0.87          0.62        10.48 o
   0   8  26        125.28        139.78        36.52 o
   1   8  26         19.31         12.62         8.50 o
   2   8  26         50.70         27.88         9.17 o
   3   8  26         69.94         79.97        14.29 o
   1   1  27        486.66        474.49        10.98 o
   2   1  27        263.53        287.00         6.23 o
   3   1  27          4.62          1.69         2.41 o
   4   1  27          0.40          2.47         3.13 o
   5   1  27       1045.71       1105.74        22.19 o
   6   1  27          8.44         13.11         4.85 o
   7   1  27         10.40         14.18         5.69 o
   8   1  27         53.96         60.50         9.25 o
   9   1  27         80.93         51.97         9.24 o
  10   1  27          0.19          0.00         7.52 o
   0   2  27         32.02         41.19         4.20 o
   1   2  27        120.14        140.40         4.59 o
   2   2  27        381.16        425.47         8.39 o
   3   2  27       1344.69       1409.32        30.39 o
   4   2  27        191.29        192.24         7.99 o
   5   2  27         22.04         18.89         4.91 o
   6   2  27        100.23        132.32         8.40 o
   7   2  27        302.12        306.43        14.12 o
   8   2  27          0.05          3.35         6.17 o
   9   2  27          7.47         19.91         8.68 o
  10   2  27          5.41         28.12        13.70 o
   1   3  27       1027.91       1081.80        13.92 o
   2   3  27        457.50        510.96        12.15 o
   3   3  27        199.80        240.66         9.37 o
   4   3  27         15.30         18.50         4.57 o
   5   3  27        179.50        211.26         8.63 o
   6   3  27          1.63          9.74         5.59 o
   7   3  27        300.42        300.61        15.51 o
   8   3  27         27.85         30.92         9.68 o
   9   3  27         14.52         25.76        12.15 o
   0   4  27        209.78        198.68        13.12 o
   1   4  27        108.87        169.94         8.68 o
   2   4  27        340.91        361.15        16.10 o
   3   4  27        306.79        358.05        21.50 o
   4   4  27          4.23          7.33         4.07 o
   5   4  27        255.05        278.85        12.90 o
   6   4  27          5.50          0.00         6.47 o
   7   4  27         12.89         26.79         8.05 o
   8   4  27          0.06          0.00        10.44 o
   9   4  27          8.03          0.00        13.01 o
   1   5  27        853.15        899.97        20.88 o
   2   5  27        249.48        244.61        11.18 o
   3   5  27        313.89        291.50        13.19 o
   4   5  27         39.46         24.38         6.52 o
   5   5  27         92.41         97.00         9.20 o
   6   5  27        111.54        114.88        12.10 o
   7   5  27          1.66          9.52        14.91 o
   8   5  27        107.58        129.13        17.26 o
   0   6  27        119.84        101.43        13.22 o
   1   6  27         13.94         11.16         6.65 o
   2   6  27        112.79        113.88        13.82 o
   3   6  27         63.75         66.41         9.83 o
   4   6  27         71.41        110.24        10.72 o
   5   6  27         49.53         45.94         8.52 o
   6   6  27          2.69         13.78         9.17 o
   7   6  27         88.45         69.20        27.50 o
   1   7  27         98.89         79.80        11.19 o
   2   7  27         25.29         27.08        10.30 o
   3   7  27         10.03          8.24         9.03 o
   4   7  27         35.50         32.58        10.14 o
   5   7  27        156.22        153.30        14.68 o
   0   8  27        218.31        246.52        63.51 o
   1   8  27          0.02          0.00         7.99 o
   2   8  27         20.22         28.72        10.34 o
   3   8  27         40.55         48.72        12.62 o
   0   0  28        897.43       1118.16        24.61 o
   1   0  28        201.26        202.73         7.25 o
   2   0  28        498.37        638.89        16.34 o
   3   0  28        703.65        732.77        13.76 o
   4   0  28        138.78        122.11         7.48 o
   5   0  28        712.68        695.52        18.61 o
   6   0  28       1069.39       1068.85        51.96 o
   7   0  28        112.47        149.80        14.82 o
   8   0  28        519.33        514.50        29.51 o
   9   0  28        132.88        134.32        18.71 o
  10   0  28         73.56         41.89        15.25 o
   1   1  28        866.04        847.64        10.32 o
   2   1  28        472.01        525.13         8.40 o
   3   1  28         89.87         76.37         4.00 o
   4   1  28         15.83          7.31         3.54 o
   5   1  28        396.55        387.73        18.48 o
   6   1  28        177.87        253.53        20.66 o
   7   1  28        439.14        411.95        18.01 o
   8   1  28          1.00          7.20         7.53 o
   9   1  28         10.34          7.88         7.37 o
  10   1  28        160.39        126.98        13.20 o
   0   2  28        986.44       1075.95        19.22 o
   1   2  28        456.25        457.40         7.82 o
   2   2  28        259.52        281.48         7.43 o
   3   2  28        640.95        643.54        13.13 o
   4   2  28        302.34        316.09        10.24 o
   5   2  28        127.49        143.58         8.99 o
   6   2  28        203.77        205.13        10.36 o
   7   2  28         75.09         59.97         7.36 o
   8   2  28         27.29         18.57         7.47 o
   9   2  28         43.81         55.68        10.05 o
  10   2  28         87.64         86.70        18.80 o
   1   3  28        585.38        574.47         9.78 o
   2   3  28        888.72        880.10        15.68 o
   3   3  28        532.19        529.72        14.93 o
   4   3  28        587.53        598.70        14.95 o
   5   3  28        835.38        826.31        17.33 o
   6   3  28          1.91          1.21         5.27 o
   7   3  28         56.10         56.22         9.96 o
   8   3  28        112.95        105.37        13.02 o
   9   3  28          4.33          6.35        11.91 o
   0   4  28       2948.88       2873.72        45.93 o
   1   4  28       1311.69       1300.55        19.27 o
   2   4  28        888.22        831.89        16.51 o
   3   4  28        260.71        273.96         9.79 o
   4   4  28        169.85        165.34         9.09 o
   5   4  28        956.91        939.48        23.31 o
   6   4  28          0.40          0.00         6.40 o
   7   4  28        237.85        200.68        14.14 o
   8   4  28         68.33         85.90        17.65 o
   9   4  28         19.16         17.86        14.02 o
   1   5  28        374.21        377.69        14.28 o
   2   5  28         57.62         77.39         8.22 o
   3   5  28        150.52        129.14         7.24 o
   4   5  28        105.21         99.85         8.92 o
   5   5  28        110.43         91.10         9.30 o
   6   5  28          0.55          0.00         7.28 o
   7   5  28        114.56        149.10        21.62 o
   8   5  28          0.14         25.32        11.92 o
   0   6  28        384.80        376.00        23.09 o
   1   6  28         80.50         72.34        11.91 o
   2   6  28        199.04        192.95        16.00 o
   3   6  28         48.41         39.57         8.67 o
   4   6  28         31.66         41.96         8.89 o
   5   6  28          0.00          0.00         6.75 o
   6   6  28          1.99          0.00         8.48 o
   7   6  28         64.65         64.64        27.46 o
   1   7  28          7.99         20.73         8.50 o
   2   7  28          3.67          3.65         8.42 o
   3   7  28         27.05         28.68        10.74 o
   4   7  28          1.99         12.03         9.61 o
   5   7  28         15.46         22.98        11.22 o
   0   8  28        159.89        170.17        38.63 o
   1   8  28          4.69          0.00         8.39 o
   2   8  28         27.08         23.10         9.60 o
   1   1  29         76.25         90.05         3.88 o
   2   1  29         18.04          4.57         2.65 o
   3   1  29         35.10         32.91         3.83 o
   4   1  29        217.38        249.11        10.98 o
   5   1  29         25.61         24.92         5.17 o
   6   1  29        766.00        776.77        17.96 o
   7   1  29         67.98         66.78         7.28 o
   8   1  29         40.60         18.11         7.71 o
   9   1  29        116.44        139.29        14.95 o
  10   1  29         31.24         52.16        11.22 o
   0   2  29        963.10        900.51        16.67 o
   1   2  29          3.85          7.60         2.77 o
   2   2  29       1645.73       1571.13        16.88 o
   3   2  29        329.53        409.44        11.00 o
   4   2  29         31.12         36.22         5.12 o
   5   2  29          0.03          7.74         4.62 o
   6   2  29        371.35        342.62        13.69 o
   7   2  29         35.85         40.99         7.16 o
   8   2  29         11.47         22.87         6.54 o
   9   2  29         51.55         48.92        11.97 o
   1   3  29        290.63        267.07         8.79 o
   2   3  29        109.34        125.85         7.22 o
   3   3  29        433.95        469.16        16.14 o
   4   3  29         19.34         13.59         4.91 o
   5   3  29        276.31        313.76        11.97 o
   6   3  29        113.87        146.93        13.85 o
   7   3  29        240.65        208.07        12.34 o
   8   3  29         52.65         79.46        14.03 o
   9   3  29          1.48          3.00        12.48 o
   0   4  29         25.65         34.31         7.96 o
   1   4  29         21.60         41.58         5.46 o
   2   4  29        102.07        122.92         7.50 o
   3   4  29         65.44         74.10         6.29 o
   4   4  29        167.68        190.03         9.65 o
   5   4  29        104.38         88.77         8.70 o
   6   4  29         66.57         59.38         8.88 o
   7   4  29         32.08         20.48         8.49 o
   8   4  29         67.43         58.36        21.16 o
   1   5  29        247.86        263.25        12.29 o
   2   5  29        308.10        379.36        14.32 o
   3   5  29          0.03          0.00         4.82 o
   4   5  29         69.24         70.48         8.34 o
   5   5  29         14.95         19.91         7.15 o
   6   5  29          0.25          0.00         7.03 o
   7   5  29        640.32        592.62        39.43 o
   0   6  29          5.99          9.24         8.92 o
   1   6  29          1.30          0.00         7.66 o
   2   6  29        133.64        139.83        14.27 o
   3   6  29          0.02          2.32         7.35 o
   4   6  29         17.91         28.14         8.25 o
   5   6  29        105.42        127.43        11.82 o
   6   6  29         55.70         53.12        13.79 o
   1   7  29          2.18          0.00         8.65 o
   2   7  29          0.07          4.84        11.47 o
   3   7  29         53.15         64.23        14.36 o
   4   7  29        201.41        246.17        20.03 o
   5   7  29        210.36        200.19        21.81 o
   0   8  29         20.67         44.94        24.16 o
   1   8  29          0.88         11.07         9.63 o
   0   0  30          6.91        179.26         9.88 o
   1   0  30        689.87        630.55        12.51 o
   2   0  30        181.77        177.41         8.27 o
   3   0  30        171.89        214.49        10.39 o
   4   0  30        251.04        270.37        12.78 o
   5   0  30          0.55         11.62         6.00 o
   6   0  30        118.48        123.30        11.26 o
   7   0  30        633.56        649.01        40.08 o
   8   0  30         78.77        102.67        16.15 o
   9   0  30        835.79        797.59        48.64 o
   1   1  30         10.17          3.18         2.46 o
   2   1  30         59.17         65.58         4.29 o
   3   1  30         74.90         66.52         4.79 o
   4   1  30        352.53        425.67        14.03 o
   5   1  30          1.15          4.49         4.61 o
   6   1  30        463.33        487.16        23.86 o
   7   1  30        349.14        386.71        14.89 o
   8   1  30         45.08         35.93         8.85 o
   9   1  30         20.02         19.05         8.98 o
   0   2  30       1435.56       1464.18        19.95 o
   1   2  30         56.22         57.21         4.14 o
   2   2  30        205.01        212.69         7.20 o
   3   2  30        109.74         99.43         6.49 o
   4   2  30          1.85          0.00         3.91 o
   5   2  30          0.00          1.77         4.67 o
   6   2  30        186.07        201.07        10.82 o
   7   2  30          6.63          0.39         5.65 o
   8   2  30        245.56        263.78        15.37 o
   9   2  30        183.01        170.80        14.27 o
   1   3  30        375.19        409.42        10.11 o
   2   3  30         97.72        107.86         6.72 o
   3   3  30         33.24         45.25         5.69 o
   4   3  30         96.60        123.52         8.30 o
   5   3  30        474.21        490.79        15.53 o
   6   3  30          1.73          7.72         6.50 o
   7   3  30         30.35         34.71         7.63 o
   8   3  30         61.71         90.84        16.01 o
   9   3  30         16.83         24.83        15.73 o
   0   4  30        167.79        181.41        21.46 o
   1   4  30         72.57         67.58         6.46 o
   2   4  30          7.65          3.52         4.30 o
   3   4  30         11.27          1.93         4.65 o
   4   4  30        967.41        923.53        20.96 o
   5   4  30        715.81        722.00        18.59 o
   6   4  30        488.15        485.56        19.47 o
   7   4  30        371.84        373.69        26.24 o
   8   4  30         29.11         33.08        13.92 o
   1   5  30         85.31         82.32         8.08 o
   2   5  30        909.92        814.02        27.01 o
   3   5  30        104.28        116.78         8.73 o
   4   5  30          7.52          0.00         5.85 o
   5   5  30         14.86         14.75         7.16 o
   6   5  30         32.57         34.01        11.33 o
   7   5  30         78.45         53.59        14.49 o
   0   6  30        171.65        170.56        18.72 o
   1   6  30         10.58         18.19         7.30 o
   2   6  30          5.24         21.15         9.18 o
   3   6  30         14.57         17.74         8.83 o
   4   6  30         14.51         18.36         8.28 o
   5   6  30         26.25         25.89         8.49 o
   6   6  30         43.77         57.06        16.28 o
   1   7  30          5.08         13.70        12.10 o
   2   7  30          0.01          0.00         8.67 o
   3   7  30         18.95          6.78        10.19 o
   4   7  30          3.49         18.82        10.61 o
   1   1  31         88.33         85.83         4.36 o
   2   1  31        235.28        205.19         6.90 o
   3   1  31         54.54         52.61         4.78 o
   4   1  31        137.98        160.15        10.38 o
   5   1  31        106.69        146.87        11.65 o
   6   1  31         65.42        112.90        12.52 o
   7   1  31         11.71         19.54         6.52 o
   8   1  31        134.77        156.62        13.23 o
   9   1  31         75.57         74.13        12.03 o
   0   2  31        114.38        143.09         8.31 o
   1   2  31        196.27        218.84         7.10 o
   2   2  31          5.24          9.96         3.71 o
   3   2  31         21.08         14.82         4.38 o
   4   2  31         32.43         49.36         5.71 o
   5   2  31         12.88          6.37         5.24 o
   6   2  31         73.84         66.25        10.72 o
   7   2  31         46.42         54.40         8.30 o
   8   2  31         23.11         18.68         6.71 o
   9   2  31          0.85          3.20         9.60 o
   1   3  31        249.95        240.17         8.30 o
   2   3  31          0.17          6.15         4.22 o
   3   3  31          5.13          1.35         4.52 o
   4   3  31        149.17        196.90        14.23 o
   5   3  31         59.44         63.78         7.15 o
   6   3  31         10.93         23.53         6.99 o
   7   3  31          8.09         14.26         7.09 o
   8   3  31          9.21          0.00        13.08 o
   9   3  31          0.13         21.38        15.11 o
   0   4  31        183.18        147.23        12.74 o
   1   4  31         58.76         59.49         6.09 o
   2   4  31         17.26         19.87         5.80 o
   3   4  31          3.76          1.02         5.14 o
   4   4  31         31.00         30.14         6.10 o
   5   4  31        159.06        153.52        13.60 o
   6   4  31          4.20          0.00         6.98 o
   7   4  31        130.39        138.81        18.59 o
   8   4  31         18.22          4.50        12.64 o
   1   5  31        220.51        256.74        13.97 o
   2   5  31         20.25         21.42         5.89 o
   3   5  31         55.47         50.98         7.42 o
   4   5  31          1.00          4.81         6.35 o
   5   5  31         24.98         10.90         7.51 o
   6   5  31         38.58         28.77        11.66 o
   7   5  31         30.49         21.84        12.90 o
   0   6  31        283.94        315.88        20.97 o
   1   6  31          0.49          2.42         6.66 o
   2   6  31        353.87        334.33        15.85 o
   3   6  31          5.33          9.69         8.15 o
   4   6  31        146.19        117.74        12.56 o
   5   6  31         19.17         14.76         8.74 o
   6   6  31         52.97         75.72        17.54 o
   1   7  31         55.52         39.68        11.70 o
   2   7  31         36.81         33.43        11.49 o
   3   7  31         24.87         12.03        10.31 o
   4   7  31          7.77         13.37        10.41 o
   0   0  32        352.47        566.90        22.51 o
   1   0  32       1445.20       1355.42        22.07 o
   2   0  32        907.98        965.40        23.55 o
   3   0  32        643.64        625.43        22.33 o
   4   0  32         82.16         96.80         9.51 o
   5   0  32         48.60         81.45         8.88 o
   6   0  32          3.51          6.60         6.92 o
   7   0  32         67.70         52.12        12.97 o
   8   0  32          9.64         23.83        12.91 o
   9   0  32          0.09          3.13        11.73 o
   1   1  32        275.65        270.47         7.49 o
   2   1  32        118.33        106.40         5.47 o
   3   1  32        400.90        417.66        10.76 o
   4   1  32       1267.08       1220.50        20.37 o
   5   1  32        690.45        720.73        17.76 o
   6   1  32        463.91        430.53        14.52 o
   7   1  32        764.64        832.18        26.54 o
   8   1  32         50.66         39.27         9.61 o
   9   1  32         40.48         33.20         9.82 o
   0   2  32        273.52        276.40        15.09 o
   1   2  32          8.93         14.72         3.83 o
   2   2  32        177.59        236.17         9.78 o
   3   2  32        116.71        123.15         6.77 o
   4   2  32         34.86         47.11         5.98 o
   5   2  32         30.59         39.57         6.54 o
   6   2  32          3.82         14.56         6.33 o
   7   2  32          2.33          6.44         6.58 o
   8   2  32          5.67         18.97         6.27 o
   9   2  32        151.81        184.87        20.25 o
   1   3  32         17.61         29.06         4.61 o
   2   3  32       2210.67       2194.38        26.69 o
   3   3  32        576.29        583.31        15.63 o
   4   3  32        907.25        842.24        24.13 o
   5   3  32        142.54        143.13        10.79 o
   6   3  32        453.34        420.81        14.79 o
   7   3  32        302.50        314.44        16.62 o
   8   3  32          8.96          0.00        11.29 o
   0   4  32          3.71          8.29         6.79 o
   1   4  32         16.09         15.28         4.74 o
   2   4  32         22.68         10.55         4.99 o
   3   4  32        114.63        121.04         8.48 o
   4   4  32        137.18        140.80         8.69 o
   5   4  32         31.40         33.84         7.65 o
   6   4  32         48.93         59.12        10.13 o
   7   4  32         26.41         11.91        11.39 o
   8   4  32         27.24         31.52        14.17 o
   1   5  32        140.27        134.75         9.79 o
   2   5  32       1471.95       1395.57        29.06 o
   3   5  32        138.68        169.17        11.30 o
   4   5  32        382.32        357.39        16.07 o
   5   5  32         69.89         63.24        10.48 o
   6   5  32         69.41         54.30        16.28 o
   7   5  32         44.53         49.97        14.66 o
   0   6  32        268.77        286.87        23.91 o
   1   6  32          1.42          3.90         5.88 o
   2   6  32         88.72         69.97        12.30 o
   3   6  32         22.04         17.86         8.70 o
   4   6  32         69.90         99.88        11.75 o
   5   6  32         14.74          6.86         7.92 o
   1   7  32         11.86          0.20        11.08 o
   2   7  32          0.59          0.00         9.16 o
   3   7  32          0.44          0.40        10.25 o
   1   1  33        216.03        256.51         8.09 o
   2   1  33         18.67         40.51         4.51 o
   3   1  33        366.91        368.57        10.18 o
   4   1  33       1069.57       1127.93        22.20 o
   5   1  33        293.23        323.85        12.71 o
   6   1  33        175.93        159.20        14.41 o
   7   1  33         79.15         58.70         9.36 o
   8   1  33         11.36          6.90         8.56 o
   9   1  33         67.27         58.62        14.20 o
   0   2  33       4492.41       4500.82        49.53 o
   1   2  33         46.39         39.09         4.49 o
   2   2  33        208.57        258.28         9.07 o
   3   2  33        130.60        147.36         7.81 o
   4   2  33         29.00         37.79         6.10 o
   5   2  33          1.74         11.56         5.64 o
   6   2  33        234.08        226.79        14.43 o
   7   2  33          2.04          3.26         6.62 o
   8   2  33         16.09         25.02         7.45 o
   9   2  33         50.23         59.10        14.13 o
   1   3  33        169.53        154.09         7.97 o
   2   3  33        519.90        577.61        14.27 o
   3   3  33         83.92         85.46         7.28 o
   4   3  33        750.34        772.82        19.41 o
   5   3  33          6.38          5.61         5.84 o
   6   3  33         22.36         15.79         6.19 o
   7   3  33          3.41          0.00        10.21 o
   8   3  33          6.56          0.00        13.38 o
   0   4  33          0.40          0.00         6.69 o
   1   4  33          0.01          2.05         4.26 o
   2   4  33         11.36         11.84         5.10 o
   3   4  33         40.12         44.04         6.59 o
   4   4  33          2.63          0.35         4.80 o
   5   4  33          4.20          6.82         6.20 o
   6   4  33         44.66         50.37        14.04 o
   7   4  33          4.27          0.00        11.09 o
   1   5  33         18.48         15.17         6.40 o
   2   5  33         32.71         33.23         6.66 o
   3   5  33         51.22         52.51         8.09 o
   4   5  33         33.81         37.10         8.15 o
   5   5  33          1.01          6.14         8.45 o
   6   5  33        115.63        115.10        21.29 o
   0   6  33        308.76        296.88        21.42 o
   1   6  33          3.84          6.67         6.02 o
   2   6  33         22.21         13.77         7.61 o
   3   6  33          9.85          7.72         8.47 o
   4   6  33         95.13         66.74        11.28 o
   5   6  33         73.81         93.98        15.53 o
   1   7  33         26.02         29.21        11.07 o
   2   7  33          3.47          0.00         8.82 o
   3   7  33         90.64        108.15        16.87 o
   0   0  34       3728.75       3818.02        51.82 o
   1   0  34        711.14        684.53        17.33 o
   2   0  34        994.52       1018.04        23.69 o
   3   0  34         69.79         64.56         8.22 o
   4   0  34        322.58        265.28        13.89 o
   5   0  34        130.26        150.12        11.81 o
   6   0  34        147.12        146.30        17.30 o
   7   0  34        435.44        482.17        29.68 o
   8   0  34        161.96        135.29        19.83 o
   9   0  34          0.02          0.00        13.57 o
   1   1  34       1240.26       1250.02        16.30 o
   2   1  34       1676.04       1616.63        18.64 o
   3   1  34       2164.59       2092.68        26.11 o
   4   1  34         78.36        103.21         8.49 o
   5   1  34        353.18        355.54        15.00 o
   6   1  34         29.25         43.32         8.43 o
   7   1  34         11.67         16.86         7.83 o
   8   1  34         15.32         11.82         8.60 o
   9   1  34        137.56        142.20        15.45 o
   0   2  34        503.70        499.22        16.55 o
   1   2  34         20.59         13.71         3.87 o
   2   2  34        980.68        987.95        17.04 o
   3   2  34         35.92         44.94         5.04 o
   4   2  34        541.20        590.11        20.63 o
   5   2  34         75.17         86.50         8.74 o
   6   2  34         87.45        102.53        11.13 o
   7   2  34         17.07          7.47         7.18 o
   8   2  34         85.85         82.87        11.38 o
   1   3  34        400.26        376.12        11.13 o
   2   3  34         12.69         16.94         5.07 o
   3   3  34          7.85         17.12         5.12 o
   4   3  34         25.73         23.68         6.06 o
   5   3  34         91.70         87.02         8.93 o
   6   3  34        253.42        238.21        16.31 o
   7   3  34          0.05          0.00         8.29 o
   8   3  34          9.35         12.83        14.04 o
   0   4  34        111.27         78.06        10.92 o
   1   4  34        435.27        406.06        14.38 o
   2   4  34         59.10         50.66         8.01 o
   3   4  34         32.75         24.91         6.39 o
   4   4  34         46.31         40.45         8.79 o
   5   4  34         22.46         18.38         7.21 o
   6   4  34        236.15        269.48        22.86 o
   7   4  34         37.43         32.70        13.40 o
   1   5  34        451.90        320.64        15.41 o
   2   5  34        120.91         97.43         9.22 o
   3   5  34         31.02         34.47         7.49 o
   4   5  34          5.57         13.08         8.11 o
   5   5  34         19.04         10.59        10.08 o
   6   5  34         17.57          1.16        13.75 o
   0   6  34          2.13         11.89         9.26 o
   1   6  34         24.49         22.87         7.26 o
   2   6  34        154.63        165.81        13.35 o
   3   6  34         63.17         62.23        11.26 o
   4   6  34        145.55        122.37        13.84 o
   5   6  34          4.08          0.00        11.15 o
   1   7  34          4.57          3.40        10.60 o
   2   7  34         41.06          7.05        10.82 o
   1   1  35          5.88         22.29         4.28 o
   2   1  35        111.87        137.24         6.87 o
   3   1  35         67.96         77.49         6.24 o
   4   1  35        105.46        110.48         7.37 o
   5   1  35         46.69         41.67         6.59 o
   6   1  35        110.80        117.20         9.98 o
   7   1  35         58.19         42.90         9.10 o
   8   1  35         69.32         69.32        12.04 o
   0   2  35        593.90        583.36        18.10 o
   1   2  35         38.93         40.60         4.93 o
   2   2  35          9.86         12.11         4.53 o
   3   2  35         14.69          8.47         4.30 o
   4   2  35         12.49         11.47         5.65 o
   5   2  35         47.30         33.64         7.69 o
   6   2  35         26.67         13.99         7.59 o
   7   2  35          1.82          0.00         6.96 o
   8   2  35          6.08         24.72        11.21 o
   1   3  35        611.40        612.63        14.89 o
   2   3  35       1100.03       1051.49        24.21 o
   3   3  35        955.89        945.03        23.75 o
   4   3  35         79.17         57.40         7.79 o
   5   3  35         28.12         36.02         7.47 o
   6   3  35         18.90         19.49         6.81 o
   7   3  35          0.65          0.62         9.27 o
   8   3  35          1.01         15.22        15.20 o
   0   4  35         58.94         54.01        10.10 o
   1   4  35         13.49          8.17         5.11 o
   2   4  35         24.45         50.98         6.60 o
   3   4  35         93.60         87.39         8.34 o
   4   4  35          4.09          5.45         5.68 o
   5   4  35          4.44          1.28         6.78 o
   6   4  35         70.16         73.66        15.31 o
   7   4  35         19.76          9.02        13.57 o
   1   5  35         16.96         16.52         7.17 o
   2   5  35        195.67        138.89        12.60 o
   3   5  35         14.61         24.08         7.33 o
   4   5  35          8.78          9.66         7.39 o
   5   5  35          0.83          8.90        11.33 o
   6   5  35          0.58          4.85        13.83 o
   0   6  35         14.62         14.39        10.18 o
   1   6  35         23.75         24.55         7.33 o
   2   6  35         17.21          5.31         9.65 o
   3   6  35         54.52         64.67        12.83 o
   4   6  35         47.37         46.67        15.74 o
   1   7  35        143.03        154.79        13.40 o
   0   0  36         51.01        121.77        13.02 o
   1   0  36         51.96         47.56         7.33 o
   2   0  36        575.46        494.66        17.97 o
   3   0  36         58.59         54.62         8.36 o
   4   0  36       1283.47       1241.27        29.98 o
   5   0  36        355.14        388.73        20.12 o
   6   0  36        193.05        187.95        15.73 o
   7   0  36         27.64         45.47        13.63 o
   8   0  36         79.59         76.06        17.01 o
   1   1  36        126.95        153.90         7.48 o
   2   1  36        105.42        103.75         6.85 o
   3   1  36        277.84        277.91        10.28 o
   4   1  36          8.14          7.26         4.72 o
   5   1  36        163.81        182.26        13.25 o
   6   1  36         52.83         35.59         7.52 o
   7   1  36         21.25         18.45         8.24 o
   8   1  36         67.51         55.95        12.30 o
   0   2  36       2289.00       2170.63        33.39 o
   1   2  36          4.84          0.00         4.10 o
   2   2  36        576.00        553.05        15.92 o
   3   2  36         40.37         49.29         6.12 o
   4   2  36         13.59         15.15         5.86 o
   5   2  36          0.26          2.05         5.89 o
   6   2  36         32.15         32.07         8.33 o
   7   2  36         84.09         69.78        11.27 o
   8   2  36          4.62          4.76         9.22 o
   1   3  36         96.87         82.30         6.59 o
   2   3  36          0.03          8.06         4.78 o
   3   3  36        121.64        147.17         9.14 o
   4   3  36         18.35         19.77         6.81 o
   5   3  36         99.78         88.74         9.65 o
   6   3  36          9.02         17.18         8.44 o
   7   3  36         26.82         31.49        16.17 o
   0   4  36          1.36          0.75         7.46 o
   1   4  36         21.59         22.92         5.45 o
   2   4  36         74.07         83.07         7.96 o
   3   4  36         44.75         23.86         6.57 o
   4   4  36         17.30         11.53         6.20 o
   5   4  36         34.12          5.71         8.31 o
   6   4  36         76.44         90.37        17.62 o
   7   4  36          7.96          0.00        11.04 o
   1   5  36          8.10          8.09         7.15 o
   2   5  36         34.35         30.57         7.88 o
   3   5  36         20.99         29.07         8.60 o
   4   5  36         80.26         71.48         8.66 o
   5   5  36          0.21          0.00        10.50 o
   6   5  36         10.14          0.46        13.78 o
   0   6  36         83.50        107.24        15.05 o
   1   6  36         58.72         47.00        10.08 o
   2   6  36         76.96        101.31        12.16 o
   3   6  36         43.57         34.92        10.61 o
   4   6  36          2.86          0.80         9.86 o
   1   1  37         24.04         17.11         4.58 o
   2   1  37        711.50        680.93        15.57 o
   3   1  37        108.04        146.79         8.73 o
   4   1  37         90.93        104.61         8.24 o
   5   1  37          2.52          0.00         5.24 o
   6   1  37         19.85         20.75         7.32 o
   7   1  37        232.92        243.28        16.53 o
   8   1  37          0.02          8.15        10.01 o
   0   2  37          9.19         24.24         6.81 o
   1   2  37          5.39          5.61         4.33 o
   2   2  37        111.46         92.03         7.03 o
   3   2  37         33.53         51.01         6.27 o
   4   2  37          5.60         11.00         6.01 o
   5   2  37        128.22        111.36        10.11 o
   6   2  37          0.78          0.00         6.77 o
   7   2  37         57.89         37.31        12.82 o
   8   2  37         26.12         48.39        12.45 o
   1   3  37        175.17        187.97         9.04 o
   2   3  37          0.00          2.70         4.78 o
   3   3  37          1.91          2.16         5.43 o
   4   3  37          0.12          0.00         5.82 o
   5   3  37         22.91         19.37         7.02 o
   6   3  37         98.17         85.22        11.87 o
   7   3  37         19.42         24.40        15.38 o
   0   4  37        127.12        129.65        13.11 o
   1   4  37         50.96         72.51         7.44 o
   2   4  37        105.69        119.14        11.64 o
   3   4  37          5.09          0.79         5.59 o
   4   4  37         33.02         30.91         7.82 o
   5   4  37          7.71         10.66         9.55 o
   6   4  37         17.36          0.00         8.26 o
   1   5  37         29.37         10.01         8.08 o
   2   5  37         11.17         15.03         7.07 o
   3   5  37         14.99          0.00         6.56 o
   4   5  37        189.06        239.79        15.91 o
   5   5  37         15.42         11.90        13.90 o
   0   6  37         67.55         58.00        14.72 o
   1   6  37         37.51         29.42         8.71 o
   2   6  37        110.32         89.82        13.48 o
   3   6  37          0.57         10.69        10.55 o
   0   0  38        258.90        278.79        49.65 o
   1   0  38        102.70        109.09        10.64 o
   2   0  38         47.11         58.71         9.41 o
   3   0  38        924.11        920.58        25.82 o
   4   0  38        194.47        202.05        16.24 o
   5   0  38       3198.09       3045.87        48.95 o
   6   0  38         14.03         17.35         9.46 o
   7   0  38       1123.51       1159.12        47.23 o
   8   0  38          1.85          3.70        12.72 o
   1   1  38        229.66        213.25         8.85 o
   2   1  38        196.81        187.15         8.74 o
   3   1  38         42.65         67.49         6.46 o
   4   1  38        703.52        729.79        21.59 o
   5   1  38          4.09          0.72         6.20 o
   6   1  38        285.42        276.00        15.73 o
   7   1  38         27.43         22.25         8.88 o
   8   1  38          1.71         19.55        10.97 o
   0   2  38        249.70        225.38        13.21 o
   1   2  38        403.11        426.84        12.88 o
   2   2  38         20.36         25.00         5.78 o
   3   2  38        620.37        561.22        15.95 o
   4   2  38         16.66         24.05         6.63 o
   5   2  38        106.90        102.18        10.28 o
   6   2  38         16.54         13.76         9.06 o
   7   2  38          5.10          3.49         8.96 o
   1   3  38        252.52        220.89         9.91 o
   2   3  38         83.99         78.50         7.59 o
   3   3  38         18.16         15.78         6.52 o
   4   3  38        138.06        115.92        10.63 o
   5   3  38         39.70         26.13        13.61 o
   6   3  38         18.58         13.30         9.78 o
   7   3  38          0.00          0.00        10.42 o
   0   4  38        168.38        234.26        16.89 o
   1   4  38        599.77        597.58        17.45 o
   2   4  38        164.77        176.88        10.66 o
   3   4  38        302.16        288.90        14.62 o
   4   4  38          2.76          8.24         7.02 o
   5   4  38         12.86          9.24        10.25 o
   6   4  38         79.75         61.46        14.12 o
   1   5  38        135.10        107.34        11.88 o
   2   5  38         11.46         11.38         7.25 o
   3   5  38         81.62         50.17         7.72 o
   4   5  38         59.08         36.93        11.73 o
   5   5  38          2.30          6.83        13.70 o
   0   6  38         62.10         57.14        16.24 o
   1   6  38         26.16         11.01         8.25 o
   2   6  38         61.83         41.00         9.24 o
   3   6  38        100.19         89.23        16.42 o
   1   1  39        337.17        345.40        12.97 o
   2   1  39        366.94        288.98        11.03 o
   3   1  39          0.52          6.68         4.78 o
   4   1  39         10.00         17.93         5.67 o
   5   1  39         36.65         27.21         7.92 o
   6   1  39          9.36         13.24         7.40 o
   7   1  39         38.25         18.92         8.82 o
   0   2  39        360.70        408.30        18.05 o
   1   2  39          1.10         12.11         5.10 o
   2   2  39        146.83        146.61         9.52 o
   3   2  39         67.42         77.07         7.49 o
   4   2  39        106.47         92.19         9.67 o
   5   2  39          0.78          7.48         6.79 o
   6   2  39         45.63         72.66        13.55 o
   7   2  39         29.65         31.49        14.25 o
   1   3  39         34.36         60.15         6.39 o
   2   3  39        149.16        155.92        10.47 o
   3   3  39         15.38         17.68         7.13 o
   4   3  39         28.14         33.13         8.08 o
   5   3  39        101.88        114.77        13.55 o
   6   3  39         34.31         25.24        12.47 o
   0   4  39        103.06        124.12        13.44 o
   1   4  39          0.02         10.22         6.27 o
   2   4  39        167.79        193.32        13.03 o
   3   4  39          0.79          9.62         7.08 o
   4   4  39         18.85         20.32         8.24 o
   5   4  39         17.87         22.81        11.10 o
   6   4  39          5.83         16.58        10.25 o
   1   5  39         33.92         38.32         9.28 o
   2   5  39        116.43        106.88        15.88 o
   3   5  39         64.83         36.40         8.50 o
   4   5  39          2.90          8.99        10.01 o
   0   6  39         41.33         56.20        18.56 o
   1   6  39          2.82          1.61         7.20 o
   2   6  39        122.13        113.38        16.35 o
   0   0  40          0.00         21.91        12.43 o
   1   0  40          7.73         19.49         8.57 o
   2   0  40        321.39        298.42        16.46 o
   3   0  40        239.36        288.97        16.71 o
   4   0  40        186.30        145.48        14.03 o
   5   0  40         70.41         74.59        15.03 o
   6   0  40         64.84         64.04        16.81 o
   7   0  40         29.69         54.22        17.37 o
   1   1  40        671.95        634.28        18.10 o
   2   1  40          1.20          5.89         5.10 o
   3   1  40        240.25        249.74        10.60 o
   4   1  40         49.08         63.75         7.51 o
   5   1  40          5.00          4.44         6.79 o
   6   1  40         62.17         77.43        11.95 o
   7   1  40          6.82         19.36         9.81 o
   0   2  40        122.60        123.59        11.26 o
   1   2  40         33.06         30.27         6.03 o
   2   2  40        158.17        172.18        10.11 o
   3   2  40         24.16         20.59         6.77 o
   4   2  40         16.03         16.26         6.92 o
   5   2  40          7.16          0.00         7.25 o
   6   2  40         19.32         36.56        11.52 o
   7   2  40          0.00          0.00        10.67 o
   1   3  40        702.18        679.63        16.76 o
   2   3  40        171.13        172.27        11.49 o
   3   3  40         67.49         60.26         8.94 o
   4   3  40          4.64          0.00         7.31 o
   5   3  40         57.86         61.26        12.59 o
   6   3  40          5.70         23.09        10.85 o
   0   4  40        100.81        120.09        15.04 o
   1   4  40          1.00          0.00         5.45 o
   2   4  40        133.25        165.34        11.44 o
   3   4  40          0.51          3.01         6.75 o
   4   4  40         51.28         53.87        12.01 o
   5   4  40         28.58          5.03        11.30 o
   1   5  40         35.10         22.29         9.00 o
   2   5  40         87.67         62.34         9.97 o
   3   5  40          0.00         11.73         7.78 o
   4   5  40         21.42         32.02        11.89 o
   0   6  40         21.58          9.66        13.23 o
   1   1  41         18.52         19.33         5.82 o
   2   1  41         23.55         27.03         6.02 o
   3   1  41        256.83        240.62        11.38 o
   4   1  41          0.08          5.92         5.73 o
   5   1  41         72.61         77.11        10.00 o
   6   1  41         15.11         10.67         8.90 o
   7   1  41          1.27          0.00        10.35 o
   0   2  41          0.73          2.68         7.66 o
   1   2  41         53.54         57.49         7.13 o
   2   2  41          5.89          7.33         5.56 o
   3   2  41          4.96          3.66         6.19 o
   4   2  41         53.99         47.99         8.35 o
   5   2  41          0.00          0.00         7.84 o
   6   2  41          1.09          2.00        11.66 o
   1   3  41        537.02        593.83        17.18 o
   2   3  41         79.94         79.35         9.95 o
   3   3  41        113.47        138.27        12.15 o
   4   3  41         16.09         22.75        10.00 o
   5   3  41         37.89         45.78        10.65 o
   6   3  41          0.03          8.64        11.56 o
   0   4  41         16.22         30.05        11.05 o
   1   4  41         20.20         14.66         6.59 o
   2   4  41         51.20         44.86         8.88 o
   3   4  41         35.36         43.62        10.89 o
   4   4  41         16.64         15.97        11.36 o
   5   4  41          8.30         14.02        11.88 o
   1   5  41         58.92         57.82        14.49 o
   2   5  41          0.60          0.00         7.23 o
   3   5  41         65.44         54.19        11.44 o
   0   0  42        315.93        308.79        30.76 o
   1   0  42         37.64         67.63        11.54 o
   2   0  42         41.37         22.42         9.98 o
   3   0  42         75.42         84.68        11.69 o
   4   0  42        111.96         81.59        11.65 o
   5   0  42        253.95        270.68        23.55 o
   6   0  42         73.93         93.30        20.80 o
   1   1  42         92.28         42.05         6.95 o
   2   1  42        117.38        118.36         9.85 o
   3   1  42        116.88         91.11         8.01 o
   4   1  42         19.78         15.73         6.83 o
   5   1  42        173.18        186.90        17.69 o
   6   1  42         16.31         18.41        13.97 o
   0   2  42         15.01          9.83         8.65 o
   1   2  42         74.73         71.38         7.84 o
   2   2  42          2.84         13.08         5.81 o
   3   2  42        174.37        199.57        11.81 o
   4   2  42         33.13         23.74         9.52 o
   5   2  42          0.78         11.90         8.87 o
   6   2  42         66.12         71.41        14.46 o
   1   3  42         94.55         87.34         8.07 o
   2   3  42        171.70        179.80        13.95 o
   3   3  42        184.05        196.77        15.04 o
   4   3  42        155.73        137.61        15.69 o
   5   3  42        106.98         88.00        13.45 o
   0   4  42         24.19          9.45        10.26 o
   1   4  42          3.43          2.07         6.14 o
   2   4  42         17.36         13.58         7.51 o
   3   4  42          7.82          2.02         8.67 o
   4   4  42         36.94         25.95        10.68 o
   1   5  42        137.80        150.98        16.33 o
   2   5  42        201.81        246.87        17.81 o
   1   1  43         50.34         29.45         6.74 o
   2   1  43        148.92        140.38         9.70 o
   3   1  43        170.56        170.05        12.44 o
   4   1  43        175.81        190.03        13.03 o
   5   1  43        236.71        214.03        19.98 o
   6   1  43         44.22         60.76        14.56 o
   0   2  43        742.93        699.66        40.00 o
   1   2  43         15.85          9.96         6.74 o
   2   2  43         92.64         78.39         9.04 o
   3   2  43          1.06          4.25         7.32 o
   4   2  43          0.11          1.38         8.25 o
   5   2  43         71.94         80.55        14.29 o
   1   3  43         49.34         44.87         7.78 o
   2   3  43         42.60         52.12        10.22 o
   3   3  43          1.97          0.00         7.98 o
   4   3  43         45.43         30.04        14.36 o
   5   3  43          0.28          6.51        10.71 o
   0   4  43         53.84         55.31        13.29 o
   1   4  43          0.00          9.89         8.06 o
   2   4  43          1.16          6.89         8.38 o
   3   4  43          0.25          6.08         9.00 o
   4   4  43          0.20          0.00         9.02 o
   1   5  43        118.31        158.97        16.84 o
   0   0  44         28.24         48.75        15.57 o
   1   0  44         71.73         73.65        14.15 o
   2   0  44         16.28         12.14        11.37 o
   3   0  44          2.59          9.11        10.34 o
   4   0  44        135.06        123.99        16.01 o
   5   0  44         83.86         59.17        15.22 o
   6   0  44         32.48         18.63        22.90 o
   1   1  44         40.49         23.76         6.83 o
   2   1  44          3.03          4.56         6.38 o
   3   1  44          8.52         17.11        10.06 o
   4   1  44        111.41         99.78        12.64 o
   5   1  44         33.89         37.19        12.70 o
   0   2  44         58.32         53.33        11.96 o
   1   2  44         73.81         44.91         8.47 o
   2   2  44         82.72         71.03         9.06 o
   3   2  44        253.53        180.24        15.71 o
   4   2  44         22.40         21.82         9.20 o
   5   2  44        161.29        131.23        16.17 o
   1   3  44         19.18          6.00         7.17 o
   2   3  44         42.56         23.75         9.51 o
   3   3  44          7.15         24.69        11.14 o
   4   3  44          3.98          9.60        10.59 o
   0   4  44        106.99        109.54        17.25 o
   1   4  44          5.76          0.00         8.44 o
   2   4  44         19.28         18.11        14.44 o
   3   4  44          1.78          2.85        10.07 o
   1   1  45         27.70         15.78         7.83 o
   2   1  45         21.90         13.48         8.21 o
   3   1  45        107.28         98.13        12.62 o
   4   1  45         15.28         21.64        10.47 o
   5   1  45          7.07          4.32        11.56 o
   0   2  45         45.81         67.36        12.89 o
   1   2  45         49.18         52.04         8.57 o
   2   2  45          8.83          0.00         8.35 o
   3   2  45         84.09         98.86        12.44 o
   4   2  45          1.23          7.23         9.12 o
   5   2  45         49.70         46.67        12.80 o
   1   3  45         81.40         82.74        11.75 o
   2   3  45          0.26          0.00        10.03 o
   3   3  45         28.98         42.16        12.25 o
   4   3  45         15.95         27.75        11.57 o
   0   4  45          3.28          0.00        12.99 o
   1   4  45          0.03          0.00         8.80 o
   2   4  45         10.00         14.20        11.14 o
   0   0  46         79.00         63.00        44.99 o
   1   0  46          4.29          0.00        13.68 o
   2   0  46          1.94          9.14        16.06 o
   3   0  46        162.26        224.96        37.55 o
   4   0  46        201.02        170.06        29.11 o
   5   0  46        127.13        202.05        47.63 o
   1   1  46          7.93          8.84        10.67 o
   2   1  46         17.35         14.12        11.55 o
   3   1  46         45.56         15.72        15.25 o
   4   1  46         69.60         80.53        17.73 o
   0   2  46         29.15          3.00        12.06 o
   1   2  46          6.81          2.88         9.89 o
   2   2  46          0.00         10.87         9.01 o
   3   2  46        215.73        262.70        21.82 o
   4   2  46          6.49         10.85        11.63 o
   1   3  46          0.00          4.85        10.34 o
   2   3  46          5.29          0.00         9.83 o
   3   3  46          0.09          0.00        10.37 o
   0   4  46          6.06         16.65        16.48 o
   1   1  47          2.13          3.70        12.22 o
   2   1  47         19.24         26.43        11.32 o
   3   1  47        142.89        161.86        22.13 o
   4   1  47         16.68          3.14        14.48 o
   0   2  47        229.91        169.93        36.31 o
   1   2  47         15.98         24.76        16.24 o
   2   2  47         29.79         20.17        11.84 o
   3   2  47        105.26        142.40        18.41 o
   1   3  47         28.05         11.99        13.53 o
   2   3  47         18.21         34.76        16.00 o
   0   0  48          0.14         14.82        34.93 o
   1   0  48          5.15          0.00        29.64 o
   2   0  48          0.02          0.00        18.05 o
   3   0  48          1.39         26.67        28.05 o
   1   1  48         37.72         39.81        18.99 o
   2   1  48         14.14         42.31        14.43 o
   3   1  48         15.08         25.68        18.53 o
   0   2  48          6.48         30.17        23.95 o
   1   2  48         85.84        116.91        33.30 o
   2   2  48         40.33         51.32        21.16 o
   1   1  49         28.23         40.66        20.70 o
   2   1  49         16.68         33.73        18.30 o
   1   2  49        147.10        142.86        38.63 o
   0   0  50        241.94        292.14        66.68 o
   1   0  50         36.93          8.35        22.63 o
   1   1  50          6.70          8.84        15.53 o
                                                
